# Supplementary material for: Single cell RNA-seq identifies the origins of heterogeneity in efficient cell transdifferentiation and reprogramming
Source: eLife. 2019 Mar 12;8:e41627. doi: 10.7554/eLife.41627 (PMC6435319; doi:10.7554/eLife.41627)
Supplement: Supplementary file 1. — The sign of cluster membership is positive if the gene has the highest absolute loading on the positive side of the component and negative if the highest absolute loading is on the negative side of the component. [file elife-41627-supp1.txt]

Ensembl.Gene.ID	Ensembl.Transcript.ID	Associated.Gene.Name	loadings on component 1	loadings on component 2	loadings on component 3	loadings on component 4	loadings on component 5	loadings on component 6	loadings on component 7	loadings on component 8	loadings on component 9	loadings on component 10	loadings on component 11	loadings on component 12	loadings on component 13	loadings on component 14	loadings on component 15	loadings on component 16	loadings on component 17	loadings on component 18	loadings on component 19	loadings on component 20	loadings on component 21	loadings on component 22	loadings on component 23	loadings on component 24	loadings on component 25	loadings on component 26	loadings on component 27	loadings on component 28	loadings on component 29	loadings on component 30	loadings on component 31	loadings on component 32	loadings on component 33	loadings on component 34	loadings on component 35	cluster membership
ENSMUSG00000000001	ENSMUST00000000001	Gnai3	0.414101072133533	0.772067584222489	-0.732445131403912	0.749600828265354	-0.0360767089680265	0.4386568499652	0.695867394170557	0.243492775344303	-0.766630661073275	-0.891989516241041	-0.452165496010923	0.438981787803885	0.102087715787612	0.860967523259737	0.916743768952477	-0.302677912256308	-0.0890255425803802	0.454279801252066	0.664508189713065	0.280851123982818	3.49056150008939	0.188173177347325	-0.0573796691134531	-0.0946846013058168	0.420851790711345	-0.38836351545955	-1.02742410934776	-0.298961703888948	-1.03216445687628	-1.43393894473377	0.219067605381142	-0.206718382052088	-0.993884327278476	0.404572496581429	-1.74981370897273	-30
ENSMUSG00000000028	ENSMUST00000000028	Cdc45	0.419117821552163	-0.359609838658419	0.651741216895256	0.464180785328344	1.33412668804398	-0.0256906888159835	0.535982389160528	0.297839829489288	-0.397857766214504	0.053071425937654	0.0860488440504659	0.681242164254659	0.508990785799133	-0.614474179062631	0.819733182077437	0.61002421480223	0.309129717119804	-0.0284864359850806	1.89646939969135	0.217340184223415	-0.684054705699751	-0.132754549198039	0.595717196860368	1.0268081195854	-4.67298915847288	-0.39119103557902	-0.10198777957273	-0.267514042194099	0.448549880137912	0.43390024654707	-0.117503741332863	-0.351126373423063	0.649379364325505	0.65237120617008	-1.19959971207433	-25
ENSMUSG00000000031	ENSMUST00000136359	H19	-0.582669784610522	4.72205176348232	2.79954487128775	-1.9890395330706	4.74143115541432	-2.9362722172718	-4.29918849598415	0.343055101001845	-3.60775147202515	2.43331918716797	-0.310156810811294	-0.211982603230022	0.68117075891538	-2.14383742346522	-1.58069211283239	0.347295203023001	-0.239340345299621	-1.2915647919177	0.790281045130911	1.03629046135436	0.0925283452994449	-12.5211423124779	-1.24695033863367	0.796430591776554	-0.348449616374314	2.70124347773014	-3.66273362432196	-1.25198328188741	-3.31794228512674	2.81540344701465	-1.65489345004988	5.98170610544643	3.53848458022741	0.928368951900328	-2.06133985536045	-22
ENSMUSG00000000056	ENSMUST00000103015	Narf	0.263818043453121	0.483489296324708	0.711490760476197	-0.138857374502432	-0.707833133232233	-0.0545647141344289	0.0545109129971093	-0.13521043343806	-0.165168794854901	0.0996551288347019	-0.722899773766322	0.0248738631210118	0.0442028851141222	0.333599521543508	-0.190146901274658	-0.514809494993011	0.548965879044846	0.398578617148926	0.27076936561402	0.117470222346119	-0.368988683664522	-0.27704144263417	0.294321877884089	0.41761249731915	0.678062481926994	-0.0929798188554039	-0.403512870473729	-0.2942418341419	-0.0778309065833619	-0.401024256835293	0.322883554013461	-0.371539779624781	0.445981475423655	0.134639401367267	-0.272825392460281	-11
ENSMUSG00000000058	ENSMUST00000000058	Cav2	-0.481684647065091	0.055022049449779	-0.227115464575955	-0.324459698681192	-0.48792382597958	-0.130723167270393	-0.114961751438826	-0.119355969657224	-0.141666836320359	0.27499238070073	0.148889697653362	0.350016012153408	0.281490487834971	0.024886374401242	-0.193315023883229	-0.016084494584949	-0.0910211380389948	-0.277498795438569	0.0733248624799975	0.139074770056816	-0.598572834435785	-0.0526001906267622	0.340667493655915	-0.583460844136843	-0.311278930075328	0.267275989782474	-0.211378476384096	-0.0145258877145132	0.296954792045558	-0.205564689413726	0.329503011261125	-0.349232926975605	-0.172752655133466	0.0337097655678306	-0.149308668078882	-5
ENSMUSG00000000078	ENSMUST00000000080	Klf6	-1.97505421073386	-0.731306549199244	0.348699247266489	0.672671275821825	-2.67560268890956	0.127649673407326	-0.670435450346915	-0.412072408651673	-0.371727829078226	1.1166050602781	-5.10408469282358	-0.778885341035858	0.72371263726373	1.18510023264669	-0.642232383037037	-2.09207020503675	-0.180149754962705	0.889691162657797	0.732874470589803	0.181152611564187	1.782380293673	-1.01970345344253	-0.219544949909567	-1.23134437725097	0.230008840243086	0.283508869175223	-0.715293217726347	-1.48002204401086	-0.571278031926492	0.0832752923876722	-0.851944987932186	-4.10743478995181	-1.1075000210557	1.553856863375	-1.50931916248041	-11
ENSMUSG00000000085	ENSMUST00000000087	Scmh1	0.373431368607577	0.00781262135248057	0.522488595389046	-0.972679157061992	-0.349173171534598	0.4733332629813	-0.724755393686872	0.248410071252287	-0.397049166753985	0.0904693813698499	0.797368280724433	0.98804361809065	0.259056454566634	-0.905774797511177	6.0758953284455	0.711431633717151	-0.426362455436409	-0.558484765639159	-0.66326279859755	0.962689200732495	1.03556024542972	0.206376681462702	-0.171652549586147	-0.0265280745828981	-0.244561021666462	-0.394867577052813	-0.709209557262291	-0.484711650125733	-0.617250513376566	0.12379911526563	0.4574503766793	-0.0331242369377709	0.122623363504761	0.637845383403229	0.0107607151354653	12
ENSMUSG00000000088	ENSMUST00000000090	Cox5a	-0.546645639605859	-0.132881740788953	-0.741980835215794	-0.0609328915204433	1.42978551106746	-1.22467942383667	-0.246909953218366	0.212291820207966	0.858469348769563	-1.27672021774712	4.36134884500649	2.07835273816149	1.27413504408139	-0.19390837680582	-0.665158561232069	-0.41629317352603	-1.36007868485718	-0.924536539238371	1.54254615386748	-1.32302877237868	1.72017504732328	1.45409752899909	-0.137342534360622	0.378722462394638	0.174725405087158	-1.38525189844074	3.21841337268927	0.604673488061868	0.114140346791066	-0.611448136363261	-2.96853078908492	-1.45260437550742	0.144868529526731	-0.809332811908648	-2.32406010762964	11
ENSMUSG00000000094	ENSMUST00000108047	Tbx4	0.212132264725578	0.143328612704684	0.310642444567313	-0.213056525570208	-0.149776167886091	0.050174529076044	-0.362158569594927	-0.301624161255977	-0.365089483924888	-0.0280901519149291	0.169304627924426	0.288022721157557	0.284611436562392	-0.0555329614724495	-0.112189036916176	0.345690095296931	-0.150293343785218	-0.30342452709931	0.0484669938699103	0.0999511078686221	-0.159730940078793	-0.217360846342804	-0.0926921674875295	0.252658425895228	0.0488837184098329	0.166256632654994	0.0687204563212747	-0.180197067800869	0.041237359924403	0.0759050166414989	-0.193302594902144	-0.0220838854665155	0.0341034400875185	0.104279492050684	0.12675357388921	-7
ENSMUSG00000000120	ENSMUST00000000122	Ngfr	0.37545882580476	-0.193223241526171	0.584203309471122	-0.460240952157184	-0.215999484241998	0.209653979903224	-0.462378937044736	-0.46424576107139	-0.276279821764011	0.137875615965451	-0.0388396303849037	0.206396794385475	0.0371271680249279	0.0394758773040602	-0.170057881274513	0.0287313777832202	-0.0998511465358625	-0.0246919184628076	-0.0559882734810889	0.337815169533066	-0.0306784880572648	-0.0777413202609183	0.132991088744962	0.201082737938572	0.25166945217809	0.102570506671912	-0.11718482252698	-0.169296884862522	0.0404950321397697	0.187339705529059	-0.889016453779937	-0.274060058082743	-0.107655319436089	0.575668769486467	0.600957401344781	-31
ENSMUSG00000000127	ENSMUST00000000129	Fer	0.234628659406555	0.207421970968531	-0.0410298501344348	-0.366162081157637	-0.291239671872025	-0.0281026781507875	-0.429575077561969	0.43576257369215	-0.134368732774568	0.351704402562322	-0.264711258466528	0.123566857230654	0.406369175273092	0.048098937464292	-0.374503585852886	-0.0909459503884183	-0.176552844385839	0.114756513634576	0.215403846444444	0.0267549581769658	-0.0824500354376512	-0.241611332303231	-0.0348547960303317	0.0221115362684543	0.139576993278683	-0.0683486283596951	-0.145894254987678	-0.0169311634906808	0.232265049129874	0.0794130975040997	0.0258447064760706	0.107157587752981	-0.0929163756894841	0.167163151103228	0.134296328668708	8
ENSMUSG00000000131	ENSMUST00000168189	Xpo6	-0.215890993947685	-0.173758338498643	-0.514464827304666	0.719240716760139	0.154312792864061	-0.251011277842325	0.259649427015043	1.01404241887477	-0.412345103933632	0.582106524894599	0.802368335743052	-0.201933080057403	0.157217610973446	0.041163315252429	-0.782971141046876	0.0110236431251785	1.03507264003693	0.561379986032325	0.0844006244325009	0.706078252275517	-0.366652178693083	1.13766376681565	-0.2236795782734	-0.806294248363922	-0.0661964663108531	0.69652298278585	-0.332809803443368	0.0992995285126617	0.308193704988568	1.38254954149694	0.473974149940857	-0.047042821685791	1.5315723263077	-0.568107574429044	1.79964571771136	30
ENSMUSG00000000134	ENSMUST00000144715	Tfe3	-0.69045575189881	-1.09842158146279	-0.775807765000601	-0.133210280820232	-0.278354261869973	-0.64423764408691	-1.29394694699911	-0.473299955328797	0.439377302919389	0.101876983448798	-1.07483578050186	-0.315541017353873	0.472359609608567	0.123716299328335	3.95595625657032	0.716164480884696	-0.856942730109032	-0.460101881540836	0.0588391110707936	0.766058544376272	2.19128026918638	-0.754531298091575	0.840635575069162	1.35822310101416	-0.603334718569023	-0.519171791938466	-0.0863267858192552	-0.246970242432201	0.31445489730255	2.97270605421681	-1.44313360387322	3.30200387382837	-0.67919953013343	1.72839528905457	-0.512570269868248	30
ENSMUSG00000000142	ENSMUST00000052915	Axin2	0.205429175117325	0.236441043046467	0.271715309147649	-0.20698058167811	-0.199627393741555	0.0293405952683974	-0.097003848235915	0.109009557347841	-0.240239593483725	0.0886750534242282	0.311834870017128	0.299271773394622	0.239842507294888	0.0880703333203274	-0.231504394476698	0.0804445880627027	-0.204918688924333	-0.293657715068144	0.244902331134287	0.16635853224971	-0.0436617801962691	-0.0919298197221289	-0.0241594821098227	0.10740832763297	0.0127054459673285	-0.0174123391136408	-0.0179620695329937	-0.104309123849206	0.158854941695071	0.0699404089393584	-0.0683945449587053	-0.0379392361085939	0.0605326626810273	-0.00689775589515938	0.0620551708568323	11
ENSMUSG00000000148	ENSMUST00000041588	Brat1	0.0642076049575306	0.0321346728132842	0.215115585925183	0.0876250434700351	0.378630025720346	0.176417903814289	-0.128324817023146	-0.360120134677263	-0.35140269103212	0.11931096041672	0.240163461242685	0.219861587997869	0.397762249621985	-0.319326300438069	-0.37497086394746	0.431638170339121	0.266798786411651	-0.50321424028363	-0.0958344336597644	0.432227195302075	-0.014149952668829	-0.340273842188216	-0.267201597639313	0.925053977127733	0.173096729605137	0.398647921674281	0.11162159526873	0.118331673709841	0.1873819989765	0.171443258317593	-0.551750978369938	0.272954439891593	0.230886723736681	-0.0715685627163899	0.0481037757124345	-31
ENSMUSG00000000149	ENSMUST00000000153	Gna12	-2.6821285227036	-0.049926377337891	-0.404123948231826	0.727327575516959	0.47078004372994	-2.03129035934301	0.271606344018685	-0.00292741912586789	-0.41129687845252	-0.305121337976236	0.629832883472303	-0.369978535867961	1.01190810894573	0.573040525705984	1.64189608626448	-2.80423999154148	0.10655643730198	-0.803660994944489	-0.284942207835962	0.654143887757047	-0.881559037780649	-1.17180872531625	-0.798142655224965	0.795891608364801	-0.0515265407730153	0.370159738075476	-0.577655498380319	0.277895061227447	-0.519971469884041	-0.171035600880834	-0.522671312145349	-0.263725170724285	0.660231219857807	0.693162106159828	2.2289569184197	-1
ENSMUSG00000000154	ENSMUST00000052348	Slc22a18	0.394076310100493	0.675691718683199	-0.127207244203014	-0.512857066151157	-0.356149550741864	0.0574593839279773	-0.531789002623245	-0.134746383010527	-0.549037038040502	0.0486440382622371	0.350343855769266	0.260804006523323	0.400357050930885	0.0344810921358469	-0.225587797210038	0.618700824008335	0.343237720655961	-0.73801945908707	-0.00789023375347114	0.420999351737721	-0.0584383304385427	-0.193654113915137	0.26422983635081	0.0413100687027971	0.341784789385534	-4.49968610363834	-0.13465366531939	-0.104931790537603	-0.140088164270748	-0.178065643482022	-0.284223396546084	0.301846151653027	-0.0501766942983782	0.569037954376258	-0.194050705202003	-18
ENSMUSG00000000168	ENSMUST00000034567	Dlat	-0.413820325537564	-0.302718200332973	-0.734692464815005	0.214013327636704	0.227569763022231	-0.99997858558799	-0.416791437035722	0.607604480029788	0.258513143123774	1.17257799616267	-0.618559491343354	-0.895534454311387	-0.591166556248939	0.822295249828581	-0.240658082748381	-0.155120226429971	-0.885140496443533	1.15328217507251	0.402655929496346	-0.196312732524609	-0.0647497245938903	-0.466649552659628	1.19386947265263	-0.909392369055579	-0.130770370322101	0.637593588971911	0.453795114315075	1.69096721961886	0.410965868507034	-0.129515634297484	0.156250941298216	2.01329588275995	-0.167365758718754	0.850663369099599	0.0125581193174213	28
ENSMUSG00000000171	ENSMUST00000000175	Sdhd	-0.420530491437933	1.24882200060884	-0.190061940242017	-0.0862023988078694	2.12946072692879	1.15251943746083	0.0252458515007131	-2.15490589170841	-1.12351563039786	-1.26885567767772	0.0202349135737458	0.820236708339248	-2.58079864468588	-0.491307345050309	-0.702058388909394	0.420552391237818	-0.194211955209348	1.46943184359895	-0.756900268581866	-0.0133809330846276	0.776699633781525	1.18797037609239	0.236566610835139	2.88126711187781	1.37574356107725	-5.84720289991657	7.8727932327123	1.5477549489987	-0.882769982649474	-0.354538195702685	0.912444040670866	-1.09879776378399	-0.731587705385996	-1.72620195423676	-0.980180453415759	-8
ENSMUSG00000000184	ENSMUST00000000188	Ccnd2	-0.65850215748565	2.23848475349711	2.83666367749502	-1.14755639133045	2.89166229295312	1.09817994895479	6.65128049699083	-0.976341930153184	1.33904628740895	-0.428606944497297	0.112238022038363	0.305027176823659	-0.925067914484996	0.818461241537682	-3.00984887185984	-0.125696652782053	9.95396085561333	-3.0572996219987	-4.44562062844249	-0.970413003383298	1.20683110161393	0.91893029003316	-1.19179035776378	0.45431511231169	1.32701031358779	-0.922479520742686	1.6363208142185	-2.83243775095368	0.32667430626796	-0.287506221951716	-0.312808611922344	0.201351227754025	-0.502849532081058	-1.0440894594951	-0.0325467661414604	7
ENSMUSG00000000194	ENSMUST00000056433	Gpr107	-0.396653977062299	0.561260228925208	-0.150316574649527	0.127089299219173	0.0171962057573861	-0.293720591208883	-0.265120061038031	2.2040635562604	-0.027620968575496	-0.360546078003823	-0.444834301909561	0.209017586311334	0.0314932970866022	0.165321577304708	0.0265614059739878	-0.663631958292359	0.0836015623300552	0.219817192747144	0.465825627371168	-0.330570781662922	-0.944215950617387	-0.536336980405252	0.424687181197209	-0.0155603047859589	0.775578618253734	-1.21814727773271	-0.834500420898859	-0.609756363848465	-0.524022544284844	-0.0775596422442437	-0.03004441306096	-0.621653235197876	0.0589961167096235	-0.0525860729330631	-0.0690775379787724	8
ENSMUSG00000000197	ENSMUST00000000201	Nalcn	0.173761819887434	-0.113633555798022	0.246486921385246	-0.327890380192131	-0.367378108249855	0.084198667846984	-0.0457250321796611	-0.329582764983245	0.00354017696703131	0.100431189066948	0.290150589536021	0.245162515609811	0.0587681289989675	-0.0714226101525356	-0.0840606400396669	0.166249561873178	-0.265762325997062	0.0383690155172069	-0.101126096303389	0.213335499452586	-0.15342440306988	-0.0400679804502304	0.272355466566456	0.0939525507137049	0.0377750075753637	0.062491488074449	-0.00546428316035523	0.156628214407166	-0.118524398415016	0.259593756868204	-0.213370994506571	0.294325653444541	0.024375234973703	0.134953419199224	0.258557282214493	-5
ENSMUSG00000000244	ENSMUST00000009396	Tspan32	0.114125195744331	0.128730008960607	-1.41756860017232	0.450069104855877	-1.19757963099174	-0.671625702587948	0.84689820357446	-0.626396663522436	-0.0713234482942535	-0.0291027276114567	0.905208137558368	0.0263871685181603	-0.845914857440893	-0.198447843017674	-0.100869219420138	0.4048235055753	-1.21650978353521	-0.280340258258055	-0.293921756903737	0.259171365771234	0.142353808442879	-1.01918836101069	0.134071904613543	0.0935631625939031	0.760328885191335	0.0536444668466642	-0.0491379982198475	-0.738160337993339	0.0941618040885917	0.30853577389926	-0.0386866046570923	-0.744206032716767	-1.54235761866068	0.0681514319822975	0.657102945417109	-5
ENSMUSG00000000248	ENSMUST00000000254	Clec2g	0.344576488436119	-0.141678754195161	0.376951287227921	-0.516510906846798	-0.27853714226736	0.00140166656355659	-0.315891294802843	-0.332023521030793	-0.360673061540101	0.159432295310662	0.16677922653529	-0.0330527209458998	-0.038620904468433	0.242059004717479	-0.339581569516327	-0.565683220290687	-0.143096847985132	-0.209209687300387	0.132691919481625	0.00890695617937676	-0.27993729567229	0.0619557245027383	0.171216621863238	0.00749030922410811	0.202806391806463	0.410040748931718	-0.204510430791982	-0.545847707533103	0.211917264527273	0.397106024097902	0.693722414955902	0.0913357747037687	-0.304380403419235	0.0824433401772832	0.128268607998933	31
ENSMUSG00000000253	ENSMUST00000000260	Gmpr	0.0313834988496413	0.153813299104922	0.284969867903515	-0.0791680100015531	-0.0655119457025578	-0.121308128465396	0.0139889147409602	-0.319528653743212	0.0825018686419023	-0.0205777126155128	0.146860488247286	0.115774852392268	0.135539383554357	0.0938042450853654	-0.379934139960408	0.259916209852832	-0.162405657658135	-0.847303569150799	-0.0331251578764114	0.35239199306969	-0.169597844465538	-0.285207310297383	-0.204574358195671	0.123226875796222	0.110622010000824	-0.644785690273317	-0.329736902423983	0.0631044591257066	-0.318054427955598	0.240350426003642	0.0530837623743829	0.0827554747279323	-0.347963931159341	0.424689850322646	-0.429075066668681	-18
ENSMUSG00000000263	ENSMUST00000108853	Glra1	0.178380313322898	0.130424520709438	0.241404213689753	-0.0581473176250045	-0.480001592226788	-0.210852292682022	-0.0693148324942186	-0.117489110066829	-0.0875472944389754	0.0279418691053655	0.32834702806039	0.193517440393686	0.341989562459813	0.0840247313037672	-0.298346693540756	0.00410969444902527	-0.255143858213818	0.0711935060210422	0.0290687222612333	0.262434065646649	-0.149527846864458	-0.162788170496892	-0.031758628850242	0.0721028780767597	0.250804218163242	-0.0701542265495834	-0.133029138879051	0.0435405911505043	0.387478500988957	-0.261685363789946	-0.0512998306256488	0.115380293199357	-0.0214793666922353	0.104830339823539	-0.0853077338121863	-5
ENSMUSG00000000275	ENSMUST00000100627	Trim25	0.154863840280318	-1.11833755838886	-0.0359066908735819	0.100618318967825	-1.00441200255079	-0.465352718789785	0.508124265305854	0.676312162673392	-0.208967360756047	1.16715143772339	0.898723334403274	0.125349752675846	-1.20978956770438	0.315819727988038	-0.0840261802208022	-0.0554256760099815	-0.62419120399131	0.604849640775684	0.307660733775407	0.557516991067453	1.24016296459371	-0.00884165869499258	-0.76511172498168	-0.664452313898368	1.40074407818437	0.362459057516303	-0.0122181026199054	-0.180132889375146	0.985577423479231	0.863061188205303	0.0282970677671918	0.882867732421892	0.205962241333909	-0.627056799727416	-0.306065654028665	25
ENSMUSG00000000276	ENSMUST00000107894	Dgke	0.120167881649965	-0.45064006543767	0.400215546330474	-0.361630225411397	-0.0780316765415191	0.120636221055691	0.0799431326178872	-0.115714847902585	-0.459266426123472	0.249253737784103	0.452995656059906	0.218883372775422	0.380628381789716	0.129388320966876	-0.194329727682274	0.180014112587568	0.0310894594475516	0.287407579208171	0.125919184474686	0.231576804905709	-0.0318744434786515	-0.114613672617834	-0.138946647614847	0.0973613231390964	0.183454688863831	-0.079528104124444	-0.223322615731928	0.37674609771424	-0.13712501795413	0.455767310979475	-0.0657729459936486	-0.048009211878146	-0.028958524405368	0.0809240298159641	0.581718853496198	30
ENSMUSG00000000278	ENSMUST00000000287	Scpep1	-2.22928076033528	-4.41948413507961	0.185532855200664	-1.39027079917164	-1.07492758409297	-0.0290783067912112	-0.587294099002657	3.29270934548317	-0.367812032239298	1.64429186450655	-0.746553722631513	-0.760707969501366	-4.51782402931193	0.205162208799726	-0.844739384619467	-0.791304266848324	-0.541842937140478	0.209931437663906	0.789717362304888	0.146061008979072	-0.121602056605678	0.0352592392076915	-1.16807464092433	-0.013952658376422	0.444761133736902	-1.23755285629416	0.783392970451715	1.71137180865727	-0.5540789996289	0.205013435981798	-1.8660141241168	-0.456088743337847	0.685742561082989	-0.212559254174732	-1.11882038835873	-2
ENSMUSG00000000282	ENSMUST00000000291	Mnt	0.805371470259628	-0.651322186652646	-0.112903564711862	0.969720302615806	0.190735460176197	0.796598732852485	-0.167969579428836	-0.259370138214094	-0.507837628416694	-0.397072537961127	0.61765694594712	0.0769607605523809	0.454175508033565	0.585919652412276	-0.513447355350065	0.510130966709447	0.033059587560256	0.12419909248095	0.53811495346114	0.688449794555582	2.87433152882646	-0.294391560871976	0.645388940235362	1.44005093201367	0.489483557524031	-0.322348256381824	5.51909762709992	-0.676624982958942	-0.425591994196569	0.806060939357793	-0.798944350672191	0.602993211242372	-0.293016808457846	-0.478918799940175	0.818082746820707	4
ENSMUSG00000000290	ENSMUST00000000299	Itgb2	-5.98330086927744	-0.154672706726921	-0.793846202585336	2.38523209543984	-2.52692155601282	5.47046823547608	0.696364922691734	-2.33444785351588	-1.28548544190892	0.43020639994434	0.584032310891338	-0.0212107032216813	-5.49298346685143	0.22190467591581	-0.707552327233591	1.23665844399173	-1.7143611526035	2.22096484452481	0.885850816544695	0.412875734117172	0.516199332595273	-1.56201880046864	0.465616242574462	-1.90483295710846	0.383471293108349	0.791793481141813	-2.23091022798867	-1.10059695027994	0.0959824838734098	1.00386444805575	0.877809658491012	0.335968239206222	-1.54760396937907	0.881567121793901	1.07987285630055	-1
ENSMUSG00000000295	ENSMUST00000000304	Hddc2	-0.362565289792036	0.430398646863831	-0.443763995896948	-1.01613019091903	0.000568418908620681	0.765900482089772	1.05315710880149	0.723783182472064	0.19663143756475	0.456439641912709	1.98903760317626	-0.547063061847623	-1.10873670273561	-0.0736738441912445	-0.797201590832961	-1.04801367393057	-0.382534810156672	0.0439968425078308	1.08569761434514	-1.4306845217482	-1.90277928297012	-0.526678592539061	0.504911230561328	-1.67230160892215	-1.29691036706945	1.57223751165389	-0.559816284268382	-0.498150933977928	-0.0632764107570497	0.426936761275353	-0.909122808409438	-2.0292186335158	0.378649094063525	-0.313367841189951	-1.0149157584649	11
ENSMUSG00000000296	ENSMUST00000000305	Tpd52l1	0.88577873131036	-1.22067364996547	0.697073284744714	-0.593358491123547	-1.42767547836901	1.17591489618114	0.929887956791429	-0.41652397431614	-0.579799031683944	1.10616781761387	-0.481665806313809	-0.149051275327769	-0.453471018854565	-0.669785344868309	0.846874559478097	-0.275646379143188	-0.902906634200468	0.11507207268875	-0.279177855766624	-0.438468548766493	-1.08592896203866	0.432608660797611	-0.409228877836215	-0.274818730404397	0.215087359279841	-0.259329951315636	-0.501844207905618	-1.14912756712597	-0.143142502828939	-0.0579754303576062	0.647020535684835	0.315604040365955	-0.661475730906989	0.264137798443063	-0.484872196688627	-5
ENSMUSG00000000301	ENSMUST00000150954	Pemt	0.232767020871705	-0.131765960215768	0.272077969792109	0.0176117948176625	-0.120332652669224	-0.113175700911809	-0.781423798589771	0.273565329390192	-0.325664715413028	0.168713480782528	0.833952156386666	0.598513622624478	0.19579246280278	0.456340073259362	-0.373719238134375	0.411481511154784	0.00790012146900444	-0.101918919170463	-0.230635412191486	0.432519068101267	-0.274533703599233	0.515143220016835	-0.763562278861413	0.606161721981796	0.0889323054169586	0.202828291754667	0.0149205145059646	-0.326556567703539	-0.0950457432962891	0.00592097713872444	1.92743822484233	-0.187681626415951	0.0197841901716939	-0.180545261029148	0.440777962711484	31
ENSMUSG00000000303	ENSMUST00000000312	Cdh1	-6.11814558826843	-5.46109157290925	3.55851686437061	-1.92257252693722	1.06753149602686	-0.138259990728254	-2.2928527064858	2.57344321002153	-1.8860512064951	-0.295990102425739	-8.05494137469262	1.31370748960782	2.48497241671703	-0.91269644313444	-0.718470786657182	1.14816626758362	-1.10380490100501	-0.0684486843453559	0.0769356759169669	0.474216597075553	1.16516258970297	-0.0542383834312271	2.18789371389268	-1.61786443314951	0.105471429321024	1.61886813415972	0.514604611347544	1.22492383042881	0.786584937528915	-0.246084071567794	-1.42521216757193	-4.17946118529178	-0.0332147922537862	0.851345550157667	0.463706118320178	-11
ENSMUSG00000000305	ENSMUST00000000314	Cdh4	0.0872410831187769	0.285940402803027	0.266923763543806	-0.0149514816880526	-0.19622791168864	-0.0837330305512868	-0.201953554836886	0.0439926478268662	-0.343382424986316	-0.0476617649426915	0.177123420522846	0.184004851227914	0.274310740462961	0.0544137056754093	-0.158879132452357	0.132068182504899	-0.0450022030505448	-0.310887609092913	-0.0611186323525776	0.255361140423887	-0.152966446326946	0.0555465010914022	-0.0168171346204071	0.234144074820207	0.123696986449479	0.0547250650851664	0.105567075668975	0.226347391144449	-0.0425570271860471	-0.0536664573184576	0.196332559601361	-0.0295698582219155	0.204284362404193	-0.0495872788838622	0.187609574712023	-18
ENSMUSG00000000308	ENSMUST00000125812	Ckmt1	0.378955524101031	0.797784055143216	0.346672273952149	-0.473246685985293	-0.348738312940612	0.169537211043811	-0.446942453832283	1.89505532226398	-0.249968679840595	0.05345099508331	-0.904514278201498	0.455696343785443	0.0328858621765958	-0.487683054380971	-0.248919710236382	0.177204091124978	-0.342938068844423	-0.625033425889067	0.1503094537997	-0.0294889944082075	0.11429700108604	0.0970761034665286	0.0932699679361712	-0.165217490404146	-0.0574989656979306	0.151812404074916	-0.0133926034456482	-0.0725976297977585	0.0948948483015284	-0.164026594878957	0.12082200518511	0.0371192642711355	0.732138910301397	-0.173684758266674	-0.120584426853127	8
ENSMUSG00000000318	ENSMUST00000144935	Clec10a	-1.25842282098836	0.320143679009586	0.00797353021425664	-0.953199094843362	-0.217090931327134	0.573493166880171	-0.253345886282343	-0.127641594553061	-0.304264310275012	0.0271916935601355	0.244951523931069	0.136218312925823	-0.425764196918726	0.304402852207829	-0.151635547975936	0.373377875308721	-0.058574154869945	-0.0325574633803467	0.0429094253687925	0.117005768178262	-0.269856805967818	-0.0165369914457884	-0.493190508760701	0.22020978392783	0.418416335657763	0.196026033069475	-0.463155563374854	-0.288790296006365	-0.128456306130939	-0.0204250036784849	-0.0637414061501539	0.241936927500507	0.0285224794348344	-0.0831959080953651	-0.0612161669777664	-1
ENSMUSG00000000325	ENSMUST00000115614	Arvcf	0.0191504838416996	-3.31247023375533	0.58482252163071	-0.358910488169937	0.336986064909871	0.271383856656607	-0.0810381278091251	0.616198533111343	-0.495402876494089	0.171165898369373	0.867250340974376	-0.173658387731068	0.394385284174945	-9.5312461449619e-05	-0.305591082901998	0.174230596968707	-0.310886732673084	0.225253733278015	-0.0287477098489176	0.228034931899736	-0.188889088514077	0.00851492545960779	-0.294572642577079	0.131324168338933	0.521618645543788	0.399380846015214	-0.36614943330845	-0.252618270450808	0.38482931249763	0.41533542504209	1.49409759066102	-0.332246065715135	-0.032428601017727	1.04534073935029	-0.43548025102126	-2
ENSMUSG00000000326	ENSMUST00000115609	Comt	-2.96492333906694	0.793202982301059	-1.9359772465541	-1.30545490907414	0.490226281774448	0.00203388500849915	-0.262729623715303	-0.447913699724723	0.00481499604803211	0.401423276109374	-0.0348973231202904	0.0734809159921012	-0.0963644997241323	-0.0229527122101631	0.30763567556824	-0.773158106590542	-0.621229337012105	0.663033732969036	-0.124097425654856	-0.0629984968775538	3.29644001189223	0.758979472433371	0.233932623997596	0.997544964104672	0.932457774075617	-0.163397938920048	-0.930701999765117	-0.375915996967706	-0.82489077495212	0.12768329061181	1.23309720854312	-0.263250782051842	-0.984318964252753	-0.890215134802796	0.907984995713437	-1
ENSMUSG00000000339	ENSMUST00000000348	Rtca	0.349155745736468	-0.465018267084061	-2.993974349042	-1.06605273423262	1.08330139446829	-1.76106782352023	-1.32157055105239	-0.336252193874949	0.828215292107727	1.70849777766578	1.8901835522254	1.04757925088273	-1.02186385144053	0.467662419261264	0.603350437773989	1.69235784042044	0.00645280790833019	-1.04925116442893	-0.492964639435842	-0.109183657266016	1.07436215604773	0.734109111076256	1.43368411406909	0.280228109879653	-0.623575784350914	1.01970555725718	0.224592225389392	0.662658664172422	1.2980471831415	-0.507986857151213	-1.80605877232536	-0.00337865730814028	-1.26021887676111	-0.805479576121031	-0.797917351867614	11
ENSMUSG00000000340	ENSMUST00000000349	Dbt	0.0952769742977363	-0.518873741827703	0.355414769276375	-0.120168124192252	0.134761136370445	-0.361446367566154	-0.310061334003611	0.447771554219434	-0.19722732474272	-0.0213975793535009	1.20424881226993	-0.165779392016608	-0.153734637397926	0.26669931886295	-0.296020871201622	0.273597050638079	0.773596344080724	0.267638657462422	-0.104702546399144	-0.20741211861045	-0.328880038327067	-0.546747014510746	0.967054729293778	0.360654778488052	0.620482568105262	-0.0231392841084002	-0.132002070872429	-0.728292375414685	-0.184449649531817	0.203496438473356	-0.306787484867054	-0.395457870773461	-0.0916901154265764	1.19286861041738	-0.170638201881021	11
ENSMUSG00000000346	ENSMUST00000000356	Dazap2	-2.06864867359179	1.1064566184699	-1.97366477627896	-0.176752594726907	-1.84839440860273	0.560817994270122	0.250793790412743	-3.0639614187755	2.24155771356903	1.90402198700235	0.170609674620294	-0.687268205986729	-2.45414969533789	1.25402454676962	0.5066963072345	-1.89580285582043	4.01122715141223	-0.823422326764714	-1.24896106511478	-2.45904188885051	-0.898986117037243	1.24025085832349	0.564630148039063	-0.470070758682905	-1.31950872554149	2.16046402750106	0.928835031394324	1.48780617664703	0.605740668668069	-2.80718313848277	-1.03976808956059	-2.36532057470726	-0.149978660122348	0.434474927188234	-1.83856142059234	-8
ENSMUSG00000000355	ENSMUST00000000365	Mcts1	0.110975212211511	0.588789087181874	0.0701030365734632	-0.242889708987133	-0.430060908501833	0.235324000223645	-0.511949146054725	0.0266293121176721	0.162286385992195	-2.42038076536357	0.155279185382295	-0.279573899837668	0.190356627249601	-0.275775165731611	0.616037056095408	-3.81086327938056	0.927563494866435	-0.391668911683288	-0.472789458808643	-0.694977713249764	0.108733876582489	-0.279905580020216	-0.498838932602774	0.309405136423016	-0.148904470862438	0.730392831975252	0.262508844118552	0.756087035151013	0.410693581975458	0.435209068686926	0.0718677275830516	-0.847437220722466	0.152076954262868	0.0965061708510216	-0.360251313036933	-10
ENSMUSG00000000359	ENSMUST00000000369	Rem1	0.348636122007833	0.178893818226662	-0.0280437949672156	-0.339680545543098	-0.378435720599417	0.0461670288968966	-0.208381449814049	-0.180836895402149	-0.209445128365682	-0.0162064190415289	0.301811182543959	0.170959673182484	0.19833459824917	0.255728338892711	-0.154683973978322	0.0782736985886876	-0.151906135392779	-0.443176786937322	0.0240744511924855	0.202435483205312	-0.0806872811719838	-0.0974805377894419	0.376626826997887	0.0421949571591968	0.0761260365951324	0.126020401244398	0.00861009608060597	-0.441676843690748	0.0642861602282185	0.0537753866484958	-0.169670766540368	0.00518195390101804	0.207604592032124	-0.05090054440086	-0.0282370420378414	-18
ENSMUSG00000000365	ENSMUST00000095793	Rnf17	0.203759329242305	0.293469731225155	0.0741297787424441	-0.178166115342887	-0.181127627006578	0.0499070527706634	-0.358083768166979	0.753888571328111	-0.145454364301253	0.16232434656176	0.497748751914431	0.121413465856399	0.267445178203131	0.00879187472893514	-0.201048690059852	0.160940299470801	-0.181260858391426	-0.0738404606499414	-0.0100285542139754	0.231080375969358	-0.156326595217712	-0.147199638739686	0.0966194791843554	0.0650720452057948	0.203070936727994	0.212463063316977	-0.162429118848868	0.267574568051025	0.282425413035651	-0.00803257496152219	0.21533313461243	0.0499431229300025	0.122092394472006	-0.064313306730175	-0.0745550835487789	8
ENSMUSG00000000374	ENSMUST00000000384	Trappc10	-0.0657214544954077	0.0843628412116347	0.430898760667597	-0.207579860773369	-0.706596625303479	-0.939493598363661	-0.817234296374955	-0.617473555264422	1.35305380022681	-0.391351286901367	0.158514153714512	0.00160535383559512	-0.39685712570621	0.639439929929218	-0.359398558960096	-0.918606409416078	-1.11192889787005	0.19742033221853	0.0588144114337003	0.54080446403108	1.03982934141564	-0.298813909784389	-0.130733942839934	-0.644514009518751	-0.0844290094992579	-0.281015987752272	-0.114689187976056	-0.248906903560144	0.187793590421078	-0.409747266428491	-0.0811621804858612	-0.0274671773631187	0.0599597752995445	0.211433491150264	0.754069106150891	-6
ENSMUSG00000000378	ENSMUST00000000388	Ccm2	-0.194552539355256	0.00732029497429029	0.679884375389824	-0.257014852323118	-0.527750859765441	-0.183991077218055	2.36050643885951	0.397526674634641	0.0163910239051664	-0.180944927629166	-0.771227781749427	-0.430535908525962	-0.338550023419519	0.0242086743473277	2.40104011526268	0.113236954721898	0.339374862817518	0.712605161254048	1.62937119891219	0.502121018116014	0.552148407934733	0.0108110073995065	-0.181840841410302	1.4356011385145	0.111338457648181	1.09654769183868	-0.000356330937865521	0.956918705760166	0.312737513405973	0.266455619113229	0.617524199532427	-0.453810592951335	-0.438327203493354	0.437329483691047	0.837261962633248	7
ENSMUSG00000000384	ENSMUST00000156969	Tbrg4	0.170216234658249	-0.792809769726363	-0.265727505330505	-0.318574183954786	2.7205070491499	0.193001269969344	0.655568019021322	-0.436998669910487	1.64787251093138	-0.682895725788893	0.395285179006039	-1.87908669528277	1.35388502397969	1.36659315609281	0.932848621297491	-0.749938027280871	1.24696867429019	0.720857404675024	-0.160945430075087	0.524459019066937	-1.0199721283237	-1.3792700386465	0.497632281483782	-0.356266731028254	-0.0523407184131051	-3.56162715960957	-0.0780825909367175	-0.155870797484991	0.358842437868487	0.359112719662727	0.239198681589434	-1.51015490329946	3.96574719740339	1.63728983665832	-0.191139864557246	5
ENSMUSG00000000386	ENSMUST00000135184	Mx1	-0.100625599670204	0.0393474559478927	0.410402389077765	-0.16128334344723	-0.385776259846468	-0.133880642286171	-0.192730721029132	-0.43694988877522	-0.0936709533088841	0.201982664790953	-0.0380553820861492	0.0368846355621798	-0.0782213713520397	0.0688406399340816	-0.213134419719723	0.0390534243007718	-0.252807928301042	-0.244553685936775	0.117237600942711	0.0425849968440741	-0.0311671567030816	-0.232236375375348	-0.0986757160589845	0.0294639522869026	-0.0501020367831405	-0.109645247274768	-0.188774902656092	-0.202478242393442	0.261975039704428	0.16762026423684	-0.0720101137657501	-0.92253262810151	0.211168333743554	0.200536497557969	-0.149972315327552	-8
ENSMUSG00000000399	ENSMUST00000205002	Ndufa9	0.100776143611988	1.19954585385656	-0.802385883197041	-0.499572645030612	0.434874606322835	-0.160471535816896	0.0516302208948163	1.63614787481182	-1.23285368652053	1.95434890819615	-1.56110869417354	-0.763898559667382	0.801022703915131	0.0423915224036173	0.109715811783308	-2.20389250676138	-0.0970415299691293	-0.606611392131998	-0.471086872157629	0.358034563427902	1.05801810008227	0.775795272868991	-1.14602195523662	-0.576253451356293	-1.50490898230257	-0.4971399049691	-0.0940935942211604	0.74197330692734	1.67506447394044	-2.28497380900221	-2.80502240123744	0.311537593191687	-1.28224513093422	0.795829095170509	-0.562293611730127	-31
ENSMUSG00000000402	ENSMUST00000000412	Egfl6	0.0722686637288848	0.0121695287628452	0.184773745542154	-0.337848670180291	-0.426044240170041	-0.211262565885391	-0.270573846374158	-0.371529497077875	-0.199560607399475	-0.319336324822345	0.267417721098391	0.228158429201195	0.299536791580847	-0.0302802082037568	-0.0650103469163414	0.240469466225797	0.0507301238748563	0.801457349090963	-0.0507072412611647	0.271952971251081	-0.199988292628676	-0.280950495037026	-0.0634357941986098	0.248855884763424	-0.0867799122559527	-0.124481271813396	-0.0980715819457312	-0.589112122768146	-0.108209315882458	0.189127337643443	-0.00775761846159642	0.129110639697427	0.0621628847132878	0.119842272581182	-0.337079562292694	18
ENSMUSG00000000409	ENSMUST00000067240	Lck	0.340226644967664	-0.220867824639734	0.221814180394361	-0.588016819306071	0.331539978985799	-0.0291768540666558	6.10041017379318	-0.60226345766345	-1.29868055921523	0.0152375563816499	0.607433665871482	1.52798849859594	0.751767996798128	0.529693520567461	-1.25857425391391	0.463027522509566	-0.579145833066899	-0.68208033646686	6.16629969104802	1.94397882883905	-0.122488877866224	1.03543291898224	0.144268762357947	0.802845696520571	-0.331680468864767	-0.0427458566772634	-0.108379169724914	2.02147106537825	-0.15516663350402	0.819893681084954	0.602151534646297	0.337833733806181	0.433447239405129	-0.120325432322934	-2.09117868580413	7
ENSMUSG00000000416	ENSMUST00000152499	Cttnbp2	0.191164143825073	0.168675513738955	0.106319331587629	-0.190682482313388	-0.28168393548581	0.18669105057071	-0.210519795109106	-0.20696706311038	-0.0428379907761286	-0.0826431359951766	-0.112318365000163	0.307188696643402	0.136474063200209	-0.123213532827216	0.0880503693759037	0.173717598072355	0.195855734795349	-0.531137195578589	0.213818498754876	-0.495550218371459	-0.0976945375235809	0.0951299224897705	-0.18846549478181	0.0200397044185005	0.0317093810298819	-0.438184033157797	0.0951476884743552	1.23812111399947	0.12901908273107	-0.177224171167774	-0.225568106209101	0.0432445197350918	0.317512196552982	0.453636029513806	-0.0797491958828507	28
ENSMUSG00000000420	ENSMUST00000000430	Galnt1	0.0154042527027831	0.559716468565165	1.15905687662387	-0.292495933115316	0.794983884492266	-0.141435623909742	-1.13068468873928	1.38040673980339	-0.808410941272437	0.265744338191367	0.802862314844209	0.930236693394874	-3.94139256433427	-1.14242852034117	-1.08274006162732	2.08586928634827	0.587855739763666	-0.170225284006227	0.139600078587792	-0.447356487227043	-0.41483424741304	-0.705118512480769	-0.8726339031012	-0.68832134115657	-0.139675311935161	0.944496984404832	-0.0118416174489812	-0.474423745389893	-0.102808837381438	-1.30337296941366	-0.883484762889029	-1.44890423661956	-1.00368280405024	-0.583794770281785	-0.541457017757245	8
ENSMUSG00000000439	ENSMUST00000000449	Mkrn2	0.220263139765697	-1.28435649074209	0.537645927490549	-0.267503328931441	-0.0451444467473483	-0.115738181436914	-0.765902607358318	-0.357393342732678	-0.62617566877783	0.694658137150417	0.099360285003437	0.0983695956073368	0.247246524735661	0.599444044665583	-0.127652876092461	0.235321020339745	0.15994313327536	0.0102260771652365	-0.167202359791222	-0.00147113343470006	0.0945787357436639	-0.390528132273004	-0.687636282774316	-0.277313618541379	-0.0775966877030754	0.241152549852219	-0.375595716792415	-0.740846907643106	-0.200788199095752	0.0208297334320752	-0.37108265839056	-0.387858721785281	0.00754051002195182	0.782173464880011	0.19808034234876	-2
ENSMUSG00000000440	ENSMUST00000171644	Pparg	0.207682419806741	0.115619703567979	-0.0502620338673102	0.643041875935137	0.135792789585637	1.96527772022291	-0.0106958341199271	0.0865433381057359	-0.708015643750568	-0.222019002798788	0.184008848500714	0.0762514437286372	0.215325963405168	-0.278411835666154	-0.101169409792759	0.320500029073359	-0.178752918900549	-0.0235729376942393	-0.0483772482510677	0.118289060429743	0.843646827498937	-0.86750559234792	-0.376574306882628	1.11683803846353	-0.248489563654783	0.112328159444277	-0.67615077283052	-0.514346720941502	0.11770834613184	-0.549322062069789	-0.178094632113352	-0.332250900249236	-0.228356764225001	-0.54776579204999	0.439682325178176	6
ENSMUSG00000000441	ENSMUST00000130528	Raf1	-0.200294501289218	-0.420840498350051	-0.0127242343957387	0.0704008549121092	0.17907422076709	-1.76240900774115	-1.00449288647037	-0.0185331106724193	-0.0668551593352799	0.748744707270584	-1.35959234791306	-0.626320828649726	-0.343878825286613	-0.944898592225552	-0.404865622764535	0.326841775249596	0.948524555760398	0.908253640169568	-0.359511370476321	-0.31736941442514	0.780652588210238	-0.755579762203777	-0.0899824664938916	-3.37108524889604	0.102330005083755	0.336223810420553	-1.31412929498321	-0.231961431672894	0.0555334840818668	0.534621206692683	0.551273746936919	0.230501914938664	0.26540085628209	0.903948732711749	0.184750521687127	-6
ENSMUSG00000000486	ENSMUST00000131208	Sept1	0.837752374995145	-0.986234555770446	0.75356610437282	0.19385993806496	-1.01124007304603	-0.0438318705544877	0.967026592220395	-0.261267629747947	-0.717308198770514	-0.342378429581399	-0.064289726887064	0.223173475937476	0.834261949803043	-0.0461466677035965	0.817500170545248	0.682806778962866	-0.17228478146388	0.540457306372047	-0.294915579266945	1.10849552004116	-0.592724889070504	0.0239351843561677	0.296922507208896	0.478979431515232	0.247293007807948	0.480564629865511	0.122178120275911	-0.206981449091974	-0.723707263548628	0.421403000999734	-0.59466677694405	-0.535853650538476	0.191790375581684	-1.37418997838153	0.0643263727379828	-34
ENSMUSG00000000489	ENSMUST00000000500	Pdgfb	-0.0320226135797957	0.454391085151475	0.182173138869524	-0.47166345340872	-0.350374673104107	-0.0235400854587752	-0.21113376798331	-0.269225688548529	0.022006680891882	-0.0353779055908129	-0.277359567115003	-0.0807051904013412	0.0701833789602016	0.398873545394065	-0.187395154931908	0.236200941407582	0.167108563303962	-0.187774014538874	0.104363602333357	0.244068085411641	-0.181507628726886	-0.28663699137806	-0.166071834758509	0.108629561163471	-0.049595256928741	-0.353480667603398	0.021790694368074	-0.299023456529054	-0.00481442769170136	0.207261063107629	0.422950117934938	-0.210705294972166	0.252439041322935	0.174298410602224	-0.194437430915127	-4
ENSMUSG00000000530	ENSMUST00000000542	Acvrl1	-1.18077644677078	0.829569363886049	0.65387938142436	-1.11321453611547	-0.399161610956631	0.3468670008997	-0.68024603404343	-0.344928062780081	-0.555416588442933	0.221960395227855	0.00508881513516074	0.303851588883662	-1.8373150634998	0.435182091997995	-0.428579312983878	0.683362197975296	-0.0801687370653034	-0.11845107260892	0.0467565773649195	0.402080417815907	-0.719344426148897	0.275627230576739	-0.669183190358818	0.236874506863327	-0.0202138462721599	0.142059104474172	-0.229317775485196	-0.192253781370843	-0.00383907316521447	0.210838212387312	-0.124245745597422	0.424537479312114	-0.203053273897848	0.110424912966715	-0.387933713838205	-1
ENSMUSG00000000531	ENSMUST00000000543	Grasp	0.377950149739709	0.129961262425519	0.318042446224474	-0.0623695561581182	-0.526443534881656	-0.177238218675215	-0.240264196881493	-0.00454826893049275	0.0477516495349786	-0.235045793113902	0.261420056986061	0.194564938758134	-0.00428275872828124	0.118457989612256	0.218678481781209	0.350582431836285	0.464181770734196	-0.373132418206848	0.210691315610174	-0.0101779506179732	0.02582638129842	-0.131678030751647	-0.28403808170448	0.323399456455471	0.277643694311447	0.34986539146595	0.150015692720344	-0.403401481640869	0.0896286185993482	-0.149524450542134	0.3709078662621	-0.158098187267927	-0.0668205002259062	0.392471673597809	0.249426716936013	-5
ENSMUSG00000000532	ENSMUST00000000544	Acvr1b	1.16935745303633	2.67785089852059	-0.979048303506968	-0.983167903739511	-0.408534699687216	-0.636635097307227	-1.12259738096392	0.928754558732365	-0.0169146129875513	-0.227127838821498	-0.28430572208069	0.671496797615802	-6.32049545614964	0.193549171746433	-0.75584948441889	0.412274928854694	-0.776887984794148	-0.928957136275675	0.119685803157058	0.497474961948141	-0.0423696390226428	0.584144961107592	0.60433467250856	0.511029985963438	1.05904261828428	-0.330835333280233	0.755988019432952	-0.805659906510721	0.632143955274332	0.529913553030242	0.232394890373583	0.0940546058992209	0.136935799681461	0.141761676537128	-0.100814370152123	2
ENSMUSG00000000538	ENSMUST00000153920	Tom1l2	0.212087871783639	0.336951183131247	0.168730435544874	-0.433662016337217	-0.252258006955809	0.257445947429682	-0.045776487174221	0.072157873379016	-0.517684495385185	-0.0290892060733972	-0.0712607440975558	0.334481948410099	0.381591391205944	0.0880391394880659	-0.631892865348757	-0.139475352435715	0.291595296136249	-0.00348600431807052	0.333430347278448	0.388929927870709	0.0377387865189696	-0.407263043960877	0.0488506142527505	0.0599868125190266	0.184639213475252	-0.239230928485554	-0.645555867794577	0.867691302759937	0.00226808206895477	-0.650628587913504	0.533547401840726	0.20024810134561	0.484422436853809	0.0501389764172457	-0.341688095912279	28
ENSMUSG00000000544	ENSMUST00000060833	Gpa33	1.14178253446384	0.244353934283656	0.165134340926189	-1.27973824950482	0.250227996525276	-0.254330489836862	-1.06213579407424	1.59935987589811	0.0569959074250165	0.316197812195541	-5.04356817590748	0.504688554006633	-0.06820493610352	0.566222488948411	-0.599749686498513	0.283665285603395	-0.286851395497258	0.1109811843204	0.32891084919329	0.219645532209201	0.52830518024201	-0.0285419236050986	0.0686922890528595	0.160151879004237	-0.0537383808607226	-1.99578563474957	-0.630083567061505	-0.215983932230692	0.516164929326322	0.313117005734578	-0.758807069531754	-0.079276087699426	-0.548891170307918	-0.597196209326046	-0.0302564887723573	-11
ENSMUSG00000000552	ENSMUST00000168828	Zfp385a	-0.391856918664622	-0.364513316427023	0.191755293453052	0.174984956687247	0.00703884573210955	1.67030911166562	-0.0830685569095572	0.204070962154747	0.506156396044606	-0.305627392560788	-0.195685020623307	0.0553764255023253	0.940724401660694	0.107705315713199	-0.207898926904554	0.357351248096435	-0.6818525329775	0.0134251195306711	-0.394970073502033	-0.212079505974046	-0.859643089641062	0.341193242459018	0.387420644235994	0.5496761269575	0.455813870316906	1.0807327191865	-0.915104722550022	-0.320317003026168	-0.314425669076444	0.399169626110875	-0.254297291171896	0.213810861580382	-0.571803916169313	0.440512469203284	-0.566233893146365	6
ENSMUSG00000000555	ENSMUST00000023128	Itga5	0.0903688863050354	0.209327137672396	0.110458091866513	-0.416423720332657	0.0258000466440262	0.0502688986527758	0.283966259020136	-0.426881908335027	-0.224753857762565	-0.303837389241853	-0.176066774637505	-0.032159005412416	-0.0531907990319349	0.144476509635647	-0.547168431480986	0.57584352812915	-0.313029334788479	0.287313081595894	0.857292483102142	-0.624141096488364	-0.467338770464578	0.355422786635844	-0.184791661030387	-1.12617419475476	0.312791823026658	-0.171666839480693	-0.576454229902346	-0.643204392286065	-0.372458143447295	0.824731858608131	0.371539599946809	0.460316520373987	-0.239505505289703	0.346274962727536	-0.353126131147215	30
ENSMUSG00000000560	ENSMUST00000197284	Gabra2	0.206115655718283	0.118952317271266	0.298594380870422	-0.20393515578422	-0.369164054737904	-0.105219819530592	-0.248196288163238	-0.454881218275386	-0.0833557836600299	-0.082691482543142	0.102590665632275	0.323551520553866	0.387050817421169	-0.172439504921617	-0.104728313328405	0.131386862467745	-0.244969388227234	0.146653389734984	0.133211538016674	0.0492202180501986	-0.114913352175222	-0.0266821420557576	0.323908597504593	0.184698843242411	0.266248335971781	-0.291266138266157	-0.0297619760452051	0.0235911678019089	0.0443712125508209	0.335896830798433	0.0764515798302843	-0.172672342695693	0.162428100523303	0.18330749907242	0.183395253066563	-8
ENSMUSG00000000561	ENSMUST00000010278	Wdr77	0.0258974522368353	-2.4828489038428	0.125261346426194	-2.12332829685976	1.72709098988598	2.30568834781291	0.385779958903341	-1.18598685583786	1.64359421904054	1.35059240389592	0.927066344493452	0.144128094354989	0.608025295534623	-0.138191888530974	0.759741560344201	-1.8014205017342	-1.08474718056459	1.76930000914362	-0.577652438453685	0.712062647036761	-0.998211791910333	1.63775014807732	-0.651336347728717	-0.202454395547963	0.957739437702901	-0.578024002390985	-1.53548310215267	-0.142896704119724	0.543439484667266	0.246183465116985	1.54432583152461	-0.58046220439901	-0.799936408342702	1.3216604068401	-0.468803051767768	-2
ENSMUSG00000000562	ENSMUST00000164730	Adora3	0.353846496748417	0.21031581937799	0.280070633508205	0.358014946136559	-0.311219239050051	0.191273230590312	-0.189169903527511	-0.108448744914136	-0.390654024586882	0.00907269427958464	0.150012144847367	0.16844323862682	0.251569392181027	0.0974573759444549	-0.152409861124898	-0.0362458219409255	-0.276331099421711	-0.000128646719903811	0.0210382105486845	0.105377712986686	-0.323471043298743	-0.317406697422649	0.123564648795897	0.316744288572781	0.184475210178337	-0.0548396851590626	-0.1289983701998	-0.0375126582401293	0.134697768925102	0.369669485868733	-0.251642035707308	-0.0819119638324548	-0.10501373090061	-0.151274577939493	-0.209773077203055	30
ENSMUSG00000000563	ENSMUST00000118209	Atp5f1	0.405268267716432	1.11834902867799	0.1149943456982	-1.35354195338856	0.931750272869466	0.894555890880234	0.484837336533073	-1.39205277126953	0.563356316190761	-1.89147527851927	0.351226542699084	-0.648816752856637	-0.911254272843723	3.00957353426382	1.13460161738542	-1.04795416698392	0.0104359363679345	2.22953742459811	0.401031441438828	1.11488725174836	1.68178424978563	3.83834421567942	0.637067259188713	-2.14365220606835	1.04065936573048	0.193935926988583	-0.876146747847261	-0.585196290348258	-0.746171092869292	1.28212816097378	-2.80535334793857	0.0618910156839771	-0.936866684915128	-1.08822329127828	-2.28499762684503	22
ENSMUSG00000000568	ENSMUST00000172361	Hnrnpd	-0.394764990564294	-0.535838912488313	3.77134170417417	0.922346715821182	3.32330645783948	-2.26828037449704	1.55240660576485	-1.20975239408608	0.827059490045263	-0.700394689888231	-0.305571919500381	0.248483517839244	-1.43990571014796	-2.14318471817844	-0.950104539284682	-1.16483275142741	0.397430306314326	2.74045367357179	-0.776132662221414	-3.50507369808206	0.0961002717681738	0.626518161889093	0.0316084896676459	2.15213068709375	-3.07046419929146	1.32178673504927	-0.364600816257977	-1.57361676449944	-0.14953163970912	-0.267491824152083	0.767686547741397	1.10360694164203	0.814677420547471	1.81620958917998	0.17279007364575	5
ENSMUSG00000000579	ENSMUST00000092966	Dynlt1c	0.246089844417897	-0.0534166454181346	0.476751866872396	-0.216538455880217	-0.905466184810366	-0.20332468329111	-0.219214978478226	0.470662508008787	-0.0588270172922419	-0.0456135503499031	-0.429566608761709	0.561956075195848	0.269898162516245	-0.536079795912369	0.0805699525147673	0.132247903691816	0.359927580669223	0.439063946670547	0.129785648980954	0.190487334661853	0.0021220281271386	0.733888927509488	0.283507668213265	-0.0206356734357585	0.344722716819852	0.137730287812117	0.606830167467428	-0.671306555692708	0.461435365396798	0.678703563975693	-0.0449909381081205	0.00181484911760906	0.30566611612082	-0.193825186888237	-0.0210086412442909	-5
ENSMUSG00000000581	ENSMUST00000000594	C1d	0.127207481248336	-0.139249390008736	0.735657955652898	-0.394256128912447	0.429854727242198	-0.158398307130143	-0.627753414330656	-1.32127851754331	-0.0794492348215329	-2.47570111536271	-0.411729657378277	-0.223851861758456	-0.458362509339027	0.358137688532207	-0.907373846174935	-0.274447761334142	1.92397981488447	0.0522136369770012	0.537145740845791	-1.33974745290507	1.06647824478567	-0.429548239514295	0.103877875034388	0.712759143842748	1.12045796960572	-0.00845338384514892	1.07472016763435	0.592775133769812	0.274045241505292	-0.655001707905229	-0.509972337419631	0.689963209886378	-0.365433552981831	-0.722668114300407	-2.54073590248485	-10
ENSMUSG00000000594	ENSMUST00000000608	Gm2a	-2.32271230912853	1.49707467607089	-2.06620846813063	-4.55794220586005	-3.0957183669294	5.22543979951121	2.6380212467704	0.478472908394122	2.37835322565951	-0.875194259678606	-2.47644230870168	-0.897488435609565	-3.22829388512696	-0.481459534329136	-1.95070400465179	-2.13299169689319	3.41760410481398	-0.7580543862015	1.07881704756071	2.67596266486766	-0.935015176827339	1.83440501404804	0.706796726233229	1.04446540017676	1.34718378486067	0.640555206566779	0.378800990809873	0.824863138862906	0.38645592103118	-0.951985134308572	2.67986306202559	2.35336773643547	0.611650776387651	0.517516702037469	-2.4030008095017	6
ENSMUSG00000000600	ENSMUST00000199845	Krit1	0.32611343685691	-0.375535389170934	0.164566821595226	0.024050111376571	-0.333663683372798	0.142656389848837	1.41070769202056	0.780260580156298	0.687909894213017	-0.0202739354786502	0.0400528401955494	-0.048134800066387	-0.328524635002454	0.338435208493653	-0.268975149282438	-0.184618269466005	0.45523464369915	-0.298951804109014	1.0360233777872	0.366072356218967	0.295013941731531	-0.0228715776423237	-0.334323725079412	-0.00171282719702693	-0.0617760466555201	-0.459977156945717	0.00777513182790867	-0.626173180573232	0.862764000896568	0.202243242567462	-0.834716000293874	-0.404595209725165	-0.271852784993393	-0.157403904452783	1.07105345555912	7
ENSMUSG00000000605	ENSMUST00000000619	Clcn4	-0.711777037658007	0.661516191922108	-0.0309049007978737	0.357279200838343	-0.0738663334085559	-0.720278975833878	0.0585805906929854	-0.87327075192846	-0.248679391401393	0.058533242352687	-0.114950341131833	-0.243505603698421	-0.51029429349732	0.179305969986872	2.72897785336412	-0.573668316908133	-0.358130926049015	0.23379166598834	0.727243084778664	0.435388955004968	-0.114274208054216	-0.794377889301823	-0.732601717581167	0.932633233756804	0.845980742579235	-0.16950199020046	0.697951741358275	0.00873102751893413	0.338111149760557	1.12417137390137	0.752828966856761	-0.327514535181867	-0.276331173973255	-0.367362761575143	0.66293441332633	30
ENSMUSG00000000628	ENSMUST00000000642	Hk2	-1.46077584905391	1.98243969447063	1.37015206346086	3.25703771404166	1.66914136169364	-1.64534573676104	-0.948440713407737	3.76527489586021	1.80629419788284	-0.264370599412147	-2.98980363065729	1.04322730424302	-1.10589065952473	0.88391200503049	-1.59934867225089	0.324301155613467	2.28532434174662	-0.540833926520381	0.505488070631367	-0.0958407337631861	-1.48711248013941	0.480830704149851	-0.194362403182321	-1.03102983689963	0.76869361460212	-0.836167357637804	-0.113682485875914	-1.05391281087504	0.103537128601095	-0.456908706539603	0.820017300537686	-0.390781989586886	-2.06037925083834	-0.580276179391096	1.86758321695757	8
ENSMUSG00000000631	ENSMUST00000108375	Myo18a	0.0210307010718535	-0.216365691243157	0.274037737228959	0.289763909518298	-0.464389785390805	-0.0097616211554017	0.0790564379273734	0.485041331374686	-0.0623080020583626	-0.0922168546734256	-0.222415318130877	0.0563092290601863	-1.19679906546311	-0.220125372986912	-0.163496392661715	0.404927612463707	-0.298629745501155	-0.503441739560441	-0.0177230961938539	0.247836597175327	-0.266682476854863	-0.350018926508647	-0.361638495231204	-0.000992818924738925	-0.49475818190518	0.332561376597793	0.00808436052686343	-0.496050972485516	0.270114645828357	-0.326553134001287	-0.120233206188018	-0.0230938305938189	1.01319696401413	0.0110363867736866	0.243496089645334	-18
ENSMUSG00000000673	ENSMUST00000000687	Haao	0.349379653727576	0.121602716147947	0.330832287048642	-0.233878998122089	-0.517637382845245	0.0281352497188768	-0.146040369606377	-0.399556643001424	-0.118890028968749	0.178445290076669	0.137591351447134	-0.19332987436034	-0.177861508353175	0.142961432719686	-0.523965381788522	0.446428931898064	0.155209758322804	0.0586438372426628	-0.447984740737239	0.222631215378886	-0.361250353397429	-0.413788333413813	0.0536850942071008	0.171829681522563	-0.196207707809588	0.40861117596638	-0.404403897639268	-0.296543770933204	0.179532865644248	0.931435637512227	-0.0628225850349542	0.251479227953913	0.380552305377294	-0.638196652144493	-0.182769181070133	30
ENSMUSG00000000682	ENSMUST00000145122	Cd52	-5.50594904258518	1.62550952184373	4.73006797580865	0.661017500069326	0.14799464721074	8.82170961477752	4.94369615103294	-3.51466875132651	-0.474088532802505	-0.00533080666890657	1.04399451909183	-0.128052434743734	2.95716093808154	0.255745896914652	-0.417483383559828	0.272695916857003	-3.62493290719216	-0.443538017465824	0.0839798295688478	-0.453060231855902	2.3894644363254	-2.04546336680936	-0.332130122291149	-0.660462411614731	-0.433854674383547	3.35083073627868	-2.51030170646874	1.6703830234696	0.587049633739663	0.605311762123725	-1.51289572777772	1.52851118353521	-0.102377177230954	1.02095860703512	-1.17296140344765	6
ENSMUSG00000000686	ENSMUST00000094004	Abhd15	0.156120155140042	0.211708818426583	0.456459975634051	0.0427337150378112	-0.455389683683653	0.160178813007832	-0.187591711728393	-0.0854810322735219	0.237374206515929	-0.0660315369246692	0.406633806340188	0.190414785803979	-0.153554149801675	0.235945342344521	0.294008699474714	0.243398589327226	0.330265739350325	0.00666644413383505	-0.365288385285859	0.29326108340821	0.267947665716372	-1.11657861459285	-0.207149341158813	-0.556512667714648	-0.13095767873898	0.139265100338068	-0.745590911609715	-0.307812070658573	0.285767296136796	-0.341188052748004	0.174783673448385	0.75915626293613	0.0650027531723252	-0.266201528683233	-0.175920841600491	-22
ENSMUSG00000000693	ENSMUST00000152679	Loxl3	0.210254037772381	0.18569444442004	0.204311317104968	-0.13815934148538	-0.290212197571575	0.00257932503463461	-0.074325255785473	-0.188456379010305	-0.18994628040733	-0.116333555745035	-0.166497251108531	0.178132539455849	0.21813909921453	-0.0200721116626483	-0.143497166944112	0.176390963279047	-0.0827541523998064	-0.0082923650306478	0.0971940049111126	0.139560946694209	-0.162589476472893	-0.158322406896914	0.0316261923538171	-0.0682395086280786	0.207598968414461	0.0732395330822712	-0.011900534987032	-0.231625025764795	0.0671438212512952	0.00484149983240258	-0.0628407375556692	-0.00564724386780354	0.131260437385039	0.142152541802375	-0.161697399096554	-5
ENSMUSG00000000706	ENSMUST00000041674	Btn1a1	0.187559826341303	0.20380363937683	0.136658795839404	-0.203402406843325	-0.245410193573062	0.143565339482553	-0.142391672551842	-0.207855355275051	-0.0622932668111449	-0.145568537202367	-0.0333274121785611	0.243648723806127	0.192588122266575	-0.079420249494086	-0.113406648471476	0.175218115726479	-0.0730235587060737	-0.199854021747338	-0.0942695681794427	0.058562006417733	-0.246135779436324	-0.295754229728694	0.0612250246947278	-0.0748152000309613	0.0587212897543207	-0.049874408832498	-0.0298243357262632	0.208354021237743	0.0666015512011344	0.179013730702741	-0.0604156076315151	0.157377776970381	0.253700054923327	-0.131809295884946	-0.293881555142016	-22
ENSMUSG00000000708	ENSMUST00000163648	Kat2b	-0.00459434911110377	0.163665266030832	-0.25453734933125	-0.107088947729606	-0.106439886147822	-0.616814447939615	0.149471396817221	0.728896644473462	-0.0311533305495028	-0.975475412710274	-0.608850812117004	-0.0251323855687304	-0.0839070004188882	0.705145254635379	0.0405976907452859	0.402898837267563	0.573137246659255	0.309073786443521	0.210261741919599	0.195610638658261	1.29518608868916	-0.00696274291628657	0.103290898126627	0.377148333360009	0.165291841697825	0.742327624499172	0.169468809727906	-0.0673185658915188	-0.231978081154225	-0.394872782572906	0.870462885068952	-0.510989782539275	0.42194937234221	0.299937501035007	-0.309159122684136	-10
ENSMUSG00000000711	ENSMUST00000000727	Rab5b	-0.325139466956222	-0.787588023353188	0.298909630494363	0.24286195065952	-1.67376742684325	-0.964698862504897	0.119573390011998	0.89475888907483	0.22727351462005	0.460115293501249	-0.7757652885843	-0.831582208716045	-0.503053882609514	0.503246660262812	0.126963889768106	-0.550787168936997	-0.812673625594476	-0.061093180207259	0.0794728705359599	0.373934305085005	0.259984857386986	-0.12994196522651	-0.393146502029431	0.229546187247357	0.421241745106486	-0.206507840844242	-0.124372166309079	-0.103931094945043	-0.0698965924677242	-0.812537297528066	1.03987580283642	-0.181038747643263	-0.701136623766103	0.561636324630404	0.268943528858513	-5
ENSMUSG00000000730	ENSMUST00000135316	Dnmt3l	0.586938859752033	-2.51295762893236	0.777138929866577	0.734781627151767	-0.540131130487411	0.577995416825964	-1.2348063413674	8.81533079864809	-1.79662751395083	0.650554086116819	4.38172478299762	0.618826444717343	0.116349516572087	0.638099724462408	-0.71976359394486	0.913033813866368	-0.937340266177991	-1.1025416510812	0.207853951012454	0.254816216285648	0.255691893523782	1.5649030410466	-0.164176942513545	-0.861927585456313	0.535949628295785	0.347559897322642	0.516661430177449	-0.3348566662668	-0.501794373920599	0.40800356515238	1.44930742629531	0.989222475012636	-0.773911845230822	-0.399334951944966	-1.42453014313733	8
ENSMUSG00000000731	ENSMUST00000145975	Aire	0.116723572344849	0.327427775869809	0.118081486717765	-0.331237306536856	-0.0195140954753863	0.290406399177914	-0.516568680282477	2.3944860826316	-0.52035550263674	-0.142976787172406	1.42767912954585	0.282477878384085	0.303441045893138	-0.00469479842556857	-0.302194727561652	0.603292145343785	-0.0946688618285311	-0.431958702669757	-0.0552244164362872	0.410291090880415	-0.244696518494178	0.205991052212453	-0.114230099068672	0.1623552909111	0.252585071447326	0.38736075022246	-0.0240138018877163	0.107314076987712	-0.0319243951325214	-0.162195449634101	-0.160633769094952	-0.188360249764468	0.178112473293426	-0.424301052992482	-0.099946122571598	8
ENSMUSG00000000732	ENSMUST00000105393	Icosl	-0.0730043915273551	0.100020376255918	0.365752479299304	-0.0745832861105895	-0.515075370288852	-0.104377847792861	-0.253253283953913	-0.0868186442850625	-0.3703229436768	0.111469347624222	0.0626534940425735	0.115349254721281	0.12817529947015	0.217809213203321	-0.182579179868006	0.115993009712256	-0.105106551481394	-0.273520756801751	-0.0736643775463857	0.215245762940685	-0.386254658152559	-0.0976541596030384	0.119513261440371	0.215219094795639	-0.145482963171048	0.11840095628159	-0.0057338591780476	-0.225172726103268	-0.0223485636062313	0.0667969900828755	0.138568074057941	0.423233268334705	0.11511958301795	0.132980598014746	-0.132773536417294	-5
ENSMUSG00000000738	ENSMUST00000142541	Spg7	-0.39846411101217	0.657001974502162	-0.685064680131824	0.405407660290909	-0.0880685894522152	-0.424107758445706	-0.379656496817979	-0.383780855058089	-0.421485518316464	-0.341244712674075	-0.441772710245157	-0.146337876498494	-0.516697983659909	0.0266991903285943	0.829899004048206	0.460305332355694	0.38882557836258	-0.0523528031775448	-0.588847785484538	0.819566869890732	-0.947768125052841	-1.62730966419574	-0.249428918285356	0.0050808234405453	-0.520468360344844	-0.587860139499141	-0.121572882456112	-0.598315108628265	0.511536404042253	-0.222265972380015	-0.616803723584675	0.453397108395881	0.994270427937185	-1.35545015789345	0.354626918631502	-22
ENSMUSG00000000740	ENSMUST00000000756	Rpl13	1.00030332895486	1.11976557087895	0.469047350388195	-0.610561073877926	0.325254589307921	0.584100886908609	0.864399993519575	0.275934567318381	-2.6552636396828	-0.736882365515379	0.2493072819146	-1.98175244947001	-0.598413671696986	-5.84318418599161	-3.33680664698447	1.12894216572272	-0.878908419773536	0.0415650373462462	-0.269578780614443	1.97025387646234	0.0557186392664522	0.54676223764536	-0.492834705501577	1.47769813616365	0.434229093048165	1.27961379884794	-1.63007227721568	0.2145897067513	0.0948908618644146	-0.0232994364942093	-2.63460741216153	-2.57236845017311	0.582114291040717	1.28479564427159	1.2587503479418	-14
ENSMUSG00000000743	ENSMUST00000000759	Chmp1a	0.128556026745053	-0.748739409272811	-1.15972157173562	-0.722473376825338	-1.01454078035654	0.484667120004843	0.462499829975466	-0.0423176240752634	0.427248869038869	0.147291698423181	0.39911704610105	-0.162594578392841	-1.58542497389134	0.648628175913124	1.42385837185497	-1.79596677586603	1.37363084549458	-1.14198474539154	0.663777044435498	0.837882194660269	-1.27930363790873	0.512710411645408	0.751024230470598	-0.149462749254769	0.153701081036376	0.844036726487134	-0.69672298315436	0.665688022687695	-0.181519566911448	-0.644549362138793	-0.984078891172091	0.893190912965493	1.27644004101285	1.28494910298627	1.10142949209535	34
ENSMUSG00000000751	ENSMUST00000092907	Rpa1	-0.125891029417072	-0.32461494092122	0.166570817705513	-1.25595967262608	1.91275675194392	1.91612925150866	-0.344911955221576	1.51248705833375	-0.782614286685271	2.94487353930223	-0.471117479796605	0.440213459106055	-0.480075863633219	-0.553189267845441	0.640871874918941	-0.00278131769952651	0.505632411775947	-0.461500310525194	-0.705564679898324	-0.648799816923185	1.18405415878123	0.0330432192295402	-0.0828248249752047	0.296812306348293	-4.92911380630213	0.425113321893485	-0.967907904671065	-0.371031585753406	0.930298775991452	0.536579973626212	-2.18935040224009	-1.52054898574057	0.260262376506032	0.775838407083105	0.775522889603868	-25
ENSMUSG00000000753	ENSMUST00000000769	Serpinf1	0.19138528328403	0.155812789788422	0.595811914345885	-0.247102801701729	0.514140250401242	-0.140771284022892	1.33457136488582	-0.707401301353898	-0.344496304000186	0.0267763131619941	0.287678858206778	-0.105091676996187	0.0591110095341448	-0.190315098886868	-0.82055781045306	0.0206755717463124	0.550707100530575	-0.409689673748946	1.23678190182538	0.466370216832077	-0.188869775794154	-1.64504571088329	-0.232635811512847	0.312216950706161	0.404239051612235	0.250313874779953	0.248466384465278	-0.124744680233754	-0.478645106895233	0.982110774036508	-0.418141380159891	0.29238963025067	0.495672749466541	0.125359990668396	-0.107420880150208	-22
ENSMUSG00000000759	ENSMUST00000164774	Tubgcp3	0.111946627755082	1.04942697239518	-2.332218474302	-0.0625077032972296	0.730998854096772	-0.429528438362028	-0.0924161247137946	0.390592204461588	0.333383167496383	0.37421154538257	0.072681727134502	0.820266341423414	0.926509422160057	-0.366973065421427	0.310124256113145	-1.02374523404434	-0.40524128047436	-0.11757023491282	-0.183285929411244	0.013381499331104	0.687590568819339	0.321731243446146	0.235225184968574	0.118897635597285	0.100775894587072	1.36433801440687	-0.656073344810129	0.263463533697178	-0.249035780170092	0.269231088624203	0.447686509012167	1.76306201830367	0.30172603246685	-1.32697077067729	0.479910372987621	-34
ENSMUSG00000000766	ENSMUST00000105611	Oprm1	0.0976031596084337	0.0772425148831765	0.468781806689257	-0.289438544792081	-0.110766963904822	-0.179531470788552	0.235493249051193	-0.310938278620101	-0.108494973693059	0.064181381828784	0.466122272565024	-0.012117604977501	-0.637949307654188	0.170375411945043	-0.525005256663235	0.641881330197318	-0.479327168721545	-0.578532752794955	0.29726353871329	-0.101337314350675	0.37770695961341	0.502085236299737	-0.287678228215739	0.0912766129382143	-0.407735115622401	0.235495480402007	-0.233805132737149	0.0123988190287784	-0.125065589488973	0.27220734257658	-0.104304265859891	0.0137811281011716	-0.427677441950956	-0.19247480952718	0.188053407707306	-18
ENSMUSG00000000776	ENSMUST00000000793	Polr3d	0.281382154581889	-0.372153872582917	-1.71523272318842	-0.466479983208384	0.787523265785044	-0.0283414199387479	-0.401119193636351	-0.662947601631992	0.721569115921814	0.352891025995589	-0.886273515177117	0.111111597067509	0.961216239411872	0.146883830968772	-0.548753149129287	-0.138461698200196	-1.11051458889537	-0.390225640440198	0.189034561099845	-1.21758991621357	-0.0151380456820518	-0.623551197435439	-0.144362306081498	-0.658521915265679	0.385558237567143	0.825696393805786	0.0245797164141563	0.472360816501232	0.879655569661767	0.175703687581217	1.34852803814896	0.644941363223899	0.633522036242381	-0.698737864263814	0.539994834731668	31
ENSMUSG00000000782	ENSMUST00000086844	Tcf7	0.276399841993843	0.127678713684731	-0.274697450954683	-0.258475507074535	-0.217770543646158	0.068158323380692	-0.187147332341059	0.186090665608083	-0.277218296651159	0.115703302612093	0.674402525158508	0.140597977581341	0.264698972727006	0.166521449797965	-0.143151642131431	0.288236534087385	-0.0115585032882881	-0.317933112491263	-0.112151920401024	0.172399983541154	-0.102342363231497	-0.30828668561182	-0.0438882851795731	-0.0270685010245851	0.188226865665494	0.169636481606486	-0.111773229596994	-0.316951420597458	-0.00796210785742766	-0.121190563347129	-0.480053740178114	0.188799689838409	0.18183800634637	0.0644629696934268	-0.494834338658244	11
ENSMUSG00000000787	ENSMUST00000000804	Ddx3x	-0.765521665723864	-2.14680255926692	0.375649769286614	0.968877162615781	1.18007967942717	-0.0970814842508694	-0.116530109153148	-0.798119535273857	0.4004740247602	0.0452711578516733	1.14778383980136	-0.159070622397409	-1.3960583659948	0.262573423853673	-0.555536275662582	0.577251422605221	0.116943859687631	0.936152732033379	0.74297791016395	0.516076742576758	-0.318323786696636	1.12601293212091	0.785186160789697	-0.82219153555007	0.942678357490478	0.336084160346673	-2.1594888415453	0.0231214790528169	0.520914261411751	0.441704811103197	-0.0578889012163644	-3.02723828591499	1.25682106692431	1.56938325805742	-1.42117545198189	-2
ENSMUSG00000000791	ENSMUST00000000808	Il12rb1	0.165663004158217	0.107936853199006	0.276847349209824	0.00145954273750995	-0.171244251324771	0.0911509403386521	-0.215111034197978	-0.255740330060465	-0.285872395759497	0.0566068150774591	0.0316227978810013	-0.0592349737981458	0.201092682930494	0.235023700990409	-0.205351865563162	0.146546155740538	-0.177943171913909	-0.174161639111673	0.0127199433802415	0.198587757137415	-0.0761303694586746	-0.238133660432251	-0.248068946209639	0.201944344878646	0.00458362463961182	0.179749869767131	0.138424821556367	-0.174608488245299	0.0481128155420866	0.171158987886746	-0.164317029448998	-0.293232696911828	-0.120343253240081	0.145439318978218	0.286082897687848	-8
ENSMUSG00000000794	ENSMUST00000000811	Kcnn3	0.210506476100164	0.198309068429189	0.207991318046229	-0.220623412175536	-0.203283750759823	-0.0713170223097601	-0.251139561721761	-0.0962786931641848	-0.131201961101767	-0.01491619868629	0.351060621134897	0.199072927998469	0.450925323473089	0.381043947397611	-0.305873932851974	0.373689095318859	-0.133500311057574	-0.283551026083267	0.131133256920697	0.133081403777909	0.0108295093750805	0.0105386831024576	0.0711676918401223	0.174574290210116	-0.0377860269746943	-0.157469994013409	-0.000536971156979261	0.246302211294602	0.0303469645678156	-0.0253780943628117	-0.151788378237208	0.203481911410778	-0.0873853643470076	-0.187059665072745	-0.193110219132926	14
ENSMUSG00000000804	ENSMUST00000108075	Usp32	0.247370248505517	-0.167452181570276	0.414084070006043	0.854445500831081	-0.0969119247801279	-0.759360456694412	-0.285398940069196	0.197682267189993	-0.136158731516919	-0.28840558499317	0.435987760411926	-0.125786488073621	0.238244385950726	0.67033988434292	0.424709652055542	0.761842020856882	-0.373050505086343	-0.567479544698106	0.498635762819076	0.472130036021782	0.777569590028211	0.0830412324287129	0.14398404700558	-0.409503197135005	-0.33886817751327	-0.0770841662886621	-0.723382422376506	2.39487524761449	0.181940860742887	1.37339310517717	-0.522783145688897	-0.528304463277732	-0.301321576175803	0.529971325825042	0.149369473863608	28
ENSMUSG00000000805	ENSMUST00000139416	Car4	-0.0999789781595442	0.16754175092789	0.0680505360935818	-0.140549250019767	-0.36505010215787	1.12900926964716	-0.0740561934701289	0.119975356329252	-0.467863701245022	-0.15995021159105	-0.0142295491343468	-0.0890638148337901	0.225333901888931	-0.163397682941403	-0.0219118724899777	0.230133095512295	-0.165871131828435	0.115554718961691	-0.136877646498544	0.152605024043077	1.80611508552864	-0.0111607738762383	-0.224184549307999	0.876584966374021	0.0588176773855047	0.360512310754371	-0.319295510777655	0.228848774585012	0.20230542573825	0.305014089934415	0.13591513426236	0.841551825677156	0.671982346451394	-0.0771577849470541	0.160575010156226	6
ENSMUSG00000000811	ENSMUST00000000828	Txnrd3	0.0575349159038235	1.40211527396838	-0.126126591222928	-0.99903925285077	1.41146615910053	0.373400205329496	0.581568857270113	-0.520493477952011	0.181427558430199	-0.128219095901159	0.0797737153636625	0.0722233199993536	0.126091126415814	-0.377392767832413	-0.0706121571347835	-0.147327480007916	-0.350425828515865	-0.352602806899163	-0.823553100274664	-0.152173447470391	-0.362309112551204	-1.80250444161806	-0.297233141221145	-0.48077427719874	-0.354045617248976	0.428304661515867	-0.0774220990353916	-0.995098716355079	0.287032999407243	0.20929095621843	0.472603858352172	-0.165548270653855	0.946706215573095	0.690988998123652	-0.293812081790928	-22
ENSMUSG00000000823	ENSMUST00000108789	Znf512b	0.363570875232465	0.256814704115729	0.820267467567937	-0.51837406928198	-0.749896578507	-0.0654041449638373	-1.36104879143848	-0.529652099556333	-1.01378648364372	0.493492782913057	0.0372399213412388	0.241941862629705	0.593477479116651	0.0397724233675503	-0.936206002868665	0.768716542912377	-0.387078597600011	-0.48100210826501	-0.00505287955361687	-7.71741973161909	-0.0509991245608935	-0.183796474105711	-0.00126300143269259	0.814129310460754	-0.185813227026677	-0.0379490324733017	0.669371268767695	-0.202889298599338	0.0617889388980852	0.3033849473816	-0.0482799428051621	0.0725337448592257	-0.224178501888114	0.164921794799189	-0.230240893062131	-7
ENSMUSG00000000826	ENSMUST00000072334	Dnajc5	-0.906102611655849	0.37656503031561	0.409759025337558	1.22914701298669	-0.118000042277055	-1.9896542113352	-0.268159531923444	0.0824424774247394	5.72602281681696	0.361820440996505	-0.812859254936267	1.35977001572223	-3.08319016550752	-0.0769881020992276	-0.0308800654211575	0.762664769244206	-5.09340511356085	-0.948570133039746	0.499232221473595	0.978517389775794	-0.882188838597336	-1.74022740781966	-1.5482069806272	-0.315810973501414	-0.0457334844327061	-0.662836802983241	1.28631630330916	-1.57543200138035	-1.47414064299358	-1.0112869941625	-0.671637386520965	2.38757907437907	0.670603047999228	-0.206238235351534	-0.0209779385526349	-6
ENSMUSG00000000827	ENSMUST00000184588	Tpd52l2	-0.0768728959821759	-1.46318664076294	-2.56971513119894	-0.253032092860223	-0.225945815925452	0.0805102009583036	-0.321205851039358	-0.227228861637123	0.639227098626932	-1.22767127968439	-2.84725097460006	0.189551716416649	0.204709373585265	0.977102016503445	-1.25889914755126	-5.81748500335827	1.22492759501499	2.25190279774369	-0.53591952396445	-1.03003105853508	-2.28307909078006	-0.870185243283271	-0.995664786657908	1.33500146327713	1.11413366757481	0.536385810070808	1.06070114385182	-0.341452418505564	0.126749910021888	-2.16921492513798	-0.088978147144714	0.222789834085451	0.128443440756445	-1.2187828450113	1.23651731440801	-11
ENSMUSG00000000838	ENSMUST00000088546	Fmr1	0.106685695843456	0.335775299970103	0.244969480559227	-0.391458772035225	1.0432073163526	0.0489545812633215	0.00880234667802184	0.119612085159904	0.409669812879251	-1.97826957131939	-0.021930323013995	0.325557485119635	-0.496265103633991	-0.727173828956971	0.359381864520783	0.0568292391433444	0.30619936579426	-0.196538230970278	-1.00681448954531	1.23404459204081	-0.656857223165057	-0.977396999389691	0.276101395396422	0.858655378461316	0.215628067384451	-2.91057193256026	-0.523082781475397	0.817653099683423	-0.181635377747475	-0.292766637173147	1.32176598102351	0.428444260117366	-0.247510383712406	-0.474788757104837	-1.88888587270834	-10
ENSMUSG00000000861	ENSMUST00000118955	Bcl11a	0.352385743589293	1.42495886578038	0.486333794014942	-1.5290458405028	1.40320044005071	0.645089979937118	2.40085610424984	-0.504866023760151	0.560998979195146	-0.204122732898137	0.5369304372377	0.496724368468563	0.380757432924803	-0.913453587896322	-1.44494079329721	-0.0877023121862297	-0.632539336331124	-0.123801397039723	0.302543939546583	0.421224612252864	0.314072555804049	-1.81203132356034	-0.161722929205907	-0.808076426201254	0.127807570750994	0.133606579939318	0.277429683285697	-0.594416272872164	-0.192187914081136	-0.660517180593958	-0.264930247736974	-0.672889840112966	-0.361115654172938	-0.098286032099112	0.648040631907347	7
ENSMUSG00000000876	ENSMUST00000000896	Pxmp4	1.68722189054733	0.313748035301967	0.195361936146625	3.13118900292918	-0.794753071557162	1.27628045285244	-0.200012104049614	0.640210494849454	-0.966121403573177	0.435986209074758	0.578010798634238	1.04659115184881	-0.950334237223518	-0.196786072545573	-0.49568682089255	0.149424999411339	0.0273608661706872	-0.139956709140544	-0.0216968858440076	-1.06981790102588	-0.995503820505968	-0.827940280622571	0.365653728834699	-0.796922087267308	-0.100948831616728	-0.395872381000915	-2.01459483753536	-0.720930127055512	-0.0232313434304691	-1.56592685995787	-1.59746723162915	0.499172022603752	0.324130844186925	-0.59522225275331	-1.2131160515388	4
ENSMUSG00000000881	ENSMUST00000000901	Dlg3	0.319391687974772	-0.015011544801675	0.628740405094232	-0.516560879234053	-0.377545723181289	-0.0109417282404672	-0.163905678194413	0.26413355790298	-0.297793093133527	0.324663130541885	-0.651162586438283	0.325799056720874	0.195822616394807	-0.0709942184956752	0.0712447566307626	-0.0268899686468538	0.00787905404658678	-0.0275830091768233	-0.325918117003297	-0.00667272705040762	0.149001663264913	-0.24447635707351	-0.0518638658663853	-0.446708620081244	0.0781264645432974	-0.123711016984494	0.0702640411332727	-0.455339873883633	-0.164358125362378	-0.179359829785122	-0.224547566670913	-0.279449035770808	-0.0913165296953277	-0.0108984552530536	-0.0693014564085437	-11
ENSMUSG00000000884	ENSMUST00000139625	Gnb1l	0.122888691499427	0.322312444568991	-0.0342978189670695	-0.721636577999409	1.07929926611648	0.65771770894031	0.321098875614282	0.833067616750912	-0.148750419047735	0.166584738599771	0.243092074909016	0.248440317206042	0.312637854550525	0.0281529790238531	0.337162368993932	0.380711779491655	0.122879286051316	-1.23713719617372	0.750731634252622	0.39880510599565	0.150495065676939	0.255403850267429	-0.170643729658902	0.203934197593645	-0.781521794721323	-0.327260372869999	-0.916401966544347	0.589035333331267	-0.440532440195265	0.0846905653223339	0.773150135120778	-0.518357367917309	0.161188178993269	-0.445654721497219	-0.0123018824968015	-18
ENSMUSG00000000901	ENSMUST00000000924	Mmp11	0.362602907472304	0.216076528798065	0.4903803142516	-0.562133565144448	-0.11881396863629	-0.00335349637779617	0.461117696959828	0.178947535058855	-0.0366676042224711	-0.0229725615564727	0.418139767187555	0.217287254313894	-0.406583860717494	0.539286704474032	0.784115105300903	0.46957543739019	-0.00129009283068341	-0.32674532637102	0.512677394604316	0.53974537113764	-0.0291451800027985	-0.0483407736890752	0.164039353429417	0.0523056773437315	0.319411566385475	-0.327415676803735	0.137212097550749	-0.289646594646597	-0.203264742395091	0.155226958644822	-0.525479803630528	-0.224298473447511	-0.10051760015674	-0.337208145337376	0.15223032925496	-4
ENSMUSG00000000902	ENSMUST00000000925	Smarcb1	0.44212397308275	-0.336661572403463	0.15143892117373	-0.567601014842338	1.11841444000894	0.319659587395914	1.6122309383531	-0.278180264025463	0.246422695618944	0.627727058209659	-0.630505072029951	-0.531179061631796	0.590722291524525	-0.040948465163232	0.374407311002902	-0.469696095997774	0.586588777436454	2.05480297003359	-1.98199057438556	-0.359338664272257	-0.601981375793223	-1.21451501536984	-0.523622915053778	0.950501531105254	0.127520042457885	-1.78372348829195	2.36259845002158	0.147382794541087	0.189310940839786	0.546590003119499	-1.29736833394238	0.512436717826558	-0.527657174391593	1.45118607963732	-0.637104412202766	18
ENSMUSG00000000903	ENSMUST00000121151	Vpreb3	3.15842447449088	3.5879374283376	4.18276698983993	-6.99592899294495	-0.772024040744713	-2.36093617630054	12.2460454080514	-2.86323215370745	6.91144502963405	-0.921076397461074	1.86895242378543	-0.651281632521401	4.11976051348706	0.733696202378652	3.03227245596413	3.32761618565196	1.58130756388323	1.20056023351328	0.129439325138551	-2.11811005168056	-1.11506378630883	-7.29135999323405	-1.38527997580932	-5.50695874591654	2.04563438757874	2.02269673920652	5.09614699792342	-2.92796185126382	-0.190645622558252	-2.65641211951691	-1.00342059161326	-0.988355773487462	0.948320783772784	-1.92351597918157	1.33469903929977	7
ENSMUSG00000000915	ENSMUST00000000939	Hip1r	0.658794535849682	0.412897189880416	0.394974056482432	-0.336204859499173	-0.628571890184269	0.665394086525779	1.30704437364374	-0.170439830771792	-0.826335545580472	0.030364591561147	-0.43652498600268	-0.0580348949043529	0.650185364573637	0.322996731269642	0.50377485912329	0.444041376460014	-0.0343043696001913	-0.118458401953464	0.0441319366121918	0.639465707049009	-0.433764634149301	0.120576561801135	-0.13395969556342	0.0465155155801391	-0.379238776139677	0.103428039977066	0.0720509097953944	1.13616036430344	0.0588877803116623	0.568250107696925	0.308259000896415	-0.286824776514199	0.372600379336471	-0.13742780999647	0.649484335046185	7
ENSMUSG00000000916	ENSMUST00000000940	Nsun5	0.144083280324826	0.292755212108023	0.123097487771618	-0.137441116517715	1.54767857228707	-0.471277889639153	-0.259742633225457	0.104386712273361	0.703904483517144	-0.195025701377293	0.335663171307944	0.25148073082709	0.243288831439771	0.425492692867972	-0.754190107122116	0.0575143721941862	-0.370477804339281	0.126646110289659	0.139392771360291	-0.524179992930771	0.150758891356151	0.474480605563146	0.226166808120039	0.193628179968182	0.959685825658061	-0.66451566874123	0.340744506763584	-0.82394390333943	-0.0148424434008652	0.0644242604357166	0.535690036497619	-0.282348858816171	0.0111674630792323	0.217417038813799	2.00083450998979	5
ENSMUSG00000000934	ENSMUST00000000958	Top1mt	-0.111735957130936	0.530657745898398	-0.0520905478470181	-0.0842959081813356	-0.133219512460124	-0.0488952868265553	-0.337820935957088	-0.340782994528772	-0.173083347805042	0.332764557752657	-0.127899986952648	0.465757950686986	0.408312081582785	-0.069946820690639	-0.356175529935612	0.100914296148715	-0.424167947968611	-0.322090369432035	0.138751465504446	0.20206010566869	-0.229281292167467	0.0995849247193668	-0.164939699991029	0.092736618148694	-0.231196320833169	-0.0122198411438169	0.393034371450636	-0.0082830360039347	0.303222458968018	-0.103212019711447	0.46304166164599	-0.95587485858883	-0.156715414800317	0.217801411839227	-0.261513811912631	2
ENSMUSG00000000948	ENSMUST00000189432	Gm38393	0.339328927825156	-3.83902949064809	1.00314967980657	-0.273831867152724	0.13435517551811	0.111082857756561	-0.13637035645322	-0.653741480915644	-0.0925691615678139	-0.387677669503431	-1.1128113853209	-0.298917928623736	1.0562196918446	0.370168076325813	-0.334654310062445	0.378889171195981	-0.0705258036089853	0.749373696538253	0.0524238167513003	-0.0538328963198072	-0.458481416663372	0.0463858806510004	0.188150730217675	0.589883846234431	0.72551781814795	0.016537973499849	-0.0557883203631839	-0.0208861651098703	-0.364328038203656	0.731502438999581	0.307995719128452	-0.293898697979953	0.0553316946163862	0.108045184194626	-1.20862192635524	-2
ENSMUSG00000000957	ENSMUST00000089688	Mmp14	0.205280686063756	0.215198939111596	0.270298543584921	-0.0754790081691462	-0.202183238051873	0.106661689914461	-0.352616126427502	-0.422678360556626	0.179924617607591	0.138301275920432	0.169484805854539	0.427558095708989	0.0577912784965392	-0.314097879969538	-0.115230957078694	0.179634836107446	0.0730202438188695	-0.231351680257874	0.193322739973458	0.273219038848221	-0.243494174572624	-0.215293573634751	-0.568873173937362	0.255600625440294	0.170050775392495	0.0751657096217216	0.213895157226535	-0.249071181862125	0.158073069879131	0.64674183833936	0.13315598839927	-0.104479088563793	0.179609420791188	-0.128473345763227	0.199292542016841	30
ENSMUSG00000000958	ENSMUST00000000984	Slc7a7	-0.985823193976993	0.0466667541139415	-0.144577539388223	0.625357284201692	-0.300780501134858	-0.762468039526654	0.237076380641326	0.168211797123604	-0.171975906911348	-0.615474588607311	0.045751467159637	0.152347711290732	0.0677170657932984	-0.269754903306606	-0.00368426378693518	0.08299132054705	0.51933432066125	0.789294804236171	-0.10676254172925	-0.0614959471563094	-0.105333985905836	-0.642185543118355	0.0260343570412791	0.882046591186084	0.59277598071775	0.53866780270684	-0.0286490051567235	-0.543994467174568	-0.0731863207636376	-0.0806940159761509	-0.847321373387377	0.284338105093623	0.803526877244134	0.118811358837677	0.582162653486147	-1
ENSMUSG00000000959	ENSMUST00000198107	Oxa1l	-0.324046063661387	-0.69200348120632	-1.66069226553218	-0.526566664887906	-0.204352065127149	0.0472725073507595	0.219139865652315	1.37265215332065	0.735059342804482	1.30409162694411	1.96165993227705	-1.17008127565319	0.906122789223658	1.04818406517737	-0.462173150057332	-0.445743153334107	0.29224815475351	1.73132523647848	-0.562385526677495	-0.820330389736846	-0.5351168378631	0.350010246310633	0.607139057798642	-0.529040629884785	1.32057785944945	1.81519152292876	-0.480119510564487	-0.541351606988796	0.386565226608422	1.64412525218199	-1.23820806366871	-0.741731833559429	1.04639315495012	-2.3177005419624	-1.07175828217219	-34
ENSMUSG00000000976	ENSMUST00000001002	Heatr6	0.431315193237056	0.174999999417171	0.11817229904745	0.355410930004195	-0.48623043572243	0.439771364795929	-0.583379391327231	0.0715370562217175	-0.492639436660345	0.862795295432121	-0.35726870507365	-0.0467031455549258	0.353858187770686	-0.0332229801381224	0.0435931109206848	0.233447062349122	-0.00196955534456314	0.440085931006657	-0.154574865516053	-1.03795717204005	0.440290593575983	-0.408214556172204	-0.328067951852591	-1.68121677820181	0.264628538774773	-2.16768080068844	-1.17667055959551	1.00570354977633	0.0326380402612674	-0.112352180980256	0.00682445029478161	0.159811841756294	-0.725499410160567	-0.309924663451843	0.336088617474239	28
ENSMUSG00000000982	ENSMUST00000001008	Ccl3	-5.47749921945176	0.668953848195547	0.906396326765862	1.51825220384934	1.02825734280747	-0.191237654675573	-0.455973933596835	-0.131531129210206	-0.322070030485618	-1.22895187725865	0.455944103226294	-0.306356642101553	1.00269364992829	0.4388753558012	1.40464466731599	0.840713806577271	-0.923933386569079	-1.48865762235308	-0.0926150650641315	1.16319071111054	5.56826379878252	-0.543220999559562	-0.34626289796063	1.98257174805783	-0.304895007482243	0.653286307212744	-0.824330015770453	0.617031272207332	0.391398240524851	0.546331405141401	-0.576414745208654	0.684991885050027	1.3937796735685	-0.782385588916269	0.271045657117671	-1
ENSMUSG00000001016	ENSMUST00000196769	Ilf2	0.338479048962766	0.249958562149017	-0.183678581043182	-0.598412233345703	2.05636384376654	0.678617976391895	1.24358901722401	1.41766840152904	0.447795800671081	0.832749891381159	-0.497114992800529	-0.374118976835909	1.04296073958148	-0.234600037072702	-0.164939264137999	-0.65815068198796	-0.0694310892726637	1.78485771359482	0.973992005470394	-0.922334919029282	1.06066783827703	0.537635604074539	-0.13295061652939	0.800908406742705	-0.07710615008434	-1.03026457882499	-0.490158418275244	1.10482010970334	-0.54814326891348	0.331785010776167	1.81326087944933	0.92853566961214	0.828468089956842	-0.442260494213278	-0.858041971154213	5
ENSMUSG00000001017	ENSMUST00000107343	Chtop	0.193366432466712	-0.251461266599002	-0.24802242081704	-0.564760123062177	0.560482245862503	0.0599910147275802	0.588184808601033	-0.137835672451642	1.10579218190181	0.325216300115686	0.713049737703776	0.387421843006928	0.0786407044332136	0.255294044578846	0.975859987356211	0.543199710476219	0.705836352548824	3.85884971718113	-0.140366067688805	1.64076904763324	2.34993583533335	0.966686822317432	-0.139814910072235	1.11858298729655	-0.374239614794838	-1.71250996285171	0.108625782682249	-0.270348895325841	-0.35336348655676	-0.304882338781313	1.28470416787635	-1.10907909463948	-0.905930971093681	0.364420869632983	0.528388750268899	18
ENSMUSG00000001018	ENSMUST00000107352	Snapin	0.0788683719970423	-1.31557130373503	-1.6088707068274	0.868575311439077	0.0133277350431678	-1.59799268688188	-0.630963123298348	-1.92933580979463	6.45446027328712	1.7215479131238	-0.152725021089298	0.539347295027546	0.381611337526467	-0.363155952882074	-1.59366492062989	-0.413485784124555	-4.51760308852585	-1.06341153398364	0.497155795966309	0.693686389739769	0.0817159040129291	-0.736133332341429	-1.15723882136231	-0.0431645656548235	-0.358638215968046	1.29665400692657	-0.189458710744404	0.181722424025853	-0.480589915296729	0.785745310565348	-0.629467357202597	-0.0872673897697224	-1.18677936251031	0.514389140458578	1.27796119991259	-8
ENSMUSG00000001020	ENSMUST00000001046	S100a4	-5.92890537057999	2.47200636689768	-9.59239883842096	-7.18711000946049	-2.77059094687236	11.9054235996226	-6.74895684135618	-6.06824915976537	-2.62694602171969	1.18418828456238	5.25556555393996	-1.58083573583047	-7.4580760857411	0.857268355572733	-2.71796414269653	-4.04554351734438	-3.56099609236475	-0.484004775489929	0.836872195300546	0.648357335707947	3.30005785019251	-3.97232834132873	0.608818992439876	-6.86014137895823	-1.53883253934265	0.00701316653084998	5.63130894474636	-0.36652702979378	-0.637591602010836	-1.82712336741294	-2.07998588855766	-0.841154927712201	-3.20894658147715	1.61953481062818	3.88459320614946	6
ENSMUSG00000001021	ENSMUST00000199225	S100a3	0.0836387544180767	-0.8533644437989	0.105064150271355	-0.549131873113847	-0.481022051233404	0.727009093517809	-0.149940407978174	-0.513457727122402	-0.286399083733551	0.0321427981113715	0.336252882200312	-0.0324556959683768	0.117447684763065	-0.03006846595006	-0.177936242524487	0.327718829135246	-0.0141059513211865	-0.220344044121586	0.0658926862603117	0.245409422515287	-0.338204715423032	0.120225732072376	0.00245815695839041	0.0770651852121917	0.0406540206212777	0.239644709417787	0.272177357268826	-0.224258948296213	0.0213920929798911	0.172689921103804	0.0934018111903009	0.250479731184976	-0.225194320251186	0.259049527318873	0.0533290827081016	-2
ENSMUSG00000001025	ENSMUST00000001051	S100a6	-2.43170386735796	-4.17028382173391	-2.30667425259132	-3.83889524290405	-1.0414219669646	6.47504797727516	-11.4741199879475	-5.69787288059022	-5.17571293724345	1.78840382953774	-8.51069660684884	0.549051099163421	-6.02499896841018	-0.649221927333032	-3.55645241841121	-4.70664539765162	0.29870116045422	-1.32273718145879	2.05346473768061	3.40547217012428	0.394670396767093	-8.14490681862743	-0.166618524901909	-5.08703323178902	-0.807177594298127	-0.152234078638223	2.00536350438005	0.45401072321233	-1.01762584083925	-0.142503867000694	-3.26293605930101	1.17911149045832	-0.528977127186205	-0.51097257887264	0.832350634573519	-7
ENSMUSG00000001029	ENSMUST00000001055	Icam2	0.274141050867198	0.774617518904628	0.0544943378040862	0.592309023499215	0.301617273382327	-0.400488099729274	0.548833573343052	-0.329625334223909	-0.192367806077177	0.32351107686742	0.47762152752157	-0.153589385537676	-0.44695049500354	0.213160412766833	-0.419205236105138	0.0471831061803303	-0.413905649880517	0.0719411340724381	-0.0815741380852411	-0.62371024256206	-0.582950134720749	-0.873224632370015	0.288251848345895	0.256907457207592	0.262062873831437	0.269948285082664	-0.147186998569421	-0.225399496521608	0.0260085821513193	0.341231753674418	0.365065136800286	-0.23091027307863	0.289215145917955	-0.166266690159043	-0.515874861212316	-22
ENSMUSG00000001034	ENSMUST00000152755	Mapk7	-0.766645912347073	-0.224558082800723	0.107715289250138	0.23849535111501	0.110956781583848	-0.624177283197992	0.0946505160341855	0.0156187845204834	0.178698050072844	-0.705079633335912	-0.828249103516411	-0.0604655381261305	0.432481449814556	0.123565296952091	-0.194863132066689	0.230351123989713	-0.362892611729556	-0.251858527322148	-0.141338748677944	0.175356666019851	0.340891825154348	-0.0225829741718589	0.566204137298978	0.195360136361894	-0.00854045893247721	-0.045606869448853	0.515864416691812	-0.239584857511775	0.112952907612459	0.407055703131268	0.829229409428538	0.302117817636033	0.403851507199912	0.225234780814782	0.478748689069082	31
ENSMUSG00000001036	ENSMUST00000108711	Epn2	0.449369281817114	-0.601402593189875	0.100573981599353	-0.575692356629835	0.19378903353196	-0.00992092692526511	-0.579449056710208	1.35557920980654	0.0210383940044948	0.126239856407127	-1.75307819417821	0.163605001852538	0.510368799215305	0.123082653123779	-0.204737804712482	-0.0338807213345372	-0.302926186352397	0.14555939625536	0.0279569638613157	0.0387497817456613	0.213289681689549	0.210140504909905	0.00295277009034691	0.136241957998996	-0.0532843045600346	0.422531214115018	-0.231320702351056	0.100148612020583	0.202046927363789	0.55302410793344	-0.121771652088132	-0.250578958096721	-0.23236595511546	-0.101962481052728	1.34307493835637	-11
ENSMUSG00000001039	ENSMUST00000102657	B9d1	0.261150289122121	-0.357642730189689	0.598050827460601	-0.357665661457927	-0.184780266232736	-0.335246824480541	-0.231766916204962	-0.771274735050263	0.0295334830817001	0.302194028331946	-0.139055412044327	-0.10641378483496	-0.0510831848742816	0.248081933260973	0.0811931810881391	0.138397842780709	-0.406603673542429	0.0204472100658147	0.710672996823291	0.0934734641197224	0.443277472280407	-0.297088138607984	-0.134167189424535	-0.162243838415125	0.220129071433137	-0.182042382429129	-0.182456171178892	0.514450660039906	0.145829897256278	0.325150631391537	-0.300331969444238	-0.256759269169526	0.201240211266657	0.762629061654324	0.964515282979057	-8
ENSMUSG00000001052	ENSMUST00000001079	Sec24b	-0.347884067339247	1.03071653017771	0.242216059818369	-0.545168108374134	0.844579009000442	0.35430064867354	-1.14943573290996	1.32461817455607	0.359365439786352	0.312530039780303	-0.21271765031391	0.977920874956119	-0.350431823693361	-1.11683899445964	1.69108112743457	-0.420647991901912	0.776567244024046	-0.139523618912086	0.362428430904468	-0.11049859633815	0.968176712642181	-0.793048336582731	0.126524585066769	0.276549174849826	-0.165373231165568	-0.915966199064311	-0.227132345992669	-0.80639012609339	0.407985202699423	-0.406295702776738	-0.494273227749394	0.847762694834854	1.36345858208926	0.607038866319246	1.39398133148285	8
ENSMUSG00000001053	ENSMUST00000001080	N4bp3	0.52806265570856	-0.0938983941064376	0.112089491367954	-0.191944217797555	0.387220455075386	0.241957402128329	3.79985151967105	0.201283884024301	-1.26848668352969	-0.00355463529752135	-0.264853246213459	0.436141764922258	0.543488753034037	0.0190346123336544	-0.242342369081464	0.139432434295929	0.429422905487102	-1.10669094245692	2.56903749617367	1.36889167549714	-0.00251367687369076	0.275402007161847	-0.241522917124167	0.610721748492635	-0.604721693745348	-0.40220322573502	-0.143252732087776	1.69306277568638	0.353273884241377	0.419908064976684	-0.331083867044066	-0.912175152090482	-0.200019824577223	0.593002896918802	-0.1901121418077	7
ENSMUSG00000001054	ENSMUST00000136020	Rmnd5b	0.44063507410415	-3.17564065975025	-1.03211354995172	-0.0972003465417066	0.0284418945120212	0.360509731203713	5.92876018613056	0.36012932059043	-1.30912814196113	-0.861296119021348	0.299601404702117	0.473588510619356	1.6698485268572	0.185669211770448	-1.37435684168297	1.63730475876475	0.169834378908191	-0.533473592374787	5.29261554025477	2.04486467603358	-0.742469398845008	-1.0950466395029	0.184791699480582	2.10310952371635	0.24215703014211	-4.23264253316011	-1.12402976802751	0.0957565097882618	-0.126110032406262	-0.576098945870716	-0.928432139002926	-0.72809576674694	0.648631209994775	-0.633237857032283	-2.66137656425768	7
ENSMUSG00000001056	ENSMUST00000127405	Nhp2	1.06373028341553	-1.03150875038377	0.117326514973845	-1.7260108177756	7.01199947706201	1.12221679764741	-2.10732729373375	-1.7310416262134	0.951603798500468	-2.16206742886301	2.38288781006463	0.58055576134698	-2.56714969567299	0.191371569064801	-0.376901351630179	-1.12229463695292	-0.801462173588631	-0.739059841219379	-0.267513892909968	0.202017032349875	-1.86785368708399	0.0822312233076953	0.338242685674285	-0.271586774092965	0.633048283353407	2.59342031304338	-1.44649213929071	-1.54527721697627	-0.0192108245170903	-0.475668144576726	0.792665478289771	-2.01141805695276	1.23807852741118	2.04529409379124	-0.729049715612232	5
ENSMUSG00000001062	ENSMUST00000117643	Vps9d1	-0.00524037877023514	0.165726820563828	0.0320851849730454	-0.143128900353462	-0.446706338387193	0.208058571105755	-0.211352610828682	0.0887708289651838	0.111937968613063	-0.0541045386897002	-0.12414843393564	-0.150285916339215	0.200029634094293	0.0960487642795124	-0.125277965410617	0.146371805678782	-0.394296999124035	-0.0437152057895221	0.0503847642206636	0.0298336399767044	0.0803741044262647	-0.0599813110239026	0.0729353885973435	0.0818248910378575	0.0959719567848944	0.238431824826256	0.204352604215801	-0.231807299329193	0.00695543719319028	0.103974943510738	-0.372373065428645	-0.160698605717028	0.0966226065580759	0.490298475180362	0.101071173343894	34
ENSMUSG00000001065	ENSMUST00000001092	Zfp276	0.144949981868351	0.0566976635979457	0.168571741578929	0.140485026070525	-0.0332343885103457	-0.582716685019854	-0.0154283771320553	-0.17270753603667	0.146108504435135	-0.334713368641044	0.439912738810343	0.102044438328831	0.299703776443104	0.567673058542348	-0.387770437444054	0.152423620061829	2.29434359699012	-0.521579088560329	0.545136701146232	-0.159820632830873	-0.056624577512655	-0.004280448368041	0.773162411733703	0.340169833222041	-0.45661423063487	0.292767929195656	-0.0556443062833885	-0.604386881001342	-0.00519471794729136	0.110883061646684	0.412296188034088	-0.0959507059846801	0.110001906219785	0.469971956045534	0.304871282285361	23
ENSMUSG00000001082	ENSMUST00000001109	Mfsd10	-0.273262974296457	-1.78811035247863	-0.560192269789432	0.756633549976351	1.67759118942013	0.361992118692449	-0.744622011348131	-1.08854016005848	-0.100355791486113	0.714058107865612	-1.01668175105684	0.0407353619261294	1.38349456164812	-0.844386850648886	-0.277594911732425	0.350419802263837	-0.545859486119073	-0.811361049868622	-0.0163996548044736	-0.475596928939806	0.0967033457984794	0.195500232707652	-0.374043656729282	-0.589085457457125	-1.13508408526843	-0.0520291214446422	-0.751038747360373	0.193958979458745	-0.033997625937182	0.697208934779207	0.786516417351483	0.159966020978302	-0.110083474580839	0.696187390778419	2.66162726871618	-2
ENSMUSG00000001089	ENSMUST00000170102	Luzp1	-0.136301420047542	0.225057012003791	0.0531455427396805	-0.262894646443964	0.37081771101922	-0.35840124496521	-0.951805697665496	2.22291527897592	1.26612296188206	-0.0720499720183298	-0.21656026311677	0.861236538901795	0.142057451595544	-0.454199230178246	-0.526308514408345	-0.173145356618751	0.373856867813464	-0.447074647981846	0.175520366138643	-0.986457063315018	-0.255089265148443	0.443702162572842	0.399687910339488	0.273097823816113	0.411387946387937	-0.200346565284357	-0.212710272480625	0.343536083087831	0.0773476632779764	-0.722002182319337	0.0560211836407624	-0.851333396665078	-0.0645296641972491	-0.104663026281341	1.04728380026664	8
ENSMUSG00000001098	ENSMUST00000102581	Kctd10	-0.242699583977655	0.286176183372627	1.04818011667726	0.748301144816908	-0.276447345112232	-0.689534113339874	0.157577745004758	0.0714604561457785	0.0548622643352101	0.167375057089959	-1.24849626396138	-0.692377583709207	0.438261198832792	0.30933052266459	-0.0368002540525164	-0.655475958765181	4.11516198659993	0.642137493009246	0.49073150757764	-0.112170868511064	0.496035634701798	-0.314357535960688	0.0238466910427852	0.348768420741195	0.337589465411123	0.252515743057923	-0.322452286436754	0.152062609398806	-0.306151622289724	-0.454154323240482	0.272845481541721	0.266683346744144	0.109559468319671	0.995208587204209	0.979799969464032	-11
ENSMUSG00000001100	ENSMUST00000001127	Poldip2	-0.15494067994902	-1.01159483850661	-0.709674453877095	-0.383867536938292	2.56182369653499	-0.183009931563274	-1.02228465128221	-1.38151439955376	0.0367856603834032	0.575470682463809	-1.78663530565607	0.129227998654568	1.34286337617986	-0.100771392022327	-0.722851005204371	-0.669896454937604	0.0262803982463526	0.122463049305455	-0.642835567530493	0.382921029193015	-0.594571743176252	-0.112217376189356	-1.11880845486719	-1.52493883099964	0.230240881161656	-0.275509638152611	-1.30115753121963	0.148226558805491	0.141590315978386	1.13890934418037	-1.57551325354211	2.98112749528377	0.652326002175593	0.0578851456979761	1.99825072339944	5
ENSMUSG00000001105	ENSMUST00000128788	Ift20	1.36319306106628	-0.517414605072305	1.32899017706028	1.60597492896786	-0.00693681159138855	-0.792281563780245	0.331453102961807	-0.422601254580603	-1.29965098756843	0.638594900393234	-0.529088322504812	-1.09059432563839	-7.39228341657714	0.9658366740131	0.321438879751756	1.67838782711383	-0.562083154991855	-1.23823824481595	1.29556984370517	-4.2026039167362	0.980274354904289	0.0813985652877501	-0.498958814680456	0.746065924152742	-0.393144043803372	-0.131202397142651	1.08096851574884	0.848777376070516	0.219075207140332	2.17593475206005	-0.228777403535316	0.101886224425902	0.698723540607676	1.81318406210512	-0.612089627077192	30
ENSMUSG00000001120	ENSMUST00000001148	Pcbp3	0.220468896105175	-0.165949639406535	0.163960506326565	-0.195622551438296	-0.243388022485732	-0.0189143860399568	0.217081118486535	-0.261324720594134	-0.369994255470327	-0.113131218565078	0.531788147710685	0.494209746816344	-0.192859079176461	-0.53998299711602	-0.176777332551552	0.17261025567305	-0.192874476466664	-0.441263596585161	0.0349097352647939	-0.633293928979908	-0.163291989665084	-0.339895521996959	0.155549596876798	0.144218547137501	-0.329703776700467	-0.305203197447996	-0.22477776636499	-0.571820518249059	0.360838734794013	0.215746487514441	-0.159570060918799	0.652170035307043	-0.136495858256641	-0.767386883198018	-0.0721214450799953	-34
ENSMUSG00000001123	ENSMUST00000108268	Lgals9	-1.32133908937198	1.82237140650435	1.09038370407037	-4.18719900916739	-3.91550934259104	-6.19214106450155	4.28608688163563	-1.19321666636893	2.91993840016415	0.0740974916598603	-4.39862500389163	0.594685573909145	2.86485778892762	-0.303813301985721	8.25332186967976	2.77162217112159	1.8785595642868	0.682899212176572	-0.339728115081175	-5.34910536897753	-1.44903120921713	-1.69145498794537	0.0827481477042226	1.4752617134852	0.9629163564965	-0.12087175379846	-0.00944176431797526	-2.4767707265407	-0.428895011713289	-2.31495449262123	-6.11178587992162	3.04825288902331	1.46976804920264	-0.519874787658697	2.03423529832695	-6
ENSMUSG00000001127	ENSMUST00000136451	Araf	-0.168171126564888	-0.282621016125406	-0.876027815914177	-0.26436405157511	-0.772589102552995	-0.57880961094655	-1.2454126091094	1.48261216025228	11.1309233341491	0.208183259075322	-0.0783826022223958	0.290784294037458	0.368987258793696	-0.330463003663153	-1.26107805184942	-3.95279729600299	-7.39262378199644	-0.873310385671947	0.201876717796919	0.929064009879554	-1.07589831449332	-0.161993873988184	-0.693202363866719	-1.66206750811273	-0.149838378894884	0.94711093629275	-1.81346861006227	0.950784000183598	-1.00443169173825	-0.554268274996056	1.63301151601009	1.46004987085852	0.171024543121238	0.289746104710128	1.51483078973154	31
ENSMUSG00000001128	ENSMUST00000001156	Cfp	-5.07208079406371	1.35756502290488	-4.31730364843149	-3.91458068336485	-0.0203290954494048	6.86495950103951	-0.104916456041866	0.432617843916102	-1.05600921403432	0.00689759848562945	0.656314519705567	-1.20084269304205	-1.92275499309213	-0.385182147436803	-0.0157742522654459	0.295893213677063	-0.424188268241699	-0.966060730053591	0.323812164839497	-0.165599705341655	-0.600595867398704	0.324351504703551	-0.211611645717716	0.434525288865451	-0.305168266592701	-0.745699227614603	0.0679381239023973	-0.197914678224761	-0.00854350661056047	-1.17166075999962	1.25202465330642	3.31050583466944	0.333766387078997	2.35544091139225	0.320489238990006	6
ENSMUSG00000001131	ENSMUST00000115342	Timp1	1.94410025670109	-0.964733397722527	-6.31929663310035	-1.69948461612217	-0.508476254441864	-1.56737647306957	-1.65026391337821	-3.6179636498161	-0.782637178075538	-0.605117240414226	-0.355092286642591	-0.444517297589225	-5.46997237398308	0.485887538882142	0.39259589856119	-1.9226438858082	0.383704782270502	-1.33961423139736	0.025102619581882	-0.345579252986934	0.332339285613446	0.475988453462834	0.569509255473165	-2.19268216819449	-0.754981912378557	-2.80771376631177	-0.418508176127618	-1.02122719706176	-0.877397740039623	0.869793888323604	-0.569016673359454	-2.5256553020951	1.04450346042696	-0.210594229462758	1.58693879489204	-8
ENSMUSG00000001134	ENSMUST00000129899	Uxt	0.62924244488492	0.640706445852542	-0.55384262179125	-0.693708897380353	0.619644161833594	-0.354045035434167	-0.6530768904575	-0.686423510223318	-0.706272920581934	0.370262358065848	1.39851014713983	1.04316412540549	0.632667142212385	-0.365353455344656	0.85784710264767	0.0564042693831609	0.0718037749713935	-0.195601654008128	-0.446709172113529	0.686588983075452	-0.082401065020582	1.22862590254387	0.957941363358543	0.817440409787198	-0.111804161885069	1.48034525468163	-0.883790246791585	1.47952606851747	0.886695128156621	-1.1303953302381	-1.72991329703323	0.759240666667446	0.456126582756611	-0.522747058068834	-0.872145694214471	-31
ENSMUSG00000001138	ENSMUST00000001166	Cnnm3	0.19285741793954	0.418005839429723	0.413735803697781	-0.540615861410037	-0.0983883749216428	0.577499842134201	-0.371448593276219	-0.021978569121847	-0.269416510851434	0.393346376176041	0.0214970404229525	0.348584602770751	0.374794466660693	0.350423890892755	-0.170418779151304	0.328454039391354	0.206985839705648	-0.52980396376626	0.576229908873839	0.633524872337535	-0.49257231708416	-0.277675373520846	-0.253339757199986	-0.0510301293612243	-0.314184478360638	-0.891119559368464	-0.052417755677572	0.57289151777853	-0.345284760756526	-0.151794382796034	-0.506214981565599	-0.195079318917015	-0.397109773247579	0.654419650619286	-0.31090119732548	34
ENSMUSG00000001143	ENSMUST00000192969	Lman2l	-0.499524590748386	-0.0449432297000599	0.422815592886337	-0.236325282238969	-0.74935012058621	-0.279942264175662	0.353639483688513	-0.081027726565025	-0.679094021819197	0.384827792469171	0.0602246175598823	0.0996734322256916	0.0449128852441502	0.190827003388732	0.424017793532936	0.19826398728818	-0.241636217480999	0.302005383363474	-0.280531076375702	-0.289640650539491	-0.18137090006229	-0.377900049623365	0.441187565376179	0.5970193488772	0.219854792569745	-0.123179840886752	-0.203357340704216	0.226914815710928	-0.159801433367737	-0.154897569713767	0.116028157621517	-1.46731909714835	-0.748475754967666	0.561144180106347	-0.427127544256821	-5
ENSMUSG00000001150	ENSMUST00000170795	Mcm3ap	0.673127999171567	1.05186454688482	0.128426591062607	0.506358847296432	0.236918021806776	-0.0623381940832174	-0.643065327655105	1.46155001872123	0.202150218650187	0.809002220317415	-0.788115784122359	1.09683588784103	0.458274994957718	0.223674640757075	0.517650809251519	-0.626647070602658	-0.450760174259879	0.764455621608173	-0.18567840924081	0.0574553631377909	1.37271731155351	0.360538973952833	-0.0500873302398414	-0.356072630153757	-0.176747185266824	-1.03570361604642	0.278394049614944	-0.547783934686773	0.721310627783975	1.05677897933973	1.28468892302729	0.450398092687715	-0.304880892243981	0.0137463923301399	1.19817903857404	8
ENSMUSG00000001151	ENSMUST00000001179	Pcnt	0.394575490259888	-0.929543664918771	-0.136037721903585	-0.111015098796837	1.34318680298769	0.705582853775318	0.447059082435466	1.34197078559376	0.947209139046125	0.955531017980839	0.157075473080147	1.12638610119599	0.281933248026857	0.0338830468611612	1.15575062098499	-0.0999917096675128	-0.741208602416502	0.283369741300607	-0.329362201029108	-0.502027680265221	1.25265341204593	0.415332620732647	-0.166048796690806	0.41845299579531	-1.48336658092618	-1.32825794021597	-0.588237712137519	0.371563989614175	1.08031163681008	0.973099127998665	0.18230175741834	0.276530823116516	0.499288911633664	-0.136566733481653	0.0361218687183861	-25
ENSMUSG00000001156	ENSMUST00000001184	Mxd1	0.957743835456943	-0.0214640529409972	0.129998336867432	1.82544069077627	-0.755400648931259	0.164002196525237	-0.13412253240188	-0.764863249390432	-0.687968814289277	0.228946621780051	-0.835752463139757	0.362615863519825	-0.706485774983983	0.0481502957965424	0.361158958512792	0.303435010186788	0.310397619303476	0.0860111849396147	-0.0175099852398965	0.526643006387941	0.154751528368536	-0.456271261660162	-0.40497887118708	-0.039780886561748	0.125367156615488	0.516062147675922	0.297044460402246	0.00756408157981748	-0.2293908453433	-0.0809244784398304	-0.0339994521311662	-0.336655198543489	0.547304112893382	0.0386305780182088	0.413326331554226	4
ENSMUSG00000001157	ENSMUST00000001185	Gmcl1	1.27940071091887	0.799791321054551	0.0646565973368523	0.258611358637179	0.592714844880478	2.52639099935787	-0.305929226460943	0.658619919765316	-0.196707229510784	-0.0120279731404318	0.233400770752692	0.371825812232156	0.375987094373013	0.630418918561217	-0.502057252139594	-0.3294001138732	4.76124586890034	0.204919727643908	0.0454684713287461	-0.0410266202102246	-2.76110373884069	-0.493498609265227	-0.7902014780672	0.358028681371088	0.422772913498474	0.146107868212548	-2.28344332645114	-0.665390437606772	0.230022558831647	-0.515819867063206	-0.246607640921661	-0.357662661786729	1.18864690853702	0.745670356373208	0.404567636425566	6
ENSMUSG00000001158	ENSMUST00000001186	Snrnp27	-0.087836928165147	-1.23974050819735	-2.35419032747854	-0.6044179376304	0.159811748658644	0.118032915506255	1.0099121678825	0.0572042355294089	1.89653205988616	-1.33871142450727	-1.58699054165861	-0.81108825050074	-2.76544710778155	0.447324867987196	0.864554067614917	-0.239348624780999	1.7965204911253	2.23157769572905	-0.58934763764898	-3.12517118233292	1.89817588594574	1.31884333829932	-0.891416216345807	-1.57727660795572	0.0307376265834248	1.25354131794936	-0.0111025026116856	0.748737225312467	-0.369652351475532	-0.834539029867803	0.38274789218949	-1.4587072595854	1.36421119763804	0.691862184542742	0.209076849248163	18
ENSMUSG00000001166	ENSMUST00000117193	Oas1c	0.250291072642033	-0.890130550014127	-0.414227354622465	-0.154276741022815	-0.017405119090401	0.587919955866486	0.488653622515764	-0.505208714515715	0.267578479301276	0.174551846484969	-0.198717578330228	0.403595479536045	0.360302982113393	-0.589780919912858	0.479177448610453	-0.424512713049164	-0.241292480074642	-0.325732894220175	0.114754730695034	-0.0834706012521539	-0.0635697613313595	-0.458381104752407	-0.0297789020065525	0.413827337920926	-0.24889496071958	-0.326615195057218	0.107228893032486	1.55936161867012	-0.510191584680913	0.891245404497439	-0.210358589963849	0.198542776633304	0.723945563435342	0.0464960750264539	0.0292126462973237	28
ENSMUSG00000001168	ENSMUST00000072476	Oas1h	0.264289962569756	-0.00984831807282227	0.355048720098059	-0.135333430920329	-0.396823374778472	-0.0734533369542958	-0.270938213602542	-0.180003434915737	-0.248751505212423	0.0932879671863231	0.0944007954295519	0.254543188101071	0.265213360901172	0.113848548316358	-0.239513363090777	0.121043584042319	-0.21754136424473	-0.157890305544474	0.064319828857816	0.142525650474541	-0.0508952257124369	-0.136104592647357	0.00402757095648457	0.128181566874704	0.0713555840272115	-0.00460452000170005	-0.00224338203334718	-0.298783981773847	0.0888347420255464	0.14129981341639	-0.178237979274415	-0.0213393439211604	0.0862369885939097	-0.0168759296865799	-0.0910386499808209	-5
ENSMUSG00000001173	ENSMUST00000001202	Ocrl	-0.431254396087664	-0.163911322242515	-0.0411197457622428	-0.159045557506439	0.142465200052713	-0.392448841896304	-0.398564458036634	0.893135546075215	-0.0876926398920878	0.305103029552725	-0.114926458067421	0.510522755124829	0.0921562539872043	0.298712553538957	0.0176920222812439	-0.103015065014395	-0.547862163230041	-0.624581320972807	0.0823588190037436	0.0970238060220724	-0.416195121546572	-0.453729615618123	-0.275735131655605	0.201530645530181	-0.419925590104009	-0.271783298341579	-0.274682637619406	-0.0727778965706827	0.0275382808917873	-0.223321353713555	1.1003942021875	-1.28538736572297	-0.652794793955664	-0.664616911311641	-1.35922445590259	31
ENSMUSG00000001175	ENSMUST00000110082	Calm1	-2.0849835042334	1.21518712872179	0.471686315436241	0.649358720810815	1.12072277219967	1.43475174037487	0.889385444020522	-2.81055274753376	-1.14874931963008	1.92131815324556	-2.9023187650541	-0.0755701098652249	-0.668088369683796	2.66656138989022	-1.55681671623831	-0.688918068767333	-0.697981245773418	0.799603077752872	-2.43957264929648	1.46684705895587	3.42659555832868	1.33344894072152	1.41607701169036	2.12662246507628	0.223667614373475	2.16951113870344	2.11483525953549	-0.220341248363471	0.0285996122573897	-1.53814095644941	-3.88115879601871	-0.0165690708944804	0.833792111231307	1.8790194658682	-2.34347393012733	-31
ENSMUSG00000001211	ENSMUST00000001240	Agpat3	-4.41616134175593	1.32660700312692	0.201226233476628	-2.24098647226633	0.58392904250211	-1.10365248121927	0.0316754161498496	-0.447937771631474	-0.600440562707976	0.722263777845758	0.0144499614561377	0.975409427874447	0.422330914161524	-0.233633141471934	-2.20717481017992	-0.181312776228482	-0.526562436204821	-0.0927427831981512	0.404774471214298	-5.87677517314662	0.257646516102077	-0.517334916799453	0.35079678302692	0.638225242390286	0.0370040057813055	0.245708550185	2.67520501593836	-0.416697009880308	0.757207329934045	0.193316991107219	-1.13773237141982	1.34396197362089	-0.455933741580731	0.285467952626974	0.419074914336947	-1
ENSMUSG00000001225	ENSMUST00000167432	Slc26a3	0.187563096498446	0.0114694795961575	0.254808894039497	-0.240307731978889	-0.338230501918595	-0.102666948650439	-0.349432947352527	-0.263919020629241	-0.244293429939548	-0.176570983383293	0.451483157099915	0.250241617787523	-0.0567512887047531	0.108406915470211	-0.300485032861914	0.445725779176743	-0.142986863067503	0.156348335771857	-0.0467659341001919	0.13980312983813	-0.298597262956785	-0.091284531852941	-0.166227831247151	0.316739835189025	0.354508495180388	-0.105694332226764	0.056772976528423	-0.411739656644133	0.0704976074243757	0.0622398991613078	-0.0503848023949185	-0.0856500100131277	-0.10741181116717	0.17180294645992	0.0316241934860697	11
ENSMUSG00000001227	ENSMUST00000001256	Sema6b	-0.0206145266846818	0.193851458504006	0.415970293468131	0.080161028458591	-0.136595409400622	-0.255475731418825	-0.293700818379538	-0.483169375106077	-0.484697240342345	0.12453489828221	0.228574074680758	0.0180612109382876	0.0995738931235195	-0.184922054429571	-0.286188915038007	-0.0838254853693312	-0.33005748109147	-0.204188610717561	0.543154231204686	0.00234401312255029	-0.337719909313938	-0.616719958416553	-0.400169600148003	0.275190463987745	0.277433395262528	0.265961331747061	-0.101690255117989	-0.0743182468149051	0.00684725464136399	0.14309245008732	0.236913116145005	0.584332142518701	0.0815636526463733	0.512443935505742	-0.0451063421180296	-22
ENSMUSG00000001228	ENSMUST00000001258	Uhrf1	0.533798527302542	-1.99668001115042	1.65425284339087	-1.82188960140173	3.83102221426304	1.45760667083045	1.82555209801938	0.423773548656261	0.268960818715635	0.61405470352333	0.67031876736769	0.193523909845058	1.29382048791066	-0.0376712636082221	-0.1755401762169	0.393443407198334	-0.662843910855672	-0.0836227215087743	-3.22343793336585	1.12480749346333	1.12877122932702	0.204635016822628	0.560983547942947	0.250027984887475	-4.51401734343709	-0.0888310869437099	1.03855959801704	-0.240228777923216	-0.634926086585548	1.46392110788835	-1.88113896668461	-1.14197322568745	0.0892535962002085	-0.16603740422417	0.303614763545111	-25
ENSMUSG00000001229	ENSMUST00000038794	Dpp9	0.398205630099263	0.878403815359984	0.912970750163482	1.79729041602345	0.906485283296006	0.509408331600592	-1.23754461895261	-0.421339923782115	1.06166410436655	0.209158559716412	-0.701110592992763	-1.59155311570676	0.952138019555006	1.26591790659819	9.80708352515364	-0.34982225867004	-0.14836805967958	-0.269749820200998	0.819418455359725	2.5549695483766	3.40595485210635	-2.74391152026939	-1.4654453108241	0.660359078788545	-0.387855670000153	0.315673157186737	-2.36280458451904	-0.873715202151776	0.103899910651327	0.904374666673269	-0.577804989669843	-2.07488661720764	-0.823987843129536	0.593081738226569	-0.969546946971881	-22
ENSMUSG00000001240	ENSMUST00000129680	Ramp2	-1.37937253215019	1.38855133921773	-4.57744207671412	-1.037471008211	2.20127143069056	-0.66588651039096	0.0870922478863553	0.259383423023258	0.457476956429071	0.818365852577805	-0.611977806837577	-1.79501134449232	-0.381254655888705	0.323465876310164	-0.503900108948157	2.5447411028741	0.12898618336204	3.39802395860261	0.135004364147915	-0.774401290810488	0.168173206468776	-1.09618541793824	-0.48520571759598	2.0166265741054	1.737580901684	0.389956326912597	-0.830319234476397	0.946119641680239	-0.279376926505299	0.492609705949928	-0.920297954003731	1.45958154944999	-0.772816067675061	-0.878650518081498	5.96190823151846	18
ENSMUSG00000001247	ENSMUST00000098553	Lsr	0.192722700507711	-1.55759625469	1.18895449104993	-0.883673013166016	-0.295615656221053	1.57465333402344	-0.17377148546091	1.4383749856047	-0.0869695341701168	-0.134673397555223	-2.97233853926838	0.143828530230119	0.136364540186235	-0.143385161961207	0.0454722145393771	-0.15044169744535	-0.350045719512013	-0.207267000495921	0.222734136728027	-0.350800031750457	1.39240223228215	-0.59431618737456	-0.365357222117996	-0.0756787452464626	0.33447771646122	-0.306320399930079	0.233073473327663	-0.534820304812182	0.679386192617105	0.111974799954061	-0.457002699133862	0.548903043076686	0.394736063907639	0.276662878916011	-0.493876608243608	-11
ENSMUSG00000001248	ENSMUST00000185985	Gramd1a	0.115130274506109	0.376127330745558	-0.373239379329182	0.18505649941776	-0.00896824102326256	-0.326479997669155	0.617194428217079	-0.527360272271956	0.55299060239403	-1.04047659141502	-0.0742575098623012	-0.357853307609202	0.335529698081548	1.14862351806058	0.262148234474193	0.631337065258444	1.72395066329411	0.509841193263215	-0.610278847925149	1.04913413763812	-0.423624936717526	-1.3855434480515	-0.0523585149839152	0.802361132831619	0.475984901356679	-1.58998182145991	0.0717068277244093	-0.290639070334249	-1.12311039526357	0.820565452597452	-0.0229866796686243	-1.19656416595923	-0.0987020821511044	0.280271151977334	-0.596151464077123	-22
ENSMUSG00000001249	ENSMUST00000039435	Hpn	0.200187299611015	-0.413596902741997	0.142545847857625	-0.392649204286748	-0.175502618076824	-0.144379137711395	0.236328451923889	-1.18645540963578	0.0942222245544257	-0.653319564570161	0.184244563548068	0.905724668945818	0.138937239083664	-1.01554419287173	-0.304354592940482	0.693625288328348	-0.932393366114826	-0.0278847533061225	0.250043669020474	-0.809345925620797	-0.80074205776055	0.420192449871038	0.252846859100806	0.182371125397086	-0.131563691151703	-0.75655224779847	-0.19690868714294	-0.638667204175027	-0.17396386338011	0.37023416925466	0.329175799841639	1.08830685182594	0.340330840113156	0.698689143497791	-0.303567094524832	-8
ENSMUSG00000001270	ENSMUST00000001304	Ckb	-5.19150711659101	-5.44859745452387	-4.14874435195432	-2.57791319583968	-0.763147881003903	1.70279066969812	-0.246410575187232	4.64283257608584	-1.01748941412637	0.690327953417822	1.30022413416957	-1.6160362535799	3.50254542694395	0.0263891106770871	-0.197543340879786	2.03880848706851	-0.140508844787646	-1.27936500991909	0.198556153764351	-0.297040388649446	0.391103948700707	2.01695236797806	-0.94199676202613	-0.396511300892804	-0.732334130058256	-2.04750198934087	-0.871017701525572	-0.0743640223304916	-0.0226615636958698	-1.28325261238382	1.39337470188953	0.302991314856	0.243639416081687	0.70535967723885	-1.72119845190596	-2
ENSMUSG00000001280	ENSMUST00000170884	Sp1	-0.224290944256794	-0.333504872565829	-0.715345255513327	0.490933469430734	-0.113310843641475	-0.964410978589044	-0.00336498927308573	0.81464775039614	0.232859307428191	-0.624420938144573	-0.866515254785695	0.179607338360938	0.429056843953955	-0.270796916888005	0.547729209912518	0.9880997034016	-0.435972115412916	1.13240591484717	-0.00348184119768187	0.355297889242194	-0.518943421896147	-1.09554439719811	-0.297821908520483	-0.316846479698801	-1.12661913164285	0.220472213817841	-0.793207916710163	-0.21429043587625	0.571232179390154	0.720804252933784	-0.884686425040331	0.805473167267714	-0.745125905255993	0.142072538329543	0.138182545148096	18
ENSMUSG00000001281	ENSMUST00000001327	Itgb7	1.43743971070538	0.027021925065533	-4.25248056667491	0.327128016615997	-0.961463109174599	3.5848886690616	-0.254124185489844	0.539153646380271	-0.629523005618145	0.176356578147618	-0.555506022204042	0.605368334132217	-0.234339248169893	-1.22339108575134	0.0369476984229784	0.0336320489090264	-0.868944613725264	0.237654100851832	0.0667632213014299	0.452943461246664	0.557806904083138	0.0783480240201439	1.0969796561645	0.771113080402836	-0.337097138271162	0.84334079869688	0.460660870504247	-0.0253140172633769	-0.113640027578052	-0.545045575164476	0.590350704847857	0.0908760963477205	-1.58699504602849	0.483858206779754	1.05076196306993	6
ENSMUSG00000001285	ENSMUST00000113682	Myg1	0.820103697122544	0.427968551036812	0.917876983489054	-0.0179727156221847	1.52074014231458	1.59764444379649	-0.0827116203910872	-0.424764992239163	0.513779524295198	0.557625826682625	-0.438457724980447	0.668348708775805	-0.130547945195342	-0.51766930559793	0.0617330346420238	-1.97292079399903	0.281059310453151	-1.37747312172506	0.475841178145659	-0.885981825145788	-0.382725163786488	-0.13136176660433	-0.346144816462819	-2.70357552794553	-2.23816902252163	-0.696784939334564	-1.31110883149815	-1.19813651532006	-0.477644472647912	-0.337405836968241	-0.531554199775964	-0.373529217506125	0.196141189921743	-0.506212814548934	0.305119188098165	-25
ENSMUSG00000001288	ENSMUST00000043172	Rarg	0.726865622975157	-2.47443556742451	0.581922645813723	0.0925226258413208	-1.04592095479217	0.265410470486634	-0.0488811135097579	0.820168669707412	-0.268754851223693	0.257587174608335	0.411241504583939	-0.00343263164950838	-1.03309330501005	0.247047466168589	-0.435553292356945	-0.771834087423845	-0.539025128365217	-0.0925397448076062	0.365196269543446	0.119896950658823	0.117133731769084	0.218428325308384	0.94032060989615	-0.277300670145426	0.0258305460757471	-0.577603354176229	-0.669487666696176	-0.919454279779949	0.335198687431219	0.753794809168307	1.84584213368575	1.27345715536775	0.777338403656031	-0.313475392314115	-0.908490566040634	-2
ENSMUSG00000001289	ENSMUST00000166658	Pfdn5	-0.402970226701129	-0.273083729946308	0.0987977554116405	-0.606612519857946	-0.226821082415706	0.981619470890317	0.405482012934532	-1.08748788962587	5.29208696196547	0.314949036648582	0.0899778464693044	0.0137913068827146	0.19046927449402	0.284218599740628	1.40254257701585	-3.18723905563455	-3.13746991001689	-2.20753769566653	0.709286956927177	-0.492102250834241	1.60910381846596	-0.0910065383924457	-0.832442486628835	-0.0604339268799824	0.198780165868201	2.084841042124	-3.55945461010107	-0.935477555040488	0.0271322534880431	1.82141437506074	-4.61961184094013	1.01795239928226	-0.213021466168898	-0.645635379545731	-1.04633506758709	-31
ENSMUSG00000001300	ENSMUST00000001319	Efnb2	0.212096622059843	0.11650526454476	0.283649276736033	-0.133461286743316	-0.211727795549757	-0.108369521225675	-0.198853876591286	-0.208700683261209	-0.284748064474272	-0.10673704714997	0.261317264844575	0.185129131939565	0.375174730311912	0.305438410624319	-0.237456552415972	0.300793948588744	-0.114985009986802	-0.225841392593393	-0.168598032550835	0.174849504901807	-0.0509424361210961	-0.133754046704901	-0.0424761493644435	0.199858384929372	0.093249858661072	0.151873455721348	-0.000259770153792734	-0.322642861287445	0.116450390161153	0.104842813319393	-0.431906216784044	-0.0999229186849853	0.100685512814211	-0.0881157299853384	-0.316782518009959	-31
ENSMUSG00000001305	ENSMUST00000001339	Rrp15	0.249683702172618	-0.422655168778903	1.2324105168423	-0.61931223198586	2.87780648147007	0.532969704539879	-0.842709776488491	-0.864513788699847	-0.357004940716368	-0.00749430438422541	1.24687358784476	1.15362829770436	0.793186265101821	-0.484939216246489	-0.227478851549236	0.342264398415223	0.196764967249419	0.00701529458212777	-0.125740727593626	-0.702615008693422	-0.56957290045263	1.11523223155552	0.405785889664158	0.146878340500193	0.578250853618605	-4.54936629115518	-0.726136458786446	0.741501892426829	-0.58669106673092	-1.75833405380858	1.48132842595675	0.380467490147828	0.121021546544028	0.309076051319318	0.567806837854954	5
ENSMUSG00000001313	ENSMUST00000153185	Rnd2	0.386432054960395	-0.395229468312661	0.296613046066907	-0.17291627227461	-0.334154321408232	-0.118480609726024	-0.545676619029869	-0.573836170916838	-0.523238229004797	-0.0242607740408671	0.215268354458408	-0.052669091728487	-1.32119293402687	0.154630821452251	-0.168091514472292	0.2729583809398	0.0233765142861362	-0.294861333622371	-0.153207580747213	0.518687189806456	-0.421096010733671	-0.0165864134992887	-0.23448962647272	0.304245180385356	-0.00111773806048524	0.0389342695681241	-0.0268067258177575	0.177355929970899	0.0185253729364577	0.151739329408508	-0.41162772569494	-0.420986611225823	-0.0870844508299575	0.401548705156147	0.600673059738364	-8
ENSMUSG00000001323	ENSMUST00000127499	Srr	0.329771466402257	0.35987009988227	0.279872246961354	-0.0864280343305029	-0.105788990697021	0.278534452521012	-0.490922069539187	-0.00133679298597866	-0.327674182471808	0.124860235110425	0.195833621460389	0.125361016765126	0.203670850481899	0.302626048693016	0.193533239493252	0.052310672157224	0.0518011277578995	-0.456659236257371	-0.136653159878478	-0.0948323515555702	-0.631288581903699	-0.389820777485508	-0.0373485472142992	-0.354564877620219	0.0143119984073861	0.239577792425849	-0.266304634640271	-0.195963475231111	-0.104575924301021	0.0656413736190956	0.885879868786884	0.0465513332321082	-0.00347936497039299	0.233097830963828	0.402733789253526	31
ENSMUSG00000001333	ENSMUST00000102599	Sync	0.207954279364765	0.147723926849365	0.235073761045561	-0.126151217033358	-0.325385431623841	-0.0318282482122311	-0.274542739105967	-0.147371149738891	-0.231700371880668	0.0880360004604767	0.219753707374389	-0.0157171717571906	0.251782246225674	0.247114250677581	-0.216617790853491	0.0960553386673045	-0.185801675672457	-0.070061355104493	0.0365652928091967	0.209011764858828	-0.0397724455857375	-0.149957070487756	-0.0958882046973603	0.132311753906035	0.0786417787825863	0.0576626507819514	-0.00711566858881929	-0.13681638388412	-0.0621037426652544	0.0547921614259364	0.00533035984735183	-0.0457621971870867	-0.0769772622580794	0.138610225041734	0.020594204286136	-5
ENSMUSG00000001348	ENSMUST00000165735	Acp5	0.222284407931725	0.444487963385759	0.0715569405408362	0.345822464020643	-0.139106734155007	-0.166782640668994	0.147884986149969	1.10454426856897	-0.28792401906946	0.0128611435493647	0.13730992279027	0.50709106115482	0.182681567113692	-0.292885563459735	-0.184478690588097	-0.100543461726442	-0.158507390124111	-0.716767683770267	-0.229935860675122	-0.035244828427401	0.291441511668936	-0.550802716115401	-0.362557663160334	-0.204599478568559	-0.324993627022814	-0.764660422919321	0.441365975273286	0.0832411225903394	0.146795487902731	0.0733753516652188	0.152958937208644	0.0451970603073982	0.360833797348842	-0.00775898811880203	-0.0384165838701196	8
ENSMUSG00000001366	ENSMUST00000085311	Fbxo9	0.23184365302776	-0.0191770374499039	-0.0997776487278559	1.8796708770203	-0.16093540226659	-0.287903088917312	0.576661890159258	0.0956754603627798	-0.430137622121129	-0.132252774229391	-0.0635827622494999	0.3652855939512	-0.0636764128143188	-0.0863987240820451	0.351986091910205	-0.20921965944074	0.371762683109427	-0.431074398284227	0.674626053137604	-0.0890931024795156	1.67890687688538	-0.376948034900026	0.912773462422628	-0.532429852453113	-0.248939439455291	-0.0713457650389697	0.288357846364213	-0.523159787802037	0.36838662303592	-0.0741659520448388	0.445328810319765	-0.798489607358786	-0.58130068012985	0.313528104952991	-0.475290915118851	4
ENSMUSG00000001376	ENSMUST00000001412	Ccdc132	-0.222680682493893	-0.194880361464104	-0.232045404011842	0.244899722196539	0.121200488272903	0.221025456761217	-0.729044151002536	-0.13104906271227	-1.25046700380945	-0.0387852003276579	0.282215628763586	0.204617711413789	0.154466484916511	-0.663807013412054	-0.638634885362179	0.0260284378151286	0.573222885836099	-0.239358857029191	-0.398567789033789	-0.172237636553935	-0.600198073232777	-0.89985098203908	-0.140221924920553	1.5928567516559	-0.330141978332793	1.23207828872281	5.95122760233333	0.185722103573945	0.0886899838524495	-0.417487747078247	0.907709252190287	0.782735153771615	0.868848246318431	0.144480445997108	0.769936058030352	31
ENSMUSG00000001380	ENSMUST00000001416	Hars	-0.433025166520272	1.39932348312675	-2.61765346866711	-0.61587628114247	2.94144123977248	-0.541505561119678	-0.685851798575125	0.723284405052651	1.7362398194728	1.36595097408535	0.751425855513129	0.908290188157627	-2.00924900559978	0.230803440984135	2.10196780767201	0.8206072341827	-0.792396502266706	0.366073365603903	-0.529507034226583	1.67696081936992	0.239183106165344	2.56030635890043	1.24712154781659	0.466980548249892	0.315325129875248	-1.21970833721843	-2.54565087147783	0.237303446405434	-0.0977269865827318	-0.8700773324165	-0.562655443936529	3.56412722010047	-0.633671612153465	0.265401058192731	0.290335982021178	5
ENSMUSG00000001383	ENSMUST00000001419	Zmat2	0.0825945836241706	-0.475525228279766	-0.698244593068457	-0.158149671360329	-0.466018365725532	-0.29810373829791	0.372228600128705	0.627873936221791	-0.133930111574178	-1.12025412715748	0.502640995099824	0.180553346171066	-1.17838836184776	0.03166551504011	-0.20800459542759	0.222274622760871	0.146549057221061	-0.718524766975345	0.702911528184175	-2.66237033123463	0.754999515828112	-0.0379199797817699	0.0548154782046392	0.207621497682127	-0.435496148097023	1.50194089961908	2.16639864880647	-0.192019463548125	0.693942915578584	-0.266702689660294	0.888765617221358	2.82740638221419	-0.0766344890839777	1.569124840691	-0.077231312978345	34
ENSMUSG00000001403	ENSMUST00000088248	Ube2c	0.933232342085465	-3.03324831168955	1.23957415377288	2.71190440253775	-1.7691045612523	0.734105241247641	-0.899656683226308	0.0357038821365196	-2.45961272852301	-1.38398753972643	-1.63756865722228	0.0243049417775181	-3.3730368856103	-0.66363387059227	-2.33156282389831	-0.871068184543634	-0.874557375264765	22.2755262857205	1.42318253817419	0.430758476504789	-0.280872939335557	-7.21248318907197	0.537872797955535	-0.783810939630163	-2.52561188270288	-1.97359400517847	3.54316094381289	0.10549832592664	-0.21030642291236	1.24806109477646	0.643331972809471	1.10713176108912	2.55923682132627	-3.42169106751937	2.34432723069819	18
ENSMUSG00000001415	ENSMUST00000001451	Smg5	0.515970212613458	-0.52329253985896	-0.0266015531616567	0.345413946690006	0.236276021014347	0.289529099773678	0.131047204497298	0.678813971027241	0.413353443953079	-0.194076491900166	0.602073804140192	0.484461534644109	0.144929815596784	0.216963327936831	0.97792770352739	-0.394294548256508	-0.655887301107635	-0.718590916670203	0.040402308127547	0.312600587998038	-0.242514491922006	0.64318015787942	0.368458939064729	-0.543681688149251	-0.5621059272443	0.430145657579109	-1.0604802790088	-0.62552463756916	0.0286088779143696	-0.198050146724806	1.81773771695944	0.388068846148174	0.0444177873236345	0.0973765899268775	0.487768464297994	31
ENSMUSG00000001416	ENSMUST00000001452	Cct3	0.436247621740606	-2.70861313050861	-0.98136929268734	1.02054581581382	6.46424627230585	-1.20090884575253	1.55311982272573	0.120257738553746	0.227731473376789	3.16425991514848	-0.339226918249959	0.505757713274511	0.848906944556439	-0.583605833983648	-0.295606129027775	-1.71838356113498	-0.802745017475354	0.0666441905512917	2.37019816343553	2.49388588662628	2.63177006440584	-0.509890459106322	0.0589019154419188	1.19764677301391	0.370639239433027	-4.34242646536434	-0.813627213405556	-0.278952296861697	0.102949298244123	0.808318904563568	0.359584968025366	1.94888169930356	0.937772112527267	-1.64240730818635	-1.36488907789812	5
ENSMUSG00000001418	ENSMUST00000177005	Glmp	-1.40700459607424	-2.79015013948747	-7.11252081232397	0.875398099561227	-1.82148072525137	-0.399742245617765	0.359089329777826	0.261538676486809	0.145069919649119	0.496494027989301	1.75666554696152	0.547508677842729	-1.50677039030184	0.311378695458384	0.143040128035644	-1.7423765576569	0.385984633923026	-2.02024918840247	1.13465942484287	-0.700731973300493	0.117787213851226	-1.44478184302717	-0.289149423295491	-1.46598538732406	-0.574477878513812	-4.01489603544451	0.539076280318768	-3.07215348563935	0.891782487557254	-1.66217885611404	-1.30809121637456	3.18152910585281	1.47533137995344	-0.870976338800322	0.676612173716516	-28
ENSMUSG00000001419	ENSMUST00000001455	Mef2d	1.25576273260566	-0.0850614272087725	-1.50804091241997	-1.23940909310611	-0.627640178859522	-2.07596778902659	4.40839240311645	2.24975712775047	-0.252748149351438	0.450575528350489	-1.58051839143995	-1.31056897438518	-4.99093612572752	1.97850549068927	-2.50005000724311	3.14020774151546	0.273157996972967	0.378009712392885	-5.9840016823177	-0.566528905214854	0.30671929213876	-2.76410958129376	-0.778233720319983	0.513490937518135	0.419055569354592	0.645012192913527	0.00823207304072793	0.738608707023882	0.696522287222773	-1.65220051442472	-2.1278313820096	-0.328152994036347	-0.231289252356254	0.79473647012076	1.07969662186646	7
ENSMUSG00000001420	ENSMUST00000001456	Tmem79	0.548564157339746	0.276684970209706	-0.00999693231435831	-0.383510274496668	-0.310727883024479	-0.0725178617805171	-0.427386547477003	0.231240177346225	-0.122697256782642	0.243577890978071	-1.99189452244509	0.372573818191962	0.275861250007282	0.107932333543515	-0.0671057499564264	0.0794542356488595	-0.0119091451814619	-0.273498803265734	0.299797364140875	0.0888943017947571	-0.180123999305481	0.0558631428665947	-0.181453742191367	-0.251313417804121	-0.112066777869932	0.343702595646365	-0.0308165552291548	-0.58240914794004	-0.670965611434382	0.141685372723399	0.908913727552329	-0.247437257595316	-0.328004953778333	-0.120934470982754	-0.874458077660581	-11
ENSMUSG00000001424	ENSMUST00000168362	Snd1	0.501780514916153	-0.207748990912611	-1.70611196890432	2.23720395850555	1.72281776246862	0.682358765062507	0.615835931714004	2.67756708495866	0.890793350508718	0.0911345192526674	0.368355070648096	0.503244160737224	-1.57760162660043	0.600388560964412	-0.649414130635297	0.395767882475659	4.08768205372682	-0.7568076477328	0.212146956275811	-0.761992885837767	-3.34045528787817	-0.34363565109918	-0.00968947110990931	-0.901483065125453	-0.723575216012527	-0.059716307812784	-1.68554190689446	-1.01138579881996	-0.122777217353763	-1.67430495441244	1.07055282656084	-0.924503433777815	-0.85377646970187	0.227921226136287	1.77857709716026	8
ENSMUSG00000001435	ENSMUST00000081654	Col18a1	0.212708883637006	0.212880892312029	0.28167519854166	-0.129782405855705	-0.217424261316363	-0.0167474874823551	-0.332338726139815	1.09388074577229	-0.247316692981474	0.106837028094243	0.344131399127825	0.191284370560072	0.137079738513773	0.0475808449099896	-0.164044275874888	0.42882032642058	-0.0329768863213298	-0.259507101345135	0.161741004757589	0.210330381766766	-0.156971187381464	0.26483337618722	-0.0223499812929427	0.0569755260317536	0.155844739701742	0.149043576815496	0.0301348053269412	0.278904458425668	-0.0442422834425559	0.194847722905633	-0.115979310394652	0.0809516713703047	0.0681463018871791	-0.137275129091961	-0.443893237180994	8
ENSMUSG00000001436	ENSMUST00000136150	Slc19a1	0.0929900925268573	0.937222716568014	0.247076809881695	-0.432061112189613	1.98522234933988	0.0709608902156697	-0.218196643434916	-1.34911777584421	0.0878914552996717	0.790569677417221	0.436415727168498	0.0765260729901933	0.570670449255379	0.168074086072467	-0.331205170085854	-0.508828725182424	0.192644644475522	-1.24816703812981	-0.0566550670540601	0.0791771600651404	0.293827256355969	-0.782612187404417	0.31508006997572	-0.0340220438578831	-0.265399857992207	-0.143806673908371	1.53989739366313	0.631770266466194	0.35921640852739	0.0676495350722193	0.0766080522645771	0.174027242135441	0.146316736294353	0.756004787136371	1.21993977750091	5
ENSMUSG00000001440	ENSMUST00000001479	Kpnb1	-1.43234079238523	-2.24912818338865	-0.616685701345217	-0.881806486355456	3.07890047019346	1.73183541148341	-0.524193175229002	0.157628825668299	0.600743688899382	1.08127694560744	-1.92248422416281	-1.289982913821	0.333167207340974	-1.18322336791714	0.0411761105141233	0.268625556833098	1.45570737969801	2.43710504548001	-0.420339508103846	-0.511980939831804	-1.7751936190534	-1.1006423226748	-0.831592403110432	-0.655052496918885	-2.0056992245848	-2.16318618725847	-0.462912857511532	0.238035735967849	0.0612351942785649	1.12791485861721	1.14443359603685	-1.27640581246943	0.128345369549417	2.55382994359636	-0.701392842455955	5
ENSMUSG00000001441	ENSMUST00000167806	Npepps	0.532146206969879	-0.614666178171442	0.710172804896226	2.25397691712524	-0.612047143098798	0.36800125768294	0.268093415594889	4.40080061696522	-0.543308186621191	0.814449578996126	-2.40057155597807	-0.57536929650885	0.0632055093906022	0.311552873306322	-0.552128253350891	-0.571894590718411	-1.24828595270943	0.745906833943552	0.228243058513276	-1.12670258333977	0.119600343053479	0.775272082066595	0.857750240391331	-0.356575677206763	-0.125743742379769	-0.162882690271424	-0.0676529508536985	-0.646209902245799	0.194989259195326	1.19385705319709	1.09323590892089	0.999566992132779	-0.464306564501351	0.447220926820396	-0.561293866477175	8
ENSMUSG00000001444	ENSMUST00000001484	Tbx21	0.25156844771318	0.0634900718236265	-0.289771592327916	0.0181627102605985	-0.237521392533549	-0.233703479559298	-0.125553948533006	-0.231721197901552	-0.104634173364444	0.0204693947844018	0.51161398000693	0.263355678177738	0.509754843341264	0.067696613024767	-0.20420131636303	0.00451539849719545	-0.337697890835339	-0.384356376687105	0.0608651881551882	-0.00918014582942356	0.0333196918880194	-0.28901658340591	0.139461180622569	-0.0766135124489805	-0.0541769142262366	-0.509342224998458	-0.140558499729447	-0.352502915733366	-0.0779724355129883	-0.130133027096045	0.0273660671024519	0.433824461040475	0.0928921876456321	0.370854997084131	-0.359517150475904	11
ENSMUSG00000001445	ENSMUST00000001485	Mrpl10	-0.176252613795792	0.650217571518114	-1.47103967962727	0.690615750761649	0.822879403551997	0.302009702372571	-0.927332399056194	0.459450373907534	-0.871054083380174	0.80385838115106	-0.320540479750876	-0.152213282689502	1.09803877228726	0.763616105296501	8.69394337913781	0.555180842305358	-1.13504794200026	0.0724876592670756	-0.107722777346057	1.32262719012281	-3.20245550963092	-0.398652072888099	-1.31922922183343	1.11199319336464	0.0434421683505093	2.41747545845997	-2.32086953933827	-0.31168408576065	-0.358796333156853	-0.0859512794250682	-1.09484904689839	1.03478166568939	-1.64478369147231	1.33745493506306	-0.556223261378487	34
ENSMUSG00000001467	ENSMUST00000001507	Cyp51	-0.815136478058081	-0.0091329086491622	-0.24713829436871	0.025006952735275	0.375526170983078	-0.121610819810686	0.681187069782051	-1.60800168192437	-1.05549970924531	1.16999276431043	0.310605840305786	0.296364218658457	-1.37756665438141	0.544142986470676	-0.659954611508975	0.448669595022299	0.652319434360867	1.15704658575591	0.240754030214877	0.557201236925707	0.311206041891568	-0.376833526550871	-0.282848269852609	0.944948497079884	0.854938688611611	1.20554253410392	2.67672003938874	-0.639416542275003	0.686816228074184	0.110318561128224	0.0942438242328711	-1.97397169471144	0.576765923597937	0.825371129021199	-0.39191268076423	-8
ENSMUSG00000001472	ENSMUST00000057934	Tcf25	-0.623051652940292	1.22691554479201	-0.819513475712271	0.784906934808859	0.077952009213206	-0.965667014325769	0.75447021957302	1.17540006562313	-0.289422496934504	1.00551099373663	-2.05931828263731	-2.08904923773703	-0.239767248198852	0.887425695074592	-0.700714202962103	0.946976460734807	-1.09211540373882	-0.502046194208248	-0.683446274775412	-8.71836319982375	-0.175843307430552	-2.48000423252094	-0.242263627108332	-0.319281006230702	1.13094555493399	-4.47276702527104	-1.21056984119278	-2.08412455246861	-2.0634281298774	2.29094940511602	-0.479412854181323	-0.0718520426268683	0.338085365053833	1.58459184308321	-0.617614840811045	-22
ENSMUSG00000001473	ENSMUST00000001513	Tubb6	-3.00908806135457	2.18516273921775	-2.09372059795469	0.178347113277196	1.93560687206495	1.66748098110709	-0.90895561462922	0.813274277255083	-0.322404820300921	0.838857956490761	-0.249786758707847	1.16931919571705	0.92977354187372	0.212950721640458	-0.498280988247494	-0.120668559896566	-1.34265046652353	0.487131139871838	0.408239921957785	-0.501407917978006	1.37508257301982	-0.162670843773981	-1.40599886323495	0.76318102992218	-1.17579077290629	-0.136932079709254	-1.34000060400197	-0.681510150241983	0.420678714428234	-0.159488695292731	-0.858830002953687	-0.360101125345203	-0.883771896054207	-0.3900383994219	-2.53806956680519	-1
ENSMUSG00000001482	ENSMUST00000093049	Def8	0.167227063383855	0.304355417087181	0.556824200634798	-0.445236392094867	0.360630682703892	-0.201195308512067	-0.442283411830234	1.81369386582196	-0.215343878750515	-0.0253550109266725	-0.622241682697645	0.0112883654727797	-0.502340925572622	-0.0735745458061458	-0.293422338205415	0.0857551590046778	-0.214260002131441	-0.0090336091397401	0.473758620683931	-0.603655415069098	-0.460958693730047	-0.880929140784279	0.0775659838617274	0.137986742747803	0.180624725050652	0.18450532086335	-0.769161583514704	-0.57352916057285	0.207760901905518	0.876886577377297	-0.18593741968341	1.02598572973254	1.00003487281659	-0.245991218392011	-1.08738907011136	8
ENSMUSG00000001506	ENSMUST00000001547	Col1a1	0.287428044136732	-3.39420513792619	1.2203088697433	-0.0303856445803546	0.599993344425348	-0.553849542490111	-0.88540421597062	-4.28222726700943	-0.122670990137314	1.68003562819586	0.521716899535147	0.577206141205907	0.718198086584446	0.782018163657548	-0.136863916619013	-1.03129441429791	-0.206833523052118	-0.440771130977565	0.0406785090333165	-0.0685376573713119	0.653950697724514	-1.34191186454087	0.214820767965781	-1.68613031185853	0.321379971273465	-1.02391150141824	-0.570135928242712	0.250623700299875	-0.333271943504898	0.399014334288489	-1.71123152408649	0.00604450362353314	-0.76660687736077	0.73967270673613	5.59049364864085	-8
ENSMUSG00000001507	ENSMUST00000107739	Itga3	0.266001698270193	0.100239866138761	0.304608289115025	-0.0649022696860917	-0.510800611698322	-0.194822595553301	-0.155108155049988	0.0666097835276152	-0.140672283346759	-0.189938159494108	-0.578296323151281	0.0937583644955814	0.163616460280755	0.180507472862233	-0.122651740742571	0.153977553486461	-0.0870180132167151	-0.241161872622032	0.0212013194107803	0.136760750811464	-0.15829860781864	-0.296683120401222	-0.191173980207212	0.0150094029614751	-0.0128511296091842	0.0975223788923311	0.0732582298063916	-0.375205481880657	0.0999769737635054	-0.146436048716981	-0.591327549314201	-0.0172236366065215	0.142300752328472	0.322677715082702	-0.259623795108391	-31
ENSMUSG00000001517	ENSMUST00000123988	Foxm1	0.594975411407002	0.480938077772024	0.129713916782472	0.993895876637469	0.454046584143546	0.864138273960753	-0.295645178964091	0.224672924693929	-0.601820103804038	-0.275689748308785	0.42455122398715	-0.470451975170679	0.139333059551864	0.691847047852066	-0.700324670498354	-0.0278408397384434	1.18367206108745	3.10010916212436	0.0438298171485292	-0.173061495052258	0.0878961889863166	-1.55112683770039	-0.538022361133985	1.49714832437001	-1.30504768677905	-0.229281689626585	1.87781631509532	-0.767418877984463	0.508616064018574	-0.291685289464049	-0.223517885096899	0.0145665977287281	0.395798214500373	0.237755738947349	0.407816687987086	18
ENSMUSG00000001518	ENSMUST00000001559	Itfg2	0.518325162410365	0.13069933668703	0.917361183177426	-0.203399967884887	0.342765941271597	-0.143855356965963	-0.409629041550932	0.139872455002615	0.0163750230797237	0.451080593408722	-0.52038898643063	0.0334076841391826	-0.221258471829968	0.617623755097997	-0.429198402037999	0.0027467112607547	-0.751604454725427	-0.0417908443190151	-0.493688815470673	-0.116673094684886	-0.0327568298596484	-0.184824573212723	0.472289285419153	0.350450405912367	0.265752287125001	-0.638974573966093	0.247872670906273	0.163729965510908	0.579099779247252	0.621577935631015	-0.38735361197427	0.139182758568719	-0.27019530768573	-0.170199929710462	-0.730691896918336	30
ENSMUSG00000001521	ENSMUST00000001562	Tulp3	0.601639234032836	-0.547253663863227	0.62263726243979	-0.492619136509029	-0.764751950891924	-0.843098999685539	0.302867458363555	0.666955959518206	-0.0824325302102276	-0.265019018384967	-0.859904566738584	0.238096761621991	-4.63626625781445	-0.523752811407891	-0.141304243156646	1.64804829305086	0.0971868857116196	0.819833387187541	-0.591115967913628	0.0332962540506998	-0.519330831379154	-0.230725959314338	0.747371289306995	0.270267103226524	0.695957484646672	0.234847239981354	0.265721980877461	-0.379904955526702	0.446280027040098	-0.18786755612672	0.21554805044735	-0.228866970022886	-0.181403407907395	0.272262843252238	-0.0588451551833685	-11
ENSMUSG00000001524	ENSMUST00000001565	Gtf2h4	0.0820638186526745	-0.321774942958753	0.686148995022079	-0.206667888152231	1.09087626127732	-0.442723597670637	-0.29798125394539	0.365122118981291	-0.092350169362989	-0.183841594393787	-0.0251903985849293	-0.394762323811005	-0.00544938996586916	-0.195795932803866	-0.164472447425306	-0.210504528050014	0.0945705511431355	0.566635525762109	-0.137296121162885	0.164727930384091	-0.135168796407211	-0.864595872303831	0.106048709923597	-1.25934002151682	0.961484516753734	-0.490988845257728	-0.162017050503415	0.0894393854626261	0.0916068922415771	-0.253304923043603	-0.759027872839108	-0.0264283473406547	1.14589847834265	-0.160300250919736	1.98544771738152	5
ENSMUSG00000001525	ENSMUST00000001566	Tubb5	-1.45280625689494	2.01468028311058	-2.15648140171356	-1.62073892857889	3.0824615859673	0.0525410182187278	-0.423930562027386	0.0887489062927985	-2.99587531517105	-0.0581396535300209	-1.28022133197295	0.844211559323044	1.02480975481972	0.581908749074364	-1.11265278888876	3.28178921011915	-1.15581428206516	8.96607840094962	-2.63024274376367	1.29687596933292	1.81143669984764	-0.554264689388746	2.14680917027189	1.53228087202741	-6.45963516027837	2.63232191220958	-0.444161944304003	0.161140179887923	1.00613183546061	0.689654959393304	0.00915044624425258	2.57291961112699	-0.553479348465007	-0.881533204029621	0.990414237585659	18
ENSMUSG00000001542	ENSMUST00000001583	Ell2	-1.85382774513231	1.87268235939311	0.692877012501498	-0.203636873509023	-0.00121082681861612	-1.83208588236658	-1.03366891968027	2.14491667611441	-0.879189708905429	-0.423643465653877	-0.476150923404358	0.453852316007657	-2.68742657279101	-0.0829454943040987	-0.427566205370377	0.939674698604365	-0.0596087118121034	-0.0955355906877172	-0.335108261118077	0.175379506984158	0.215470033714739	-0.033293993071853	-0.798465572221519	0.793029317226451	0.814008330087404	0.412474123130124	-0.747476507371338	0.0657382392144945	-0.37962871615315	-0.5542163745723	0.241829771715651	1.02961749163479	-1.32473541197256	-0.673287822453883	-0.637039015369977	8
ENSMUSG00000001552	ENSMUST00000124659	Jup	0.877897671498182	-0.640081732405247	-0.119024200545747	0.117759286996706	-0.708415124198224	0.00723995973569278	0.241633319823291	0.582960340751997	0.00778664139721598	-1.43931186396163	-7.43472378548016	0.410512638778452	0.440836643128978	0.439447765977149	0.204004211620552	0.907986256209656	0.207685055277553	-0.799355974239855	0.166325493367766	0.1753677996641	-1.11855659103581	-0.368976599171917	-0.359063561429465	0.712454981916828	-0.0271729422539642	0.854248764934087	3.11549227873141	-0.86649136059247	-0.283545362707381	-0.73389055014109	-0.851876369760614	-0.160625803060819	1.02405060074959	0.48582816839648	-2.15967611627669	-11
ENSMUSG00000001555	ENSMUST00000001595	Fkbp10	0.297744637134222	0.0458929678019857	0.567384078071218	-0.0447095734242234	-0.0464897699064884	-0.171815136062998	-0.395974030821301	-0.712264832883769	-0.229912725545826	0.150519948972497	-0.441816382008992	0.211647957855484	0.31865328667364	0.462079555934115	-0.225437768461429	0.0801432070232703	-0.13353392614201	-0.500736905096804	-0.0156161807488712	0.164895116672251	-0.101626857530069	-0.186879955686897	-0.160824265048292	0.032856334388753	0.246443290204841	-0.0658169057180233	-0.0238183021094844	-0.0658294450647722	-0.210129161218731	0.225452341269216	-0.679194426629027	-0.130191439410618	-0.138269597102301	0.124521476994817	0.777404349189672	-8
ENSMUSG00000001569	ENSMUST00000001611	Nom1	-0.315138659465292	0.652964151299093	-0.685180966735113	-0.113915344416189	0.797818138315081	-0.278096558595535	-0.00676932195014197	0.153061773614058	0.267718615757196	0.438655713315377	0.198878728982567	-0.320963155025196	-0.256303918767467	0.628708479930235	-0.301444244032195	0.541067142698171	-0.763617385517666	0.51240974787679	0.0160402080993078	-0.0962123741022399	1.16596162124913	-0.567684697535459	-1.68806380761006	-0.17652553741062	0.489615371069262	0.697702197441485	0.0453188338329913	-0.54770908919628	-0.771444482521847	-0.0454030627965462	-0.261092925526779	-0.248496474378005	0.904480032394495	0.275829553986836	-0.466392469403815	-23
ENSMUSG00000001576	ENSMUST00000167662	Ergic1	-0.398557228327869	1.61835359786482	0.261942596063549	0.573315926352168	0.597313249386997	-0.646362312657503	-0.272970802630201	1.86119743603118	-0.931551345167523	0.196868865743961	-0.591158024148582	-0.624259764384043	0.937466063108263	0.0685647114608149	-0.390020949508402	0.996002294987833	0.106318333629526	0.084968193611664	0.430255349354635	0.279579729545735	-0.225406873330464	-0.370024127925045	0.491617830369729	-0.00614527032084898	-0.222966447122438	-5.71171368679716	-0.539679461640555	-0.173832026943072	0.20773207421122	0.156137685809177	-2.24917448507479	-0.404778635657114	-0.0859202426837596	-0.234521167833675	-0.48455159743235	-31
ENSMUSG00000001583	ENSMUST00000001626	Tnk1	0.285477829724107	-0.00167374031808109	0.388511570920892	-0.283009901045694	-0.223989404298392	0.0717004645362724	-0.26585376490906	0.196773787543825	-0.284254936860835	-0.0312863828403131	-0.467488913074917	0.114855243683713	0.209505559147776	0.163958870063631	-0.12474350639556	0.292731246838842	-0.0989915651906367	-0.348647621753746	0.0409255001384683	0.147985410327656	-0.194248936653662	-0.0756294406158262	-0.154671860373091	0.0503710072421372	0.0853811336293998	0.248245896127498	0.0403961541615122	-0.528615962483927	0.0408485093278131	0.244171283511336	-0.0852017733770289	-0.174127367652437	0.274068724686888	0.129519615019751	-0.572845250366991	-28
ENSMUSG00000001588	ENSMUST00000108622	Acap1	0.339602421497836	0.127869440800045	-1.17549028051855	0.490845934961656	-0.199423474965811	0.131415658070969	1.59687340452677	-0.252153115495026	-0.119214692931171	-0.454235153799786	0.393857822262365	-0.621294400521724	-0.690669945719272	0.0699754189317751	-0.151400788467037	0.697182847234173	0.0648326219768725	-0.118442073143091	0.710137871419572	0.0839617872660889	-0.404420760285741	-1.15860789203101	0.234388980164766	-0.0969188265462033	-0.33079547910014	-0.87308936707966	-0.606619748434345	0.0318148686144059	-0.571002965168053	-0.673970758234226	0.706319465452814	0.110795092536096	0.219392759617606	0.284911928508552	-0.833199749072174	7
ENSMUSG00000001604	ENSMUST00000136812	Tcea3	0.431428300736687	-1.2793125125629	0.0255883937135678	-0.596268655826253	-0.152723391618059	0.203067468001881	-0.633585766833598	0.464319639781044	-0.417424900776911	0.60454387687543	0.861929791981204	0.384235530024039	0.506790953081228	0.212511109293179	-0.584220903312525	0.395683915628503	-0.159410836179854	0.253171904417357	-0.440202649927542	0.216043301751822	0.128141918345674	0.0572535413672429	-0.271032081227017	0.0874038696421621	0.33564362530497	-0.261836160643394	-0.0840950018164303	0.348401508306067	-0.12961790193991	0.748676602652706	-1.52813296783602	0.314816725081544	-0.227047734683971	0.238824020194991	1.69571920961425	-31
ENSMUSG00000001627	ENSMUST00000001672	Ifrd1	0.585261167862392	-0.393908678257388	0.187089468741822	4.18660428535615	1.84679240543983	1.13235147674188	0.882094634364253	-0.132291561679166	-1.90117158028909	-0.576143540238534	-0.533078782968287	-0.0557404702525494	-0.820031996038689	-0.467051235130564	-0.697534143872933	-0.742277970463901	-0.106194005233845	0.353665519193331	0.319753626402702	0.189035491333369	2.40018108164392	-0.551195336283077	0.0218102578731902	0.0892465361296866	0.587892494976473	1.43286959132417	6.00347866878138	0.315188784882452	-0.0120999255289698	0.0630407376389275	1.37544906620432	0.398713493285588	-0.420012971891487	1.10586407161828	-0.684553225450284	4
ENSMUSG00000001630	ENSMUST00000001675	Stk38l	0.175065419421132	0.252392435835419	0.238626678676171	-0.241950751348371	-0.175080901253373	-0.324153080843244	-0.0743847478390866	0.047845387624771	-0.199621414868048	-0.352482942387257	-0.205371328438177	-0.0533095522785886	0.342124442407379	0.551787974149873	-0.390456832648173	0.185152416785826	-0.109433625363968	-0.20460247689956	-0.0414366083965553	-0.279694247744199	-0.203147077465072	-0.357331833387289	0.0259214121187665	0.0548356434506536	-0.00273457575932554	0.0421490617883351	0.000342401236030355	-0.420604592219126	0.00405104989513703	0.0224064255891974	0.0225905854087482	0.166111148864122	0.0694314059130936	0.309002614498545	-0.308892189834294	14
ENSMUSG00000001632	ENSMUST00000113122	Brpf1	-0.1897898250648	-1.65386102725712	-0.358858138862255	1.60430955448705	1.00850842400858	1.34733991898501	1.02214360333321	-0.728364047184479	0.0929780344222816	-1.31027967993601	0.467291977801796	-0.0687485839662116	0.0963042426227515	-0.478707806659235	0.897126573515661	0.281299228191405	0.787288599870272	1.16820558174253	-0.913048311647535	-0.0125051568848066	-0.335334711517717	-1.47387753755708	-0.902329920005916	0.562043351310423	-0.0854031608995807	0.689187033933872	-0.758135248928372	-0.723446419649876	0.597013722790507	1.78840712983868	-0.4253882697944	-0.984591125806793	2.22160225440024	-0.886604386161297	0.131258149599276	30
ENSMUSG00000001642	ENSMUST00000201392	Akr1b3	-0.0205109777213651	0.752287885725732	-0.0785098714786456	-1.6246266890715	-0.521205333723593	1.15280968896748	-0.546751189836607	-0.605146031065415	-0.439747049015735	1.25418181092789	0.276034020888541	-0.446157569466928	-1.81877621434288	0.313630720569606	1.04071314491274	-0.259078081175895	-0.933287888567744	0.145981534070478	0.289084398085433	-0.655259430425499	0.010023332160236	2.05928818247663	-0.69733939359318	-0.239747948126785	0.22373230253539	-0.554652593603787	-0.485432524049133	-0.022785571860897	-0.75262002148356	-2.03027818392118	1.08446338805364	0.466058532722333	1.23180010076358	0.23588056157632	0.293071344162993	22
ENSMUSG00000001663	ENSMUST00000001713	Gstt1	0.0466277082724888	0.169134066522348	0.464697627482333	-0.163380657318846	-0.333143694340176	-0.337798123684003	-0.215589468960442	-0.312407169067313	-0.194896654761495	0.0711386049460932	0.15232792311661	0.242672704122508	0.106898047813609	0.354217560392542	-0.0241023474936368	0.0520476809190672	-0.139937938886021	-0.576958638057999	0.0214679375593079	0.153309772619308	-0.0870835677274384	-0.277140559334211	0.147063548329274	-1.63833410698352	0.0184269106324525	-0.242945463136112	-0.216391411982473	-0.526920257104864	-0.289130142498807	-0.361303457363128	-0.350186911576251	-0.7308396316942	0.0247145281947186	-0.0515183650604211	-0.191905402857758	-18
ENSMUSG00000001665	ENSMUST00000001715	Gstt3	0.54178965170422	-0.102022468328848	-0.550393402939957	-0.419042374038965	-0.59429897181321	-0.273080354589992	-0.116060053811062	-0.450275654602411	-0.209025758501683	0.372013358009991	-0.823675855878455	0.730476380500053	-0.099865351751826	-0.11850126930173	0.30844947995453	0.417898283498686	-0.23800288545588	-0.657363046161532	-0.565486195939101	0.291904561015982	0.138648571778545	-0.85889281479217	0.0517864335321511	-1.53069608978148	0.177193497751325	-0.374074427571896	-0.351786781345479	-0.232616653754073	-0.588731801024508	-0.925550299486741	-1.27691469647113	-0.782824264880797	-0.387840530525246	0.0625138328306834	-0.249161718894201	-31
ENSMUSG00000001666	ENSMUST00000172820	Ddt	0.411802997803026	-2.4907542269621	-1.19703522888533	0.512816224463957	0.70427063267614	-1.23980420677525	2.03584459909673	-0.326864193893458	-0.000828618354552398	-1.8074701996405	-0.185467219013253	0.0154482606769501	-0.0329110048585525	1.49206478393901	0.68218280853503	1.32254532874669	-0.977286383374243	-0.768214310022205	0.581131414760008	0.0960068972799343	-1.71350726387109	-0.0425547304344724	-0.428401728840876	-0.550253250584883	0.158346968713189	1.36333387995746	0.332634722330219	-1.78158381299757	-0.013768906308999	0.377175513808072	-1.75638050548096	-0.017304459383001	-0.607566838087632	0.0974007549795621	-3.56532497591733	-2
ENSMUSG00000001670	ENSMUST00000001720	Tat	0.181195656823584	0.0929369045984897	0.226770198529839	-0.178113608316143	-0.337105051073845	0.0255167475059997	-0.177228580369401	0.335515275102764	-0.221641640691974	-0.00748667633509078	0.279981286361004	0.0807571729966103	0.163012393819918	0.193141856608059	-0.150960201933065	0.163166325712091	-0.12649263777404	-0.199856811431301	0.0593236925258181	0.12369222468798	-0.125752454945012	0.0697979651829129	-0.0306303533076252	0.0622315053638503	0.0147369724787339	0.0694542468237979	0.0158458458840325	-0.255940170654401	-0.0487792224734817	0.148081640386256	-0.0650195389895445	-0.114280101756443	0.296337581322693	-0.0656597711088359	0.125917423108282	-5
ENSMUSG00000001672	ENSMUST00000001722	Marveld3	0.448835434312184	0.469062066850609	0.537984188800847	-0.212440739092511	-0.716989650743642	-0.23943215688543	-0.505444846536821	-0.016273770842896	-0.327314311092714	0.280975465307017	-1.07311955233472	0.372945141672749	0.194587335637396	0.380270945939631	-0.258460360567117	0.0644863266479119	-0.231125768545471	-0.285924722857209	0.0395022191258863	0.221629275253485	-0.132215057302496	-0.318654345216821	-0.101633825825368	-0.0288465300628968	0.0596734583157145	0.0568813071286892	0.0293149727378264	-0.169953328731709	0.0263246036952824	-0.18649349844861	-0.137926476199867	0.257330406292023	-0.0821952206272523	0.115494586248765	-0.536539150429922	-11
ENSMUSG00000001674	ENSMUST00000001724	Ddx18	-0.391302611550145	-0.909948026723157	-0.244651491125106	0.0100917803617309	1.55560997565481	-0.314703413079469	0.721476067164464	1.65789790657832	0.287325481646838	1.4189076955811	0.61569995527123	-0.140447887047067	-1.23421165482814	-1.26754177118142	-0.331144043579952	-0.898113100193044	-0.853559184638205	0.623791932172529	0.25038310496803	-0.339394664455769	1.74143845088444	-0.0326320439254341	0.462136638121028	-0.296300798667784	0.363810828603138	-0.393634773352962	-0.910567561250713	-0.198222755067829	-0.543602025809803	1.22495143643632	2.15884017154623	-0.785661496804409	-0.587852887978592	-0.0922896858034911	1.21645668425574	31
ENSMUSG00000001687	ENSMUST00000079324	Ubl3	-1.5008927377376	-1.71293183533053	-3.0649457805998	-1.21782077963614	-1.04860674015443	1.80275466621428	1.19975573834263	-1.02877158183681	-0.15944401402734	0.09283111294555	-0.0614533188551469	1.1419365663464	-1.79340510675434	-2.38104662774645	1.62737985935944	0.10390298952355	0.313627419214459	1.47146190530431	-0.455771341603972	-2.47289750270444	0.568498576678546	-0.333180295582196	1.00502088703537	0.628526180633393	1.58303386877415	2.69212688091465	-2.06715056736565	-1.40383191786489	-1.20556279759785	0.87211525036812	-1.18446147279489	0.147020675617113	2.1688417683387	1.39479231132172	0.433688865045281	-14
ENSMUSG00000001700	ENSMUST00000070166	Gramd3	-0.256746636621774	0.490072317001196	-0.627189244338758	0.0566206565116187	-0.0950422781061071	-0.959773708335433	-0.48956356968401	-0.90100811848981	-0.188550695889291	-0.598999490850807	-1.84410352475801	0.113221830604894	0.699872279669205	0.195881909871767	0.158329475497322	0.0350094958908574	-0.009150374685872	0.307391335681484	-0.473007183709124	-0.437497560340511	-0.628743543679142	-1.17040925568931	-0.226457897560596	1.05665429905065	-0.0234336783494729	0.441462821275163	-0.198610514394629	0.144436415336363	-0.075285211543668	0.90183518246595	0.60815883801257	2.18760100419008	0.2630527508541	-0.59854263752985	-1.99736267970653	-11
ENSMUSG00000001707	ENSMUST00000001757	Eef1e1	-0.517287612152465	-2.76532400073585	-2.63791749209868	-0.60001604779542	3.40599627651091	-2.92682454739434	-1.79749202656354	-0.988477815222048	0.288739208263344	-2.41017184411772	2.60094086284739	1.33837423647622	-4.615643348443	-1.43093027543729	-0.896919766999858	-0.000912545202496231	0.452719635905883	1.26116449407637	0.415107111004326	0.690374825006499	-1.72427474039075	-0.880733357517303	-0.577878194393587	0.332987856651273	1.3260586092381	-2.56738137631282	1.89030495393577	1.71928185970219	0.448879981017457	0.692416487314716	1.36678201532171	1.32059995636569	0.749366846705712	-2.37612764250248	-2.20266896399328	5
ENSMUSG00000001729	ENSMUST00000001780	Akt1	-1.82965858908873	4.68446357170382	-3.96065314257798	2.1796006262095	2.37592894825336	-2.79775202571568	-0.384436243427604	-1.401295332119	0.405211356061786	-1.92505543034126	-0.0137419825734834	-1.19604162446146	-1.00757366878764	0.751352079839944	-0.092570159195813	0.610163874160757	1.03786826914415	0.329576055945859	-1.00730096200771	0.680319492691037	-0.19861345228635	0.211185823030299	-0.727808391086887	1.77070193030608	-0.414273832624387	-3.56432072678164	0.233389272238675	-1.46995146797879	-0.360980657042719	3.00203290136719	-0.163397766442245	0.790534761718179	-0.0198051884396714	1.32403978100687	-0.30950272200325	2
ENSMUSG00000001739	ENSMUST00000111093	Cldn15	0.640610588502728	0.347819846495113	0.25718541544059	1.18020680968357	-0.502363920653414	-0.224536779388811	-0.239364488283181	-0.208199624719371	-0.848138457185608	-0.220550191404536	0.24952821648363	0.342203336357574	0.430109288398279	-0.0443735492553265	-0.0386537916994018	0.431084659076221	-0.268165394393816	-0.150990254919827	-0.257544460023678	0.441732993506532	-0.901344108798764	0.120532516163828	0.101115954463593	-2.97728523988995	0.155458799223228	0.280819942838147	-0.558588937255566	-0.00900180828248051	0.156422009908745	0.00902659458695929	0.062928430052825	-0.577176010559236	0.110793839529197	-0.156426285690356	0.195430591445197	4
ENSMUSG00000001741	ENSMUST00000001792	Il16	1.48769641525731	-0.0796308441588153	2.25616666341119	1.46671152774781	-2.78215441229795	-1.35614652895224	2.1025724094551	-1.20490906553133	-0.472884248584106	-0.226519496469659	1.16961669230835	0.465574205413382	0.653852146334933	-0.0383982790266835	13.3437885759693	2.64891372377771	2.30699096741657	-0.843307124302677	-1.95043264250065	-0.475394361753925	-1.26046606200563	0.426890595415523	0.957731392580781	2.24959646551989	0.184053798460849	0.523917565420769	1.14157500185609	1.08493465484425	0.509179060294507	-0.711534996169455	0.0123288798508764	-1.26309735681844	-0.38792658110071	0.106528829736188	1.01145242080919	-5
ENSMUSG00000001750	ENSMUST00000131327	Tcirg1	-0.462523123115828	-1.07109739354404	0.443749314427303	0.356364086039282	-0.858862109873061	-0.50459683309562	0.250467139167754	-1.06995769415472	1.83027620063457	0.579292790451443	0.266488859423047	0.130822034717872	-0.133907518730448	0.435751483394232	-0.651391971671632	0.214566950718463	0.673977172449245	-1.02863106624328	0.342730993945507	0.299057752272903	-1.58258324925193	0.225688758501846	0.508046478518022	0.229100856257891	-0.795863217965635	-0.372505297250578	-0.696595511606175	0.450468689728589	-0.109498675967463	1.3447894629155	-1.0614599699638	1.27732694745084	0.942588279041214	-0.285044885806407	0.558320350315554	30
ENSMUSG00000001751	ENSMUST00000001802	Naglu	-0.736768288278287	1.27923309458517	-0.756541803208751	-0.040920030144641	0.109104765363428	-0.576962849983809	1.73346984483532	-0.440921217479877	-0.64972597576382	0.360403750017048	0.0739301852458373	0.727738559766699	0.474573112409718	0.390042794782607	-0.662671549524774	0.247938691946761	-0.589271561174495	-0.265429806035513	2.93446077291571	0.674752428159482	-0.404501095949745	0.885094400345687	0.244143556825372	0.340890909769129	-0.703641383897435	-0.736083347647011	-0.664180415792346	-0.188845918579969	-0.0779634398051179	0.475714255251156	-0.157594688131339	-0.855670505845848	0.204427823226072	0.565760745331257	-0.0808348518295761	7
ENSMUSG00000001755	ENSMUST00000001806	Coasy	0.963275802204562	-1.01480251990906	0.368608830937101	-0.125867925717549	-0.639518228879125	0.115469722181075	-1.21430039083092	-1.40133584774709	-0.580551125339868	0.909228662506699	-0.172948179568161	0.01887113868123	0.318391382059742	0.451841669776125	8.70343272217246	-0.539287509614103	-0.592332812984228	-0.663676413859117	1.13552734715689	2.0428196293043	0.0475835313178372	0.580930269257973	1.00545463252348	-0.438678909086475	0.113338214198452	-0.63480555324893	-0.304952422211936	1.12393549803113	0.144565028345492	0.69220870662853	-0.18841309566949	0.56008125332313	0.367497078367093	0.568948193839485	0.903332629623056	-8
ENSMUSG00000001761	ENSMUST00000201515	Smo	0.435117314245376	0.886217268040878	-0.650929854281923	0.0312873582660708	-0.0449825635084405	-0.173888373293427	-0.566213178846617	-0.579658625882591	-0.580698481040269	0.594767824917492	0.986735397942254	-1.36573999728999	0.400059311440731	-1.11437357324438	0.300947089024371	0.186204768494536	-0.201860997901508	-0.516363049590179	-0.445476000701284	0.434631832422976	-0.211421299188738	-0.814378947829612	0.220219648715376	-0.049385439101043	0.00404003504034294	-1.31338974958608	0.134069562242901	0.225438630282034	0.154669380543637	0.488688560158588	0.459538463158173	0.608062418017387	-0.065214513104405	0.613637936768101	-1.15119245580629	-12
ENSMUSG00000001767	ENSMUST00000001818	Crnkl1	0.338758196582767	-0.227702476351785	-0.216342273142101	0.707437981505829	-0.380910100537311	-0.409099436179658	0.164156948185519	1.26020803160009	0.341970386472113	0.228950032545988	0.56670848309505	0.303416422072513	-0.115455753413401	-0.253398397350169	1.35401594079516	-0.817213502481585	-0.774822370729927	0.481044506440028	-1.16193911548171	0.753641368444242	0.249403586361594	-0.508176948170265	-0.0900526475583513	0.107289996649892	0.936778976382378	-0.0547096620686181	-0.740554303979482	-0.692062312047865	1.48406438389091	-0.101757802638814	-0.153761669399175	1.3094302977543	0.164528330839625	0.224790061900363	-1.89254245876705	29
ENSMUSG00000001768	ENSMUST00000147976	Rin2	-2.25459268771551	-0.0575349478870666	0.667390384349215	0.490996046485832	-0.298005889625764	-0.307682751823346	-0.146165815453851	-0.392914659283433	-0.417793644794939	-0.148467471284455	0.216838699868662	-0.358808704005038	0.0724691266647657	0.422935446771239	-0.187702304136511	0.0474531244659893	-0.152751180147677	-0.00679269944653153	-0.0593329864653993	-0.570348233605978	0.125655772103614	-0.151640591737341	0.556991962779335	-0.429944673344198	0.32084834223255	0.0497220497939974	-0.893485905522989	-0.102521336824937	0.253797953515593	0.730399596967331	0.0271197896925105	-0.492882688413596	0.454087750277336	0.279684699672196	0.536467135711141	-1
ENSMUSG00000001773	ENSMUST00000107271	Folh1	0.124118131005344	0.147056819479555	0.250253661553004	-0.263942913317947	-0.208818759651113	-0.0209014420170188	-0.0966582106252761	-0.297097321041183	-0.146413924338125	-0.0370692486426255	0.168720995211537	0.218919924303173	0.159394204407082	0.175974862581615	-0.0296738080909573	0.0971678255792835	-0.0210386674087787	-0.166243541846448	0.0396782461445797	0.244377833839218	0.0482533192996752	-0.128045105701999	0.0643409954652059	0.00960069008098068	0.0529295036997587	-0.275554011689336	0.152563394193978	0.140409967872819	-0.00328602276754088	0.0818131940994173	-0.062477269286222	-0.166237868040557	0.191351888183065	0.282554875118551	0.212958381273185	-8
ENSMUSG00000001774	ENSMUST00000001825	Chordc1	-0.147874992423802	-1.32611266794854	-0.397059959391771	-0.185435108680308	-0.283389742678702	-0.628660506612587	0.0254159115783093	-0.623024592148272	0.276820694651661	-0.055809981560871	0.872212183129393	0.198209036654866	0.672323453868792	0.327681320438796	0.447071530591736	-0.503213162289012	2.80530999153174	0.884249250419136	-0.410805936081229	-0.561429143703406	-0.320138998926297	0.976512098536464	-0.423151958534194	-0.140394803765593	0.777802917570348	0.766026266306936	0.513738899442168	0.213826765078618	-0.22322745972365	0.0786460923662749	-0.209436153778677	-0.500886432808803	0.204568643233895	0.330541780660302	0.527497754708444	-2
ENSMUSG00000001783	ENSMUST00000001834	Rtcb	-0.154206120562703	-1.10230606057576	-3.48470006221934	-0.801198896198185	2.74395030267521	-0.940923001964545	0.675445275124539	-1.5153018752649	2.88123002021335	1.72811719844323	-0.456685905099501	-0.542600827948288	-0.94163219358303	-0.0215519866062496	0.773794082491375	0.0123492371940797	-0.129190584254184	-1.01003158838348	1.4810761111157	0.759927828497795	1.84031159403568	-1.28400342436261	-1.12031396776635	-0.163672346656829	0.794310932723389	-0.575351851675838	0.738003186210399	-1.28315261112426	0.991747051726551	-0.0941013144391648	-0.0626337416138666	0.594954107266249	-0.733789272111649	0.769069105588417	3.80280479789569	5
ENSMUSG00000001785	ENSMUST00000001836	Pwp1	-0.108039948299601	-0.841145728324172	-0.554463072861295	0.156690587339814	1.12912627124605	-0.376369838447048	-0.0689113786481539	0.425901770191555	-0.166425880347954	0.648629122072616	-0.182917368982286	-0.498990319194707	-0.774955349075369	-0.389410327258243	-0.449438967850815	0.196921450487596	-0.63313311022134	0.0691257994875278	-0.597575891667587	-0.115017936309251	0.0556261539191364	-0.550009697098011	0.46571185842489	-0.0382238980697155	-0.155093669320589	-0.467602159572606	-0.00873202120804947	0.443375147444244	-0.487281248532194	-0.122340426792485	1.21245789857371	0.378973382851335	0.297746459940004	0.986715526644374	0.600535960730897	31
ENSMUSG00000001786	ENSMUST00000130320	Fbxo7	-0.178664760277961	-0.0195358633776384	-2.44479188133337	-0.0537899216786366	-0.162609560415935	-0.55529946893153	-0.195348414821049	-0.111135462222939	-0.90148604018042	-0.801793319458343	-0.302615958948819	-0.0519902937205812	-0.661423238634019	-0.625561242178355	4.87647233255889	1.86347283766696	-0.225029742454654	-1.08459497119796	-0.334253990169576	0.489058614755792	-0.874148399361731	-0.972002134480526	-0.491847396738937	0.950143622014378	-0.883277232382643	1.6805793082053	0.241848724552698	-0.234875019860297	0.831901404020451	0.764989042827291	0.0206829624187	-0.898812645783727	0.776484702839836	-0.476934357951493	-3.21915935271086	-18
ENSMUSG00000001794	ENSMUST00000001845	Capns1	-2.25111416872106	-1.74046991589341	-1.17059777607696	0.790288824295814	-1.1068660899014	0.90304203331069	0.264993199359435	2.92887940230439	1.81628344746932	0.380826520150703	-5.65032309527536	-1.46850727935596	-2.5651746060128	0.318414865899405	2.31529655508123	-0.357169316235688	-0.340011585694997	-1.92466177103452	-1.69400946252431	1.11259171576789	-0.781775068381736	1.85726448376968	0.672081504798057	2.43675543674975	-1.31862713972172	-0.519846902526678	-3.80917821654106	1.60640845936559	-0.347053731333491	1.17223363641297	-1.47441977604287	0.762338872859547	-0.902395091118077	1.04913287210145	0.858777033768371	-11
ENSMUSG00000001827	ENSMUST00000106981	Folr1	0.299816492496794	-3.20174555877196	0.692012388502449	-0.146570038884191	-0.164830248732674	-0.13993861964435	-0.4626873225951	1.84744175648154	-0.343491431271987	-0.112866466372239	1.08622521287131	0.413999411430376	0.655795357697506	-0.067745830317219	-0.338056482093869	0.253473482733573	-0.0239529728063923	-0.2773360045421	-0.00141532137586576	0.112012111036296	0.00867308667435833	0.460814470155368	0.529328546459587	0.0470394375647787	0.141072134459487	0.211159859468843	-0.053066975100756	-0.244898177828144	-0.0140353336393255	-0.682303897323271	0.0435735040252565	0.367632396229754	0.408238638478675	-0.0306573786320795	2.14965526709544	-2
ENSMUSG00000001829	ENSMUST00000001884	Clpb	-0.00194268767725427	-0.0511067526213338	-0.342199975701914	0.32582259815349	0.779134168088835	0.238779110508997	-1.19092546493816	1.24173120243007	-1.69635331072418	0.669863491759145	1.09267420287609	-0.0386917036003449	0.926927650515859	-0.563441117223074	9.50655343304265	0.643324131277847	-1.46607005337201	-1.1278720109008	0.802998719924628	2.54204982698814	-0.653986913576045	-0.316640808376267	-0.340775977549517	0.946324598724415	0.1335428274504	0.735880421544796	2.94424148586093	-1.03268895326838	-0.273587718255789	0.605751799001857	0.275790254045522	1.23855905522282	-0.380828140432868	-0.13446430241724	2.41678969370211	8
ENSMUSG00000001833	ENSMUST00000115272	Sept7	-1.55061266871548	0.966890659007385	-1.07630049610159	-0.197790641651016	0.215580259545737	-0.730067612437474	-0.321192698263357	-1.31046118874965	0.103722064725134	0.413653455641041	0.1887843564967	1.13223311085988	-1.51627194777939	0.0918975419713491	0.815472730761319	1.35455403539406	2.42862695133121	1.22043903662941	-0.972978675000801	0.814555713470342	0.0538143875724474	1.57175259860477	-0.902238202356414	0.510834604749342	-0.91214424087221	0.876054674074032	-1.83473464497201	1.37048512091193	0.451158428896469	-1.20850674513561	1.63014052594869	5.36287448316001	0.706393838942322	-0.517736856676038	-0.829279047298955	31
ENSMUSG00000001844	ENSMUST00000001900	Zdhhc4	0.0352663717235666	-0.522279257413248	-0.693600553144693	0.43025181345488	-0.410870642995895	-0.435597098474634	0.537132258637629	-1.08423098370725	0.44050532691902	1.04626780772493	-0.532142112956623	0.0496250058455294	0.312442787628323	-0.368663158351304	0.448080673276178	-0.184666557270718	0.139933831244564	0.293684769236848	-0.14582296092299	0.252005906777694	0.209489545911257	-0.104770795280044	0.447973917177462	0.615745294569193	0.588445629615503	0.797998854582301	-0.362272074460712	0.553629670870152	1.24333057369106	-0.605668265243769	-0.284067037268451	-0.200694640416493	0.0526939931623816	-0.245922978287992	-0.138559888847686	29
ENSMUSG00000001847	ENSMUST00000080537	Rac1	-0.645048155584708	0.448114202822948	-0.0441829430287179	-2.20840664582019	-1.8117217223162	-0.511451172813421	-4.55414322917172	-3.04311658100402	4.58556121550314	3.08918642667528	-2.978754370646	1.32931953600618	-3.78014838665485	1.49545844303585	-3.10009765145848	-1.33019906176008	-1.7831831179676	1.60382207826861	0.0704681034459506	-4.62279461741417	3.99503706068319	0.735691190359118	1.88081427380523	0.865433601109122	0.138407320548601	0.780921971866435	3.10116959679204	-0.513534062952602	2.22576877710579	-1.3397355690892	-1.95700142516188	-1.31034145008997	-1.09616339293731	-0.883080618586606	-1.38413407673755	-7
ENSMUSG00000001855	ENSMUST00000065398	Nup214	0.0814244592438561	1.23847881577986	-1.47758832367161	-0.897153342491303	1.38832160583184	1.00806001362015	-0.170119233525216	1.62235238682576	-0.432892696280434	0.105371316779663	0.812572091796993	0.184019748930389	0.523529699494004	0.0872382464168709	0.207778802520649	0.224790145080948	0.850462913507307	0.896868773009018	0.159180106663815	0.370977194424298	0.0981103480050953	0.407060248944836	-0.671698601134528	0.53652508613536	-0.229101267310054	1.10892375643455	0.279432301231138	-1.4654193231116	-0.352257587725858	0.949656555063574	1.00571750452842	0.357275886536403	-1.17948705737461	-1.02372676414647	0.301962827586799	8
ENSMUSG00000001864	ENSMUST00000001920	Aif1l	0.356836365631989	0.624049941437903	0.223024127619991	-0.196325162677837	-0.553171879064456	-0.151049989417861	-0.308172010199826	-0.0563383257873317	-0.166259577529673	0.280028577708425	-1.06322904078867	0.315743006446593	0.202996703836976	0.0037176771603253	-0.234053348627794	-0.0682662580058314	-0.323332408709879	-0.0832216089935777	0.132710268528537	-0.0247409756872062	0.0143093460804546	-0.14467209715164	-0.0600206041055271	-0.155298599684596	0.0696862831201823	0.0683395140350096	-0.0288162876911062	-0.13303808323302	0.288971294547672	-0.0952693758467391	0.352152774954977	0.112021134310259	0.262931277991956	-0.00179049039911161	-0.1217864182622	-11
ENSMUSG00000001865	ENSMUST00000001921	Cpa3	-0.717805465251404	0.306652905951001	1.00013678225156	0.500527567632417	-0.226767477668903	-2.85711303067136	0.123735937259542	-0.891115598088419	-1.63706500806333	1.69019794114288	1.57062615305675	-5.16376213100006	0.388285521816036	-1.32740626858351	-1.17540012047426	-1.13284095513878	-0.938694823897656	-0.564207541829641	0.0761263859640312	0.171719397629708	1.80915456851405	-1.82179128316145	0.255966512313827	-0.629504093648722	-1.46303612710773	-0.770077135979826	-0.35420057631122	0.366104819256674	0.00723055246594666	-1.53288371041556	-1.43083313944314	-0.074938984124867	0.800084921453262	-10.6225747766827	-0.844352213853218	-34
ENSMUSG00000001870	ENSMUST00000001927	Ltbp1	0.537180347436233	0.215267638777011	0.557057821189078	0.543226613443942	-0.170206825365976	-1.30527375279833	-1.09723293216466	-0.687666332246195	0.937862563717014	0.557094156667663	0.237514160236469	-0.00646415323654366	0.122531862920166	-0.717892290010604	-1.18576224477331	0.613362218692498	0.64008982856943	-0.79512466996688	-0.313393516144217	0.114023241556179	0.319661421119639	-0.26908419871978	-0.442146514104258	-0.450160145851515	-0.575996329571528	0.54197695098569	-0.343185438403002	-0.554252886786886	-0.42274780418971	0.712901157808022	0.111039286104567	0.25299753572306	-1.08816806560148	-0.319238192658684	-0.644627340923788	-6
ENSMUSG00000001891	ENSMUST00000102875	Ugp2	-2.19332887987379	-0.232179068412482	-0.119052265927033	1.63310643573137	-0.24519416179658	-0.159011151461336	-0.410753333201418	-0.254472908917167	1.06086837365413	-1.23086950881348	0.0971198179594344	0.0355008351853443	1.0021563344837	-0.490765817960721	0.659808072524663	0.509893514826669	-0.112090053193858	0.9000802147646	-0.592983900039368	-0.088085183388512	2.71878601378106	-0.114666427472718	-0.52682303254419	0.144829304713416	0.683098158570845	0.817635349017256	-1.02649406046346	1.58162646585662	1.2797506721826	0.560435961490848	-0.865581418335929	2.49994190954009	-1.00786789433416	-0.342075581106772	-2.21894798255585	-1
ENSMUSG00000001909	ENSMUST00000175980	Trmt1	0.36059473259468	-1.3296388594508	-1.50797923591856	-0.307334802612618	0.647798575108003	1.07237341142535	0.803630609775275	0.476634036987929	0.439073787774883	0.711020855284466	0.138210470242029	-0.438006414572685	0.829141154708953	-0.239351362641163	-0.0863457534821171	1.00359127181238	0.0910319847510008	0.880391869308697	-1.89756238580712	0.699605503842498	-1.20921079112394	-0.241633777654458	0.335345232018999	1.41530380935584	-0.248233287567587	1.09432065831808	2.51523305670476	1.13858516968604	1.17994335797069	2.36237741735475	0.00769687833209345	0.636084233417098	0.413777272504194	-2.66930191339228	-1.81414425974242	-34
ENSMUSG00000001910	ENSMUST00000001975	Nacc1	-0.322279939504813	1.04256293192848	-0.4514941011782	-0.787754901002223	0.634396725363543	0.751141221270878	-0.00330240220351846	-0.0256483702543912	-0.648205674310454	-0.778161645215123	-1.86521515885877	-0.600493182726345	0.20792193559234	0.0780264824164065	0.113181286777408	-0.799970817404593	0.752041020642402	1.54883458585871	0.0568290032804303	0.438312473684294	-1.59450136910925	0.553482469818066	0.521444922462443	1.38890713852778	0.166999643903742	0.918904718038087	-0.700984861895007	-0.162022397980904	0.00612220268537523	0.953986214056462	0.0314671243230115	0.190302102664328	-0.176299277437107	0.0732549566431378	1.46933555502831	-11
ENSMUSG00000001911	ENSMUST00000148644	Nfix	0.712501707992811	0.80910397057925	-0.605027063709091	0.0324340706545655	-0.0895511484645689	0.446063945548727	-0.079700130359144	-0.144737966719653	-0.441025767562834	-0.0615448566466058	1.05214045791632	0.307306934534449	-2.29874188489787	-0.200120482282145	-0.388524300193338	-0.197325058151118	0.193631388911988	-0.664491990504736	0.347956032927623	0.0117180364926841	0.262291483509273	0.629329454491876	0.515874960478546	0.205094284341988	0.00944870640477713	-0.838610323458029	-0.605648699556302	-0.763339248851167	0.252230932843415	0.831725089738767	0.470843698451917	-0.539939412749962	0.591195907891528	-0.406412129187646	0.503360318939245	11
ENSMUSG00000001918	ENSMUST00000108496	Slc1a5	0.618333306901954	1.45423176604097	-4.74148279310994	-1.42113523418538	3.45098401278009	1.88430765244338	2.10059957392467	0.226752897565673	0.466928678528898	-1.48140353551208	-0.795597913084551	-0.0673731010693927	0.64046950680316	-0.0990258748358975	-1.16029373124964	-1.1223528229096	0.321807042837167	-0.152469360118385	0.238354367325626	0.66749558008239	-0.812736624906577	0.0333330917541455	-0.335582998346856	-2.11355383389048	0.610462655695296	-2.36257710216883	1.47602317868544	-1.31903031803436	0.684495639833097	-0.700990999163964	2.01132031792735	-0.873825543708397	1.78449897823062	0.72576523813883	0.771256866791393	5
ENSMUSG00000001924	ENSMUST00000089217	Uba1	-1.4400177544861	1.06568574545692	0.110055607234821	0.595306823413375	2.184608792627	-1.04640643776256	1.03037031674958	2.02033875066039	-1.96194062631394	3.53321804794135	-1.53192203458176	-0.196612782619397	-0.302563938684655	1.04012951312759	0.128782803423739	-0.552977993684581	0.877468429124625	-0.552730440814779	0.20168312904435	0.423638855050772	0.0307555659175254	2.62026469423352	-1.69432126889243	-1.69547642102393	1.06961757983289	-1.29489985095318	-1.45477090712774	-2.51277121044266	1.57840613081489	2.13288815337955	0.528738558292545	-0.967660387691558	-0.987226416737363	-0.213963962166065	-1.8400025819104	10
ENSMUSG00000001930	ENSMUST00000100941	Vwf	0.113018186865889	0.178873200537839	0.295625331577709	-0.185418275751796	-0.350938280294088	0.0142110255383383	-0.128561609409044	-0.0627224901106702	-0.0712824340188246	0.00451251055393883	-0.171144881216547	0.153487896306339	0.0664019753486586	0.0955309963069263	-0.147240083083715	0.00162431620677218	-0.166287874827445	-0.22192219912426	0.0367629579023136	0.0681379844519041	-0.171900707038963	-0.0559365785520011	0.0665791626142221	0.102307828509542	0.125174124737715	-0.0108728918948292	0.304745795178237	-0.266535095886557	0.111630546997988	-0.144018723727891	0.0872673424389363	-0.00292702045669799	0.399266259520165	-0.0201694745663994	0.206712219394156	-5
ENSMUSG00000001942	ENSMUST00000002007	Siae	0.034772615190619	0.350972175078846	0.0964536669894348	-0.349475400531784	-0.350682242444117	0.0590763790347291	-0.252520705047018	0.0482862753984494	-0.242872310306246	-0.137906732460777	0.0429825255570785	0.0450773099470671	0.347365806959387	0.425764070526576	-0.188431991152926	0.399029863715287	0.0940567206405585	0.101547148345911	0.0712393106094521	0.248117055193827	-0.387720247506505	0.0448139308053883	-0.0770770630230432	0.123245043224088	-0.1211793869892	0.298698352242091	0.0977346128236719	-0.143095713682907	0.0944721702515598	-0.023356870603057	-0.190822896096452	-0.0110685845043171	0.347889891645417	0.122167100069251	0.155771196744981	14
ENSMUSG00000001946	ENSMUST00000002011	Esam	0.210941363822559	0.0693756460360939	0.285841960236742	-0.213915430531162	-0.221750638403218	0.0554012974816426	-0.254279744579522	-0.176679775336736	-0.220478580349015	-0.00327576313178179	0.0654245846844199	0.132496121837446	0.249049190991139	0.103603333633595	-0.19177738375074	0.200382137198324	-0.120324020651038	-0.145761703442474	0.0275747253714815	0.125199028921099	0.0168245751086323	-0.227213235092087	-0.0846809510693918	0.122581800989755	0.17830722311759	0.130638272246285	-0.0136937352922941	-0.180285524193011	0.0319636484617607	0.137240845554926	-0.298631672074285	-0.125514475665415	0.15088429537163	0.0166683082010299	0.0615304525469779	-31
ENSMUSG00000001948	ENSMUST00000002013	Spa17	0.193632230904258	0.325439305760883	0.23996691573761	0.0103719103289397	-0.237880185589524	-0.0397754405524117	-0.0939439594261835	0.0485811573399404	-0.21624527045184	0.0799904080005881	0.131989465451127	0.160761644933945	0.0989253503707595	0.120928414046706	-0.137835809659052	0.100059745756349	-0.0884225803990395	-0.000378172543044964	-0.0347581188036867	0.145763477742661	-0.152367115314346	-0.0362101855173057	-0.155206854840507	0.168078453091364	0.158489573566076	-0.00652383376959715	0.0534554234300205	-0.16376439861258	0.178497110842932	0.198386648336485	-0.0352366176964689	-0.127952773095011	0.186409492556504	-0.0214619654592558	-0.0138361272771282	2
ENSMUSG00000001962	ENSMUST00000114160	Fam50a	-1.36912507196001	0.254845797379015	-0.854984454437933	0.330908744130564	0.191384824462628	-0.53892673459291	-0.737965852156973	1.14955234601104	0.0219167654666096	0.986279534194644	-0.183601481310399	-0.271894695007993	0.0198875413437564	0.46230552617384	0.830662167768229	-0.345304588540068	-0.982530674886917	-0.833348452531286	-0.20488408768626	0.0917269163521804	-0.871702344620059	1.29487498188644	-0.969788288594014	-2.04446402362249	-0.320123090007192	-0.000286963193754567	-0.879478467200129	0.488271867229757	-0.15820839072729	0.059667519114076	-0.445236590057797	2.05936706558566	-0.956380430164569	1.0184988917929	1.05567046365844	-1
ENSMUSG00000001964	ENSMUST00000002029	Emd	0.00865026663257231	0.917067023295204	1.21357078024107	0.611028913913785	1.05263115013972	-0.151556876463975	-1.64839312192506	0.0406320221755659	-2.32686328704021	0.557079503649349	0.301940694454558	0.107817311909332	1.47860592088135	2.17265709403152	3.60933930620954	2.38533671805991	-0.40762894286534	1.16079670521624	0.374179926205264	-0.0802747929675027	-0.324792482682069	1.80181068717492	0.843594301578367	0.876635241707272	-0.690371868587369	1.1165875882496	-0.0250055616351365	0.743073380495772	-0.573264547277624	0.841045430285313	0.570162440605585	2.90512466691281	-2.01055247787958	-1.46293906469412	-3.07142020418692	14
ENSMUSG00000001983	ENSMUST00000002048	Taco1	0.430960471611298	0.394048670032635	0.626450509507143	-0.364419832251478	-0.593962235659203	0.0396500548466756	-0.261904148166883	0.770903920279959	-0.429226688055168	0.0110093190113139	-0.496554588022549	0.458954700858834	-0.00530457054800402	0.131795841244632	0.312364152809238	-0.0656683274775359	-0.0684088160112435	0.435360525434688	0.499271008797628	-0.23325573119748	-0.231249306257256	-0.299237745079616	0.12571704555721	0.244230894526643	0.601736912479558	-0.0391257488898186	0.485848939206293	-0.172541402131429	-0.0649656805397314	0.158932933956239	0.0158879547526962	-0.341521014437057	-0.348571308356761	-0.667873404502319	0.2591237305326	8
ENSMUSG00000001985	ENSMUST00000030676	Grik3	-6.90475980910484	-4.376992646959	-0.770372727799036	1.57431335709671	-5.74279483720892	0.028950754705676	-0.838564636085509	0.612570359064052	-0.28077586564134	-1.08950155318571	0.577257689870835	-0.442220022157074	-3.73564880244324	-6.35604909629527	-2.42138913142201	1.4851377388544	0.267698391396237	-1.09998381002322	0.378094169032676	3.17912122463312	1.26971264488628	14.4475641032962	0.870880720354558	-2.70729962053708	1.41610464857631	0.368264465670167	-1.01449286367677	-0.820638581278979	0.786349145479966	2.51843395519746	1.74599614969468	1.72279704471734	1.7323431215202	3.77108479193389	3.14869896025515	22
ENSMUSG00000001986	ENSMUST00000128197	Gria3	0.195471252353908	0.0350304615124445	0.190350186724638	-0.242070095479889	-0.423688826994294	0.178526973829821	-0.0998806500490595	-0.0516486578870974	0.0343434454051289	0.0450947742433888	0.399870828166899	0.239213930543983	0.0522220095714205	0.104933176332588	-0.205557482541667	0.085467396230474	-0.230980993956224	-0.211112333592862	0.223196333972811	0.190414677158376	-0.150432043169422	0.140552596076159	0.0186943045356712	0.152345075211722	0.0671152410854002	-0.259164313396215	-0.0177853744387247	0.0184006906081521	0.0343394990017936	-0.123950782592138	0.402295954179848	0.0352330268269932	0.214973571839154	0.0516025223712924	0.0026781564715829	-5
ENSMUSG00000001995	ENSMUST00000108775	Sipa1l2	0.0639635568327543	0.303349887590299	-0.310257783328352	-0.239082290565625	-0.0172715394710171	-0.268473846474094	-0.35468259957505	0.445019875270076	-0.134513485993229	0.284603221833584	-0.735644537384698	-0.0095440926783633	0.301371855820181	0.507524971954775	-0.214045375831199	0.264336737529043	-0.193460085110823	0.0544290272781451	0.0496463230650259	-0.105324172343055	0.0211755507319233	0.335957786830193	-0.0531056198247057	0.0303631328743364	0.201360094151501	0.00376094881667604	0.0200031280159908	0.177922578868608	-0.371776703340225	1.09988066933095	-0.999543774377737	-0.0514952594745823	0.303114037448324	-0.188571426834796	0.444315578994993	30
ENSMUSG00000001998	ENSMUST00000149254	Ap4e1	0.0993103618206375	0.118291833577248	0.231801608899442	0.284120174024604	-0.195666447187114	-0.18158872607429	-0.190788496196727	-0.0413254148530918	0.0011256775323929	0.140677506875402	0.0986466730420491	0.130369878428382	-0.0242421602638591	0.000602309378090761	0.104478713657196	0.132383321460048	-0.270959948902305	0.0077657782393538	0.0057140719399854	0.111315980645242	0.559586948160419	-0.250103705282234	-0.225814527859806	0.200501580525212	0.1367846722891	-0.0574666850018091	-0.289497166985005	-0.0690869376157956	0.107707853710112	-0.0147155899831967	0.0267445921500998	-0.719229438511557	-0.339804072910156	-0.0829638064254028	-0.108410557694314	4
ENSMUSG00000001999	ENSMUST00000142861	Blvra	-2.60108231950985	1.13472778500831	-0.273385482740143	-0.850422261684282	0.0373404194317643	0.0581466857901233	-0.473753926682453	-0.929309812063258	-0.616611051127341	0.283979572465443	-0.320852689840333	-0.480278434045091	-0.312058792523238	0.166722939728551	-0.274686875319693	0.230738632126018	0.0408853067013481	2.02011268044711	-0.164535874487932	-0.304439860991841	-0.393071825819601	-0.0279530867410747	-0.217422346050881	-0.506475426734882	-0.852570969826342	-2.65301499091085	0.062229462190986	-0.863643299139345	0.623269880758254	1.1052304512229	-0.479151284013783	-0.67723591111477	0.503241353788942	0.139560948762455	0.192775711476585	-1
ENSMUSG00000002006	ENSMUST00000002080	Pdzd4	0.212531859331702	-0.0545361044949686	0.390735046616137	-0.149907131526771	-0.120797968816706	-0.247364419949165	-0.260945077400272	-0.0791428041399622	0.0196584815182127	-0.224057178246875	0.321774045853012	0.0878118261775917	0.302592013171209	0.183816681888153	0.23949608329207	0.315867221708594	0.0325728608378781	-0.437150734312509	0.0265004436852531	0.152218337901663	-0.157538388071054	-0.185894630879152	0.292632403346158	0.329090111838412	-0.0865824870190207	0.0811315565720707	-0.016317206588248	-0.208871525903124	0.0562199026050295	0.144333511974738	0.154908595406259	0.0841503469713019	0.289767843389494	-0.0615526435313633	-0.252071356483539	-18
ENSMUSG00000002010	ENSMUST00000052761	Idh3g	-0.0771491090311669	-1.96188213235309	-0.0781671482276435	0.904565376538702	1.20507273439887	-0.432524531658716	1.11288668586305	0.33147956146944	-0.419323109861668	0.8561408512951	2.7746078399054	-1.28826649312459	0.446790085053553	0.151392465853046	1.37012693345958	2.00655050907088	-0.318160144597345	1.99558662868637	0.02051997916256	0.824094644383345	-1.1899257055462	0.974920754051432	1.27302114121297	1.18124013601891	1.84731393717551	1.57577969154703	-1.21777117033589	0.497169714818839	-0.0538993463941386	-0.422489432698318	-3.31261533271177	0.265542275528227	-1.43415285196297	1.7449860814389	-0.60146387895051	-31
ENSMUSG00000002014	ENSMUST00000002090	Ssr4	-1.51419895124874	0.700066966453264	0.770390273979092	3.41341141914992	2.85104479194149	-0.131973389880499	2.30366117228692	-0.220231806537766	0.240911736720529	1.74506939993692	0.57370910813781	-0.156118894698739	-1.23598314640922	-1.18059909928528	-0.395537760970989	0.509584439768597	2.58634318697648	-3.11090800174829	1.43049491442887	0.224410484333556	-0.185956919102769	-0.793143404186377	-1.12995620501881	-0.532717145851448	-0.34784808105434	0.610442665525771	-0.471719772633785	0.389320057830685	-0.440730015101026	0.16388185167281	-2.59239394991438	2.31651581611609	-0.726474468093458	1.31500866023344	-0.983402769533105	4
ENSMUSG00000002015	ENSMUST00000002091	Bcap31	-1.23903037637336	-2.49995259148111	-0.491587825004862	-0.930400413143849	0.507243264571833	1.42761397575529	0.655714127200874	-1.1751378930273	-0.695927212184364	1.11037438493993	-1.22386128194488	-0.523110160356951	-1.54634202535749	-0.714876906496885	-0.376077658119572	-0.208749295415755	-1.10361345567191	0.220745814685085	-0.2119939518556	0.178622148690683	0.811858314711044	0.305185985046996	0.72086901358368	-1.74576564374074	0.456763893023631	0.306069220535892	-0.0324033754290292	0.166282719344436	-0.310347264219964	-1.28732698475387	0.144659005671774	-0.591732301831018	-1.00050547095156	-1.34550685801869	1.6021660632305	-2
ENSMUSG00000002017	ENSMUST00000140729	Fam98a	0.312520991799738	-0.767958080412483	-0.0308528565929978	-0.399707964085875	0.738204293082734	0.688064899674436	0.111560264308844	-0.0538909919384127	-0.01701187677024	-1.1159945950636	0.250059716332071	0.415694401291089	0.377001707944128	-0.434322020038052	-0.378860674831167	0.254294884360497	-0.0540120903958638	0.0101822267390301	-0.357795025879321	0.332483057934614	-0.20935315609663	0.457797895052322	0.14542325251657	0.628107150651929	-0.147122741405561	-0.380337029061379	0.188013201806273	-0.4279177937979	0.0770867989099099	0.873350930504946	0.759224107658902	-0.571318129161472	-0.39226753551028	-0.386808768261501	0.0477908184028573	-10
ENSMUSG00000002020	ENSMUST00000002073	Ltbp2	-0.0725859905218188	0.225634433182224	0.266508849747288	0.00834626992712663	-0.229497806470721	-0.309360992124169	-0.186139833358806	-0.357663509884258	-0.0710110414103606	0.094511478160544	0.199256997875062	0.228778685997011	0.10012175814719	0.104953138991216	-0.122982791349105	-0.0404003135965083	-0.217207179327962	-0.318105138626365	0.0718032214183943	0.0821257976337003	-0.170643305813181	-0.214056851416861	-0.27849357827409	-0.352939143502321	0.129302232851872	-0.24145649894878	0.0935243016878087	0.0202062202886386	0.105033672982215	0.393146496950143	0.0963091821326486	-0.865992885503819	-0.00888462841291745	0.0194061094546696	0.0738534622848636	30
ENSMUSG00000002028	ENSMUST00000114689	Kmt2a	0.384941846972603	0.151102349759721	0.176968657653375	-0.150079478969556	-0.295630690687432	-0.363897495342695	0.634950960690101	1.67566849393218	0.206269070809778	-0.179120143561062	0.186735818485026	1.28089939948531	0.0955421964112081	-1.29381095223052	1.08028507328429	-0.387033786626817	0.727102239116932	-0.237447505478639	0.433353015995426	-1.2487007628895	1.05979420124304	-0.380912903511524	-0.342003718268416	-0.293575433129732	0.54664673718845	0.0609265156328252	0.244099011934547	-0.415571207442919	-0.732177483052726	-0.358975106694802	1.327619783986	-0.101049666159601	-0.49325604482895	0.0885645754727843	1.11858673789639	8
ENSMUSG00000002031	ENSMUST00000154090	Ift46	0.0516353253999764	-0.0641249951780068	-0.674125005320875	-1.11436974512869	0.122510122776675	-0.806632229617947	0.461744734610341	-0.0186622701361166	-0.217425097655033	1.64622420217392	0.230217747091212	0.102651438911853	-5.15842433654729	0.3103986671601	-0.587534519202408	1.54237659613311	-0.252149416301235	0.209447080034303	1.75279409667079	-0.0817026098347832	0.906053993889398	-1.66001358446486	-0.167086954501726	-0.13908382081324	0.216199983647157	2.19701727193173	-0.816569387111427	-0.354708417804379	0.322138006469337	-0.649760858858832	0.160925502478199	-1.12030379114399	-0.772414489429864	-0.931487258721345	0.824911499262175	-22
ENSMUSG00000002033	ENSMUST00000002101	Cd3g	0.464412654149489	-0.459880896903704	-4.67630332849981	0.511259100745406	-0.291890887359804	-0.398284225039544	-0.110491804415104	0.192137623235073	-0.193918950004408	0.594781311058151	2.54513787180507	-0.71418172583169	2.27686304665571	0.503822623680852	-0.362045668542015	0.895483804589532	-0.414411543598639	-0.122573829528014	0.243320986795908	-0.0610814056497097	0.390400570470342	0.307649077156596	-0.798484743360739	0.00903400888566264	0.0853145753244563	-1.27204322167353	-0.342375785533555	0.148976700421591	-0.039758769230843	0.00116518523346016	-1.2982677934792	0.363936271513655	0.541830142660371	1.76716556124617	-0.0916587216058074	11
ENSMUSG00000002043	ENSMUST00000136873	Trappc6a	0.158416814747344	2.81502560225473	-3.057877398143	1.26485332962279	0.413750381322418	1.00672064885112	0.897560982243445	0.283092357998154	-0.373390792703688	-0.444762214783109	0.101698739500783	0.332461825269488	0.429548894347078	-0.550172278284624	-0.726841044715681	-0.223114729563979	0.164258319089343	-0.969489153347561	-0.61982106193065	-0.688841053788425	1.07578134239597	0.0766231803715607	-0.889326621440264	-0.49501816386231	-0.517874521471451	-2.9586880755765	-0.301957022615396	0.0442615809263756	-0.603413257474701	0.00951785256875199	-0.992405588252669	-0.374132816687313	0.326200043657688	-0.276868957790129	-0.1958614107303	2
ENSMUSG00000002052	ENSMUST00000002121	Supt6	0.335762272983666	-1.2692617284441	0.510717207668623	0.222567309269459	0.360286568953068	0.764404090166733	0.859663560523239	1.82874842559287	0.0577801841893074	-0.369483046820655	-0.699879041622682	-0.651890618877275	-0.916160538344761	0.261295100319946	0.526555580365609	-0.557195007413609	-0.28433311041121	0.36292025164279	0.0474022062079976	-1.03601854946621	0.652650733713046	-0.964401473216756	0.535128276778628	0.881548274042146	0.518311968208154	-0.800230670470941	-1.93250636025329	-1.43085521496125	0.33963611087499	1.18681019052777	-0.166601921575192	-0.0808490151196001	-0.50348437597051	0.692552971554636	-0.235942835386935	8
ENSMUSG00000002055	ENSMUST00000045026	Spag5	-0.0833592575990987	-0.133523297870232	-0.154292774390507	-0.0297609668882682	0.0141279629755372	0.123092940956772	-0.201340116042258	0.833571631458559	-0.609629247756575	-0.70645087190406	1.00223395669897	0.603776050389111	0.243626002591832	-0.158040508153868	0.0414420274481663	0.74234480149028	0.14303508430472	3.56244417651449	-0.4136632609001	0.817363108440882	-1.82425000505782	-0.234309890393104	0.397307695246189	0.392148004872203	-1.60584157402057	0.8149735505302	-0.281680478787034	-0.0703189319022267	0.435728852649213	0.735860210431487	0.212978473804484	0.184889845890113	0.402070860470446	0.165779143629771	0.272983240913409	18
ENSMUSG00000002058	ENSMUST00000002127	Unc119	-0.57652338551673	0.186670048114182	-0.412368204902551	-0.134035310910962	-0.259771156515924	2.85580132744272	-0.238802947521858	0.3602717652544	-0.903684891688844	0.167353117368902	0.197312108627418	0.0437605911307643	0.709394392130688	0.569194048780737	-0.165301388410929	0.48982615112599	0.082944019053593	1.07565209159395	-0.296195144953288	0.0226184704142956	-0.829025378509632	0.341805056280519	-0.0431347294313305	0.367596755241205	1.38779450877492	1.04586076111408	-0.815066366336736	-0.74485077629294	0.215646573102855	0.186931553639037	-0.0476466542370944	0.633382391805762	-0.258832869305239	-0.29937450128557	0.624038729577744	6
ENSMUSG00000002059	ENSMUST00000002128	Rab34	-0.0515556914751752	0.0743172816468827	0.40327635675619	-0.0814870607857141	-0.374855145886342	-0.285659120166991	-0.246954174992225	0.355073927015877	-0.283456627453022	0.109870805542676	0.17626942301489	-0.0283503459474277	0.11803601417227	0.142039527731188	-0.136281403002813	0.114679170409517	-0.175431319589701	-0.0624956969197829	0.0229911650823202	0.132171706285678	-0.16375083083838	-0.226239661408935	0.0382783658788344	-0.0550768990516281	0.214835222363908	-0.0558032322338407	-0.193067123850334	-0.231086517986301	-0.316638510940121	0.0765404946965111	-0.526295644747422	-0.320493178546608	0.0270924509902492	0.0406839553964023	-0.263099247401829	-31
ENSMUSG00000002064	ENSMUST00000002133	Sdf2	-1.0444397984068	-2.97602476755716	-1.08034702591371	-0.00606229654838469	-1.5854114337663	-1.18027475867662	-0.428030612906513	-0.0877250743077619	1.47955341962963	-0.35328794085457	-3.36065031172295	0.671661845697749	0.0948430032529118	0.235072208834063	-1.23461520660071	-0.4275175964235	0.146617536751277	0.150347831729814	-0.135742550201605	-0.268813216040599	1.71964688945076	-1.11636412584515	-1.99875788534142	-0.153652232904982	0.024338268619153	0.797133615969339	0.0895923083803288	-0.984326079900349	1.17715409879029	-0.762699037022314	-3.30473505669809	-0.377867106710406	-0.449254342434428	-0.960028246613926	-0.0396898264695926	-11
ENSMUSG00000002068	ENSMUST00000108023	Ccne1	0.0255680575838522	-1.36153821508173	0.29986456781026	0.206856410537342	1.1251178139469	-0.454959404613903	-0.0322110028740096	-0.513259605962495	-0.432820534173065	-0.0961651270984352	-1.23470417223324	0.066557672701779	-1.70425323921848	-0.107916694087235	-0.0564188538681217	1.39872768169912	0.668675927658743	-1.60607647165408	-0.616659662907637	0.240866219521587	-0.247566132625475	-0.0878482976570714	-0.113328234328133	0.336876337253967	-2.38271996339924	0.356113809921261	-0.432355227756371	-0.477785884608842	0.735751452475598	-0.0916496367842558	0.204971770516379	-0.0849003791704111	0.303102707967539	0.602782060529541	0.281309910476048	-25
ENSMUSG00000002076	ENSMUST00000002145	Hsf2bp	-0.553891321950174	0.236395591369971	-0.0854577112154828	0.140512053544344	-0.136601020955871	-0.874955527202191	-0.00269551145705719	0.683615511079102	-0.668711658083758	-0.210442669277082	0.39975461791641	0.708145164782741	0.753682804650911	-0.189885644667864	-0.201292374065936	0.437397724854922	0.993475932091495	-0.279680633500355	-0.595371788675101	1.67914885858307	-0.10336210132218	1.14171152567384	-0.472118127619839	0.0490412718771709	-0.215613259516957	0.36296301775922	0.0845815076643271	2.31261501807056	-0.780131598499115	-0.148083363037833	0.116138975280193	2.0245511257044	0.377314851720393	-0.00552811946245316	1.57580840681018	28
ENSMUSG00000002083	ENSMUST00000002152	Bbc3	-0.0677232937699687	0.311526657907973	0.182702550556748	0.375610103855452	-0.320041512615158	-0.200905770949105	-0.27066362835256	0.843328201265436	0.0704003783168756	-0.269050162602329	0.197019647078304	0.0523641245081198	0.437689357747516	-0.133203945633545	-0.227586922061195	-0.0869720550948459	-0.175221886056783	0.10871421517948	0.0623225274065492	0.234300835458736	-0.0566593171718976	-0.564946634856741	0.347326848051073	0.0385838858461379	-0.0619792954993585	-0.102820922567006	-0.495273514159143	0.242015974446869	0.13325989296179	0.219699186159246	-0.372228444711719	0.143337844830089	0.227104353183	-0.44849716927384	0.0340675708643971	8
ENSMUSG00000002102	ENSMUST00000067663	Psmc3	0.565234547317843	-0.634375610816201	-3.01921325238146	1.46331818283301	2.6078124834545	1.89709079751533	0.46307206104618	-0.0803880827102653	0.948936027110795	1.24751226981025	1.30531150444519	0.614324155120616	0.18774403885845	1.87415378525378	8.64709167680835	-1.54359281155734	-3.25875468637639	0.36540356916175	-2.37607594412942	0.989089604667994	-3.43445432296226	-0.110491940721229	-2.38632135747267	0.690014303421079	-0.00485493559961448	2.70853488139565	1.98900036594815	-1.11467802967761	0.492475089152544	0.955015125163567	-1.0527335784622	2.36640119232616	0.660737834152085	-1.92107408001623	-2.96262351421061	5
ENSMUSG00000002103	ENSMUST00000150403	Acp2	-0.829136489059043	-0.134272571419047	0.628260179081517	-0.194192178214161	-0.0323412123113982	-0.617521676767462	-0.497284685079457	-0.688342035785287	-0.231070675737666	0.331868509113603	0.155952933184319	0.201586987365229	0.399839976608363	0.535333707688367	-0.45308026382635	-0.176915168716467	-0.467509105329354	-0.0296234104686597	0.138509260136992	0.0318219572862224	-0.320704442028222	-0.517614567148962	0.451756290913598	0.253878507145717	0.581559954367342	-0.240314589536245	-0.222392839735429	0.0388810736672841	-0.256674065399052	0.495183700201587	-0.594581747084699	0.14523621264368	-0.445306068071388	0.0408571637908058	0.691668691389705	-1
ENSMUSG00000002104	ENSMUST00000111445	Rapsn	-0.224481746307387	0.0330642627146872	0.177029940292284	-0.174579684204175	-0.2646383810059	0.244667301820973	-0.0917069309115394	-0.153840420983378	-0.218290820061168	-0.16989609700905	0.20791476340724	0.10825497868938	0.229912518357836	0.0368755879075833	-0.00972924974710757	0.0990280175303675	-0.120586008968232	-0.369765900274855	0.0183825015654994	0.0981475144195743	-0.321910869570108	-0.0588633209367749	-0.0727277698001081	0.000313953306474851	0.0885966653963512	0.107728141254476	-0.116503452912172	-0.125510059232057	-0.090965453667777	0.305852667073146	-0.0441405767657343	0.0800673182216285	0.35049085168999	-0.14525940619322	0.17944855800226	-18
ENSMUSG00000002105	ENSMUST00000111436	Slc39a13	-0.110543364449784	0.106455081275613	0.381648514864233	-0.240620674949559	-0.438518466076158	0.109771145780859	0.0110038994004943	-0.128977631643809	-0.278648707005661	-0.129114534123837	-0.0704315405774261	0.141278175789965	-0.155599521228065	0.232515783468555	0.00854852337653969	0.244804659595583	0.111670958521628	-0.335807959296515	0.0841816091333256	0.23362096652956	-0.245122457579552	-0.0629363436014021	0.205336491268806	-0.211679972930785	-0.0471752226169768	-0.338030513193444	-0.083459123683977	-0.463617379030538	-0.108401740544958	-0.0391706480003698	0.095950996424626	-0.266158064840004	-0.0614937532182223	0.20560479651437	0.498528336003293	-28
ENSMUSG00000002107	ENSMUST00000002176	Celf2	-0.338599191757071	1.29277843431702	1.11223521748993	2.15525974274377	0.523687216298751	1.74254439703472	3.3815270095954	0.0603506680675067	-0.423136821454932	-0.0260701919314558	0.101726388002224	-0.281482740020588	-0.743682438064744	-0.15126630395046	0.569981420434553	0.233428972763997	-0.38893376868483	-0.288806040278851	0.839168644687477	0.125575768399295	0.795027269026468	-2.07263710829967	-0.659212021388203	-0.0758406980727205	-0.357622759056093	-0.676620696076449	3.9135676183741	0.250787348366477	-0.0461240065849089	0.0979742581860466	1.70402048080314	0.273868610533146	0.315036039735376	-1.02291257066484	-0.939289687564064	7
ENSMUSG00000002108	ENSMUST00000150654	Nr1h3	0.10289928561049	0.0533031817164452	0.201225074491583	-0.262668265538052	-0.314173827481653	0.128552567219023	-0.163504075718391	-0.336912766926727	-0.192531709099298	0.0552025068712622	0.0997450382435203	0.225854408230845	0.210559661606578	0.067181815284933	-0.0408573305658733	-0.0188129394974259	-0.0147022378713239	-0.179960940621148	-0.0194766022395629	0.107794071191368	0.00304700097805941	0.0154747135644124	-0.0331098515844976	0.108010447887588	0.13273060608521	-0.123110281267981	-0.0626457899361164	-0.36062084623244	-0.00431578225616728	0.0887996069558167	-0.0747988903684745	0.188872062931019	0.231257891997866	0.133064464546683	-0.122109844149683	-28
ENSMUSG00000002109	ENSMUST00000152277	Ddb2	0.448520392014768	0.747874832183117	0.782245928504004	-0.642787817776795	-0.367420657459289	-0.623362971172871	-0.420040538034631	0.806380340227728	-0.482175004477945	0.441745231081559	0.164665403521548	0.290556183312133	0.019336655186172	0.776132782854737	-0.818261744138014	0.332539113744342	-0.200113279442813	0.0667967545374462	0.376402607386215	0.105889899433574	0.303897075725475	-1.05487437256171	0.458485577483575	-0.207818908155008	-0.0908860449176756	-0.71911439886483	-0.438628743265394	0.0084294102218585	-0.0119348400940501	0.339032038626144	0.039538279950959	0.482615484618178	-0.941007499112264	-0.17994392299954	-0.742634471993272	-22
ENSMUSG00000002111	ENSMUST00000169852	Spi1	-1.29651316198714	0.92782891398454	-0.166127219768923	4.58756208306577	-3.58852845518164	2.47364216636565	-2.69911319637785	-0.801559935146063	3.05160408005128	0.457139399158124	2.01294655202536	-2.26760424227646	1.12429323454513	0.442829875582491	3.69883462074978	1.59021320827324	-1.27546446938851	1.42153959078842	0.365174216223846	-1.71807697805432	-0.554470750256649	2.82418647351143	-0.0483306630828006	-1.18007128563485	1.4490556086161	-2.29353416903886	-2.14512791716408	0.495078156555088	0.267981060861126	-0.806874890191012	0.562080806999848	0.181792962334245	0.113365524404965	4.19660886765115	-0.0637983705783921	4
ENSMUSG00000002129	ENSMUST00000133095	Sf3a1	0.353653844555383	-1.34994507756449	-0.892985994878853	0.68321444392508	0.0795841065164198	-0.125668328734959	-0.18052801013474	1.33599822628347	-0.144128449795599	-0.00659788108956164	0.836943336407502	-0.193152454056121	-0.264244579797087	1.8016191806506	0.931396377843999	-1.24940215906856	0.721999986763996	2.12995645161243	-0.590583950613993	-1.79116751168334	-0.646581581146375	0.196497258903753	-0.530799748928943	-0.40554568083874	-1.58075475659302	-0.572937112666423	1.85104446720335	-0.772743254320477	-0.834921845466563	-1.6633677791198	0.637529386578255	-0.270224937288433	1.35124825304899	-1.18207825736281	0.00967679478822227	18
ENSMUSG00000002147	ENSMUST00000092074	Stat6	-0.604872052586478	0.15968731205234	0.482415440578481	1.58615768373181	-0.288789604997641	0.71037839796495	0.0635678691961428	0.0902989129087909	0.499795377071483	0.384233205276436	-0.0829775458422637	0.40356737796056	-0.0401320048724713	-0.155914760084642	-0.268216327446431	-0.839407218233532	-1.52959953222902	-0.360346491644314	-0.200291737095783	-0.331188441407792	-2.08404705069275	-0.588391268059983	-0.427344725845672	0.186441179168755	0.642819415554312	-0.403412461221026	-0.213499850567662	-1.24635256529236	-0.375776100038367	-0.169436219865213	0.516281003898117	-0.541172890442185	0.358981767565853	0.764884450546743	0.172044663712854	4
ENSMUSG00000002190	ENSMUST00000002259	Clgn	0.297212586189789	0.571120941860948	0.450713804000544	-0.515471236136957	-0.134735272681293	0.0832169018514166	0.750677274470537	-0.221521636828372	-0.715452199387975	0.172542693119922	0.255647021430966	0.100487560676163	0.458363253846739	0.770000511456721	0.236743789925051	0.418984388790586	-0.153715648744212	-0.163390543789977	-0.331715816708395	-0.903464903541001	0.122958280437051	-0.114847576469656	-0.231711109585671	0.177102466980809	0.257799412481278	0.0453262788662045	0.221069806642455	-0.296741107247649	-0.21121016676699	-0.525503243546403	-0.302109981920049	-0.101079771317273	0.0291771111827748	0.264463535128251	-0.174322953608456	14
ENSMUSG00000002204	ENSMUST00000153124	Napsa	1.75601418105105	-0.15916600577269	2.95952795415477	-1.87311562309634	-0.212441074263363	10.59765154834	11.2683122109461	-0.554978981060202	4.72917419303065	-0.604681278799718	-0.074972877437739	-2.42035379731022	1.1962268120839	0.635279871570064	-2.29824837297433	1.15106240980977	2.78396899377455	0.0410917961450746	-1.6308568911176	2.62481198677785	3.43255350068142	-1.90448483967827	0.961536939516817	-1.00305271116906	0.659901011179059	1.67766532898482	-1.25119614651064	0.0923812070492949	0.495478771909253	0.48913817995923	-0.256454057947168	-1.48710941306608	-0.306949289611081	0.899991255934383	0.631254631934869	7
ENSMUSG00000002205	ENSMUST00000002275	Vrk3	0.456885234275471	-1.35575837988835	0.0719812603865864	0.82571889702953	0.22553124928162	-0.267072778528718	0.863016736773301	2.1083048185366	1.07835417634073	0.695946977047813	0.358782756727059	0.111375232606085	-0.236171671288262	0.0175283439169817	0.802007017183204	0.0218680128921113	1.20674745409508	0.675388938565495	0.471789356851153	0.204421207341943	1.18207490381625	-0.451972504299212	-0.19374182385811	1.72979363564542	-0.285475500671455	-0.659986590268978	-0.161239118580313	2.13982366885146	-0.729530282734438	-1.77453202666578	0.430472305914851	0.79231268648337	0.619429071225752	-1.11030490374785	1.61538398046968	28
ENSMUSG00000002210	ENSMUST00000146381	Smg9	0.0343518911482604	-0.191569834921501	-0.0460675679640778	-0.0462852173377053	0.359256714310488	-0.131661482659166	-0.239119855054408	0.439318476615448	0.757147257220267	-0.280040637807535	-0.182958871871925	-0.180228374544857	0.550344635833021	0.17631896681464	0.783077126804848	0.622524222041323	1.22329376898688	-0.75646052821253	-0.19701320433698	0.606598544047349	-0.325207359847922	0.263535932230948	0.323962453595658	0.777274782117801	-0.717929954760717	0.328512181226249	-0.38865352419234	0.453597546270764	-0.350657498044655	-0.070404690548401	-0.197210328906598	-0.228040075706824	0.92173093716394	0.757986723269386	-0.197223144386932	34
ENSMUSG00000002221	ENSMUST00000002291	Paxip1	0.310224764149868	-0.540779366109642	0.39130268787862	-0.18912346497806	0.256499798782608	0.361467145204935	-0.692337936888461	0.737870644430528	0.340832814922195	1.12114992899372	0.957124872448297	0.455460517471942	-0.0812015967841783	0.270684196914505	0.283063647431737	0.00807122735039558	0.236247974689599	-0.720242753679089	-0.369222011292374	-0.123453610213095	0.0838247296267427	0.0666941496240881	-0.748009941446106	-0.495799086036388	-1.44184085118742	-0.977726786775908	0.184158133993334	-0.25747864362175	0.0474335621612592	-0.0887761158681378	-0.588440453597228	0.293102452850912	-1.38504256859628	0.340740799900224	0.487636617322164	-25
ENSMUSG00000002222	ENSMUST00000002292	Rmnd5a	0.36167646110948	-0.0713560340235363	-0.551170282201314	-0.891489963226595	-0.390480752068009	0.411109138278055	-0.34505209725779	0.475516400194166	0.281250156616517	0.152987348229288	0.389832683397562	0.4930890518245	0.348876202626154	-0.0293427074807149	0.729506842614546	-4.11077732135701	0.191282029626519	-0.788955856006772	0.805527166614217	0.0450580707256804	0.26545440230712	-0.392924158875658	-0.247389820228243	-0.0115264053441686	-0.15114155543911	1.60484134206254	-0.153843770585455	-1.97697399660337	-0.412844334955195	-0.0792979835511759	0.345117897535823	-0.00169493361065915	0.151486755693024	1.24078078808963	1.23149727589645	-28
ENSMUSG00000002227	ENSMUST00000002297	Mov10	0.662961645340051	-2.16630382604371	-1.55959590295691	-0.393439266369833	-0.79667159968278	-0.674663702495868	-0.248136510951572	2.78234941310782	0.320659972928597	-0.346478458497695	-3.52727103109452	-0.0523888154999569	-0.563544914283664	-0.588755667951169	0.24152709985236	1.6192450288387	-0.0535917787909006	-0.301896652867046	0.184421280265143	-0.196528228026066	-0.470511769852821	1.08263809532164	-0.114630071083357	-0.816816501293614	-0.658272968448735	-1.74765500492626	-0.25923501480515	-0.988498688969417	-0.433770909431078	0.317042717775832	-1.16923808214533	0.797136474368037	0.00719005539258336	-0.157698185412912	2.26021828577858	-11
ENSMUSG00000002228	ENSMUST00000002298	Ppm1j	0.40418001551815	0.486629018420815	-0.610498454672068	-0.0110352232615868	-0.48707560101962	-0.365252600260994	-0.183236121168004	0.308131180983802	-0.0483009620583731	-0.180351898898861	-0.474358053676963	0.468638847087223	0.469897086728068	0.0765313227528466	-0.174381511573381	0.222724184811063	-0.320017232423665	-0.43310981954445	0.0635056017031011	0.0633608810312676	0.0163490623739622	-0.406845512381654	0.218620374198894	-0.0836171996500132	0.0402865741748626	-0.586021609716742	0.0706831928956715	-0.442623645168537	-0.321146446389954	-0.354343533885777	0.143717221876893	0.145717422541407	-0.351490792780351	-0.466955938199637	0.238973054876871	-5
ENSMUSG00000002233	ENSMUST00000196817	Rhoc	-0.224447112892956	1.37080517289142	-5.50430459067774	-1.03970074858369	-0.780155959937139	-1.41218707075824	-1.13751186949829	-0.0751615021719047	-0.453140244075496	0.0602761819194483	-5.41517548534187	-0.0186875816897391	2.44135439226501	0.0860596841563533	0.0283370273189618	2.50475920637349	0.650353592783829	-0.489523486109578	-0.140800796789904	0.571113089172808	-0.650261992934921	-0.772612921758384	-0.415181354350356	-1.66975136200955	-0.411870307521274	-3.80340553406201	0.823174675799556	-0.263137797967908	-0.0101429138533563	-0.0172287512455633	-2.1351440643796	-0.0342821553158308	0.221948560316683	1.72228344309925	0.425206282693946	-11
ENSMUSG00000002250	ENSMUST00000002320	Ppard	0.0709370907653278	-0.272953228562839	-0.534056305128587	-0.478296647450971	-0.626694591649909	0.741984460191334	-0.211981862024886	0.811005399375014	0.76808223526361	-0.312082905367792	0.866379663747399	0.40992802330265	0.423383675088627	0.0772929063372573	0.113796905720509	0.603543516771229	0.321870032796067	-0.500482363542866	-0.0853930813745751	0.143328275632849	0.151818757716923	0.402440069272509	-0.226414885934808	0.582482235024192	0.173692237437539	0.32392388678664	-0.258380413774632	-0.398429047755624	-0.530197154844723	-0.274509003082819	0.848224531450835	-0.282005321623094	0.759640365247632	0.159095313439397	0.610217398025988	11
ENSMUSG00000002257	ENSMUST00000002327	Def6	-0.228536666726923	1.39184508810753	-0.584140292923139	1.68233877613757	1.34345898026493	0.81903504428806	0.0172821906306776	-0.163486813401535	0.916274943495404	-1.21908792781008	-0.337369634335876	0.332375867333679	-0.107580782574094	-1.0272335649797	0.490619046537869	0.104428919088416	0.987809082771247	0.0680088211989757	-0.416955594468891	0.760768665676591	-2.00891470897161	-1.07274639095401	-0.478943557659655	0.975799521274784	-0.681210344203851	-0.143147986205595	1.96053774800252	0.214938134359383	0.440585480196588	1.70662757413558	0.148823096472777	0.44259948237102	0.37481892495152	0.104483475918039	1.10680598519911	30
ENSMUSG00000002274	ENSMUST00000165838	Metrn	0.243125784182696	0.388441886288072	0.453778377673581	0.40746274147201	0.0179073232714995	-0.272355157138595	-0.323127324467301	-0.358714784678132	-0.400586371724791	0.0564678381544686	0.175084306646223	0.105090268019641	0.359235759853118	-0.122121639303605	0.105905493487244	0.0191789028275122	-0.295107830534008	-0.60393171364951	-0.168431613924212	-0.166717144545724	-0.460561573786829	-0.494817219564885	-0.249713647899398	-0.467075806068237	-0.0131413732677805	-0.0249227481455354	-0.263855181650644	0.429619607613615	-0.648867967508391	0.0107929289289287	-0.284405763491969	0.0622599704937322	0.115591939188889	0.522743357615801	-0.211048521014761	-29
ENSMUSG00000002279	ENSMUST00000116641	Lmf1	-0.0941053372682069	0.632912618469634	0.504385115931266	0.353821402141544	0.101134528230124	-0.0840956886751828	0.149900236291366	-0.533134628770869	-0.357237053630033	0.623354267903446	-0.875019490898049	-0.377743894280238	0.100991142800717	0.482662334613211	-0.271287152229356	-0.572317658845492	-0.0340766087821241	-0.324358630060706	-0.195696582787864	0.0644118189040332	-0.240179752791683	-0.255473958268882	-0.146232066013453	-0.183788977959283	0.170698157573194	-0.375182706985095	-0.425602872506681	0.824147807197842	-1.08888437637975	1.35089231061025	-0.439512685083435	0.93741998653393	-0.310843179082293	0.737779244171906	-0.839794841720715	30
ENSMUSG00000002280	ENSMUST00000134108	Narfl	-0.192227357174016	0.139290963852865	-0.838796674537277	-0.311824689093759	0.385919508133257	0.435993218858759	0.135491009238287	-0.278144899728101	-0.344255547642238	-0.448864600396896	-0.169128023671682	-0.367151606467997	0.331802584782105	0.298265586506667	-0.0304901886063584	0.291610904134829	0.634946212169373	0.0317096337497286	-0.0944585178528084	0.176344920388334	-0.586788030419544	-0.51070731332169	0.327411817176257	0.525559514739229	-0.299359523834183	1.15294102195274	-0.777353961758122	-0.138373364243482	-0.259781774174725	0.608926323356486	0.017005317603698	-0.514472941516743	-0.394472660466579	-0.126107373787477	0.274923969453112	30
ENSMUSG00000002289	ENSMUST00000002360	Angptl4	0.138191296094095	-0.419957868837804	0.0587567253939445	0.680030649250516	0.918030685225407	-0.312107426950914	-0.327651142547948	0.118949541787508	0.170678717695584	0.328348131126355	1.00471796366736	-0.0940331466756627	0.286963590984899	0.490982267705836	-0.434627759820865	0.128450710088799	-0.616084558680715	-0.808464414289107	-0.00527052564973104	0.294579933982778	-0.483501713257848	-0.846188881391409	0.0772907802352422	-0.647776834457877	-0.184550541268522	-0.0629520282438074	-0.114896311253009	-0.187761007798799	0.557008109544992	0.408860193002051	0.054915567122809	-0.757680026728158	-0.232847885656331	0.189084709569031	0.220377764062314	11
ENSMUSG00000002297	ENSMUST00000002368	Dbf4	0.00836474230848166	-4.15229186102678	-0.417026471341639	-0.459039563978859	0.565731686962877	0.147117828601753	-0.467794370011411	-0.133075378200613	0.532438896943728	-0.814479885265993	0.305646305660262	-0.207364949205586	0.359328760288196	-0.106511411490916	0.187773768935443	0.770870960344185	0.152199391054612	4.2289666206249	-0.200485865819605	0.231039821966677	-0.162355677563428	-0.691521662245713	0.7444265933298	1.23593383748248	-1.71947948702784	1.37154086432115	0.724694764829123	0.365269081024172	-0.284683896651269	1.46297399922973	0.685414862955806	-0.658753767746218	0.850264136814273	0.165662183308468	1.21788862517073	18
ENSMUSG00000002307	ENSMUST00000173028	Daxx	-0.208052290926978	-0.820594455673377	-0.0636490239666569	-0.189906728656257	-0.381529257581643	-0.44419366668945	0.175502436983185	0.791875764719604	-0.213190935730635	0.229968764501278	-0.121673200104012	0.0239451643154033	0.0143580599074741	-0.814206472318619	0.494783305816628	-0.183684328998373	-0.635624638988732	0.243831490802818	0.169419425234871	-0.802356715127681	0.549387729367123	-0.339029095208359	-0.00551364009557989	0.341557764233348	-0.725510210164773	-0.152326581127219	-0.420421316711596	-0.649735816698717	0.304025827445225	-0.034421145888854	0.600328787050542	1.23861753590953	0.623990880556842	0.399351092948596	-0.233126357314242	-2
ENSMUSG00000002308	ENSMUST00000002379	Cd320	0.776487996659325	0.267899481756741	-2.86306151398005	-0.0749110567129634	1.12052638124964	-0.366433082575797	0.239564540161512	-1.00518087765121	2.22006123494839	0.756669456164472	0.0458305663411339	-0.74909626693174	-0.27167372182635	0.189874540001576	-0.680210020059764	0.53858511760238	-2.98441616227594	-1.27220943046152	0.0581524146897133	0.0942177003919198	0.172310202356064	1.10460903150958	0.422436935056812	0.49982489250928	0.39471398044655	-0.558548703533064	-0.0404781626280068	-0.696074619906119	0.596544919541235	0.246061565157207	1.60649873320392	0.588509889972434	-0.0649161774440882	0.99397355811452	-1.60599406268568	31
ENSMUSG00000002319	ENSMUST00000047131	Ipo4	-2.10600945071312	-0.872306374956459	-1.85130686305225	-0.229418975692363	2.53231940309213	-0.96876980676088	3.29598114362863	-0.98306852001117	-0.57644804216683	-0.892899298686014	-0.791152179797744	1.64136588565521	1.16791255941549	-0.614558721215641	-0.256493060739812	1.19746182194201	0.86975123606993	-0.149953118329183	5.21605114618932	1.58246653365317	-1.32715279367187	-0.13009066434716	-0.283960365059506	2.33919112727458	-0.548591163238645	0.319291585558511	1.84654902276122	-0.776591733084386	-1.04772338004566	0.29508038031776	1.74513160756778	1.91864145768849	0.0466398040652082	-0.428135486107652	-1.57981138947637	7
ENSMUSG00000002320	ENSMUST00000120041	Tm9sf1	-1.22079191087681	-0.402690999110047	-0.62917266992059	-0.683873080630708	-0.0719975566651835	-0.00691257513574135	0.433264313583187	-0.91492458139921	0.43428081106887	-0.682779871002508	-0.419586266300665	0.529069892667076	0.954878261895658	-0.506314321598129	0.741302379752229	0.418929214686091	0.928530813378855	1.2092019099128	-0.146667619030341	0.639138750310838	-0.571827808554943	0.0262315109258427	0.594001594862332	0.871234627884821	-0.464473030812336	-0.297102042958882	-0.668028601242191	-0.468323983875931	-0.279583682432252	0.661706918088179	0.320484879904876	0.441779890803714	1.19012901333274	-0.476775478901617	-2.19918340363101	-1
ENSMUSG00000002324	ENSMUST00000002395	Rec8	0.217359022259192	0.0663229741460697	0.317821190628315	-0.234442491062809	-0.41919660790892	0.0363012037430092	-0.268685003312564	0.416667458737161	-0.22317012133931	0.103828162574118	0.359001013009469	0.106611184230708	0.142892702336808	0.213689112967273	-0.240671072844721	0.142598243666326	-0.200496270231679	-0.149111652766053	0.0927526385215446	0.154264199049812	0.0114916389427539	-0.105613218754754	-0.158887320726446	-0.0290715056114165	0.173378778186279	-0.0312596105185947	0.0625784631306299	-0.232334982371256	-0.0373565115419308	0.0660313396107882	-0.155411647944078	-0.0291019350789448	0.0244206068131741	0.0232838175068892	-0.230980817845616	-5
ENSMUSG00000002325	ENSMUST00000134863	Irf9	-0.207288048508495	-0.968782041567463	-0.535351382182607	-0.447909331438978	-1.39292019604891	1.31891819398639	1.34752155221212	-0.402112323817893	0.489646807948493	0.504721611793535	-0.89094765506952	-0.438661101411124	0.235668833708788	-1.4371453755404	-0.577254328688287	-0.354595525000662	1.07706794595855	1.11253178199635	-1.25892663908251	-0.744954948435586	-0.898846720257226	-0.853073247977508	0.0491314844200832	0.208189583489308	0.43183635131319	-1.36798824175795	3.14368758701263	0.225378653157453	-0.746564901832385	-1.07033457181752	0.151653365515068	-0.377299298071275	0.222949308792219	1.00680462070925	1.02177057227986	-14
ENSMUSG00000002326	ENSMUST00000002397	Gmpr2	-0.301159384004597	1.03828955862368	-0.701223098481656	-0.0606501909426467	0.471530956311121	-0.42351879925456	0.259383947216882	-0.485815582266882	0.476293227559949	0.280672002754631	-0.0339548515008763	0.336696673781007	0.482100902071149	0.672577179517244	-0.506038448249896	0.487541183778568	0.203774990138313	0.564729495844818	0.211731084662228	-1.19600045127561	0.0244665270667168	0.45232172402381	0.578420312488935	0.550883407605236	0.23977730137184	0.541947766456511	-0.406731305856562	-0.4151688101937	0.266108830891601	-0.763106606343026	-0.607289871044691	0.638377981233883	0.577166314448012	0.748961181583148	0.834481468029912	2
ENSMUSG00000002329	ENSMUST00000002400	Mdp1	0.667369753822785	-0.913334735784619	-0.486260664393991	-0.736574347203219	-0.709126729571954	0.116711831484957	-0.0926450006257962	-1.07390523055208	-0.332432100469737	0.358770280596724	-0.0272910986230556	0.232725682904661	-0.563002675269727	-0.010806347382015	-0.215274097165712	-0.27218088019029	8.16892179940561	-0.708356289671449	0.541273042681135	0.099431509799637	-0.764916717821811	-0.152522325841178	-1.93780870754293	0.864448448471893	-1.16811470357751	0.37977992481221	0.784291460239131	-0.268089088371407	-0.597687210312268	1.62735731317622	-1.0399216689413	0.000844907553401232	-1.59963359812702	0.206967045248094	0.577931785111583	-23
ENSMUSG00000002332	ENSMUST00000155969	Dhrs1	-1.4492748981981	-1.52107853251455	-3.50362502045651	2.44932930575984	-1.8847449927432	-2.37799223805809	1.77268785022595	-1.19378579072956	0.217768175763328	0.906753377812849	-0.90758531048838	1.00916493040937	0.160280657909957	-0.403638430778491	1.06146891194786	-0.119883447546604	-0.524925754772762	-1.44852404952579	1.72653165297376	-0.852481571695189	-1.15815246704532	0.106175799643159	1.25313309465286	-1.49948933833541	-0.668627686781292	0.62158327535748	-1.48712264738009	-1.0253998260674	0.255552932915026	-0.361686232912995	-3.38449508403888	-2.88794064854859	-0.605262016706735	-0.583669733017295	-0.897592863886769	-31
ENSMUSG00000002342	ENSMUST00000125755	Tmem161a	-0.140253538375339	-0.126904215285691	-0.382133389708613	-0.391431221323719	0.0363757807142286	-0.290479118773208	-0.103674392337812	0.624483900886564	0.390491542343005	-0.434796025598072	-0.276286476736854	-0.172424338955186	-0.956814221953036	0.581958742658381	0.0358287078628086	0.047054306153114	0.135011334189489	-0.258693671216851	0.437936013206265	-0.504798772375902	-0.345308422487592	-0.384700115750998	-0.419936286156519	-0.667533323326836	0.27311792043394	0.854147573631378	0.332066061815111	-0.760873048921736	-0.537909394262421	0.499792991846202	0.74240919863459	0.527750481183383	-0.419202703470165	-0.237036850723111	-0.266531194350165	-28
ENSMUSG00000002343	ENSMUST00000019679	Armc6	0.085778453716655	-0.0691478594720751	0.377110712166395	-0.398604741590789	-0.540940340743923	-0.352414925994791	-0.351104676661204	-0.238687892519245	-0.319988821994448	-0.0912849683091563	-0.24352222531137	-0.200632347905848	-0.252879052850831	0.0726732142848139	0.60742607361162	-0.205660971263958	0.374795561669522	0.209149055429422	-0.372386791682417	-0.295260632221886	-0.0279637489669063	0.0832503106453338	-0.104105668918653	0.246375805103445	-0.397621392475348	0.0158420481587525	-0.0324740212602494	0.313023773088319	-0.0625186815167518	0.729259027319732	0.361192311551532	-0.31279772747537	-0.102370520197131	-0.241695123709626	-0.0342394095572327	30
ENSMUSG00000002345	ENSMUST00000002418	Borcs8	-0.362902999901331	0.243890749517208	-1.17493250536068	0.93907980469666	-2.16617822494696	-0.657178013298108	0.654191385065238	-0.419488011873999	0.225209638802627	-0.164704553272955	0.270408682444876	-0.329428841154458	-0.161595836657639	1.16225200683327	-0.0684112510890078	-0.939310811185905	-0.0278954033924655	0.164689269002552	0.589099511539923	-0.211062905746151	-0.943811118769027	0.41709825074702	0.178160606278151	-0.415494148041504	0.0511224784545761	0.109140788576573	-1.17205338289664	-0.54105531206433	-0.722747950849043	-2.14950527746944	-0.737195411214842	-2.07086840590426	2.15662787224029	-0.0753127146369593	-1.6294805339214	-5
ENSMUSG00000002346	ENSMUST00000110127	Slc25a42	0.154090277747675	0.350223541018798	-0.135166907174853	-0.15569830842979	-0.127926112160877	-0.108104576186079	-0.31967668308514	0.449168885749249	-0.204537164016366	0.0227417585011338	0.456410654916136	0.213320429079703	0.406122668930047	0.0184900374195779	-0.13878452087887	0.330856529140718	-0.169199785760516	-0.265421491646921	0.0362098320456199	-0.0528756750398613	-0.0411746119496392	-0.263382530344262	0.0900534640128282	-0.106253293339455	0.114160805678908	0.649437892872646	-0.192959516232565	-0.0478402268504206	0.286560275513535	0.102016177264723	-0.575381085849603	-0.135620586150363	0.0463326187198187	-0.100070259683322	-0.052354922015012	-31
ENSMUSG00000002365	ENSMUST00000002436	Snx9	-0.429639325133117	0.00834524780565023	0.116832801203472	-0.1738620019601	-0.368041896727114	0.0720158810354275	0.103924940153168	0.21772530258629	0.223574809141213	-0.290603144594653	-0.355241293901282	0.153255675864508	-1.52840594622744	-0.165441619962111	0.101092890527173	0.225232210750563	-0.228914594754168	0.451352076772039	0.0687875273204491	0.11057785945036	-0.429781857540143	-0.577895014254945	0.112431149722672	0.429165683495282	0.0136423175774112	0.164808436399389	0.720365803179426	-0.28849687665266	0.19749436108668	-0.421355638758268	0.415299507633322	-1.58658762534451	0.489135210675701	-0.156116104877865	0.992954592288035	-22
ENSMUSG00000002372	ENSMUST00000002445	Ranbp3	-0.713408658249319	-0.887997674623803	-2.17357722494072	0.844554970267098	2.65178392904731	-0.108347944718032	2.61296263033593	2.12899376955511	2.32793656786151	-1.2358363904081	-0.280997377298831	-0.428897539478877	-0.00265225351922172	0.736059600294831	1.03814824709457	-0.0251379601151378	-0.114394407224592	0.250583058255245	1.93634942132446	-1.15999802124505	-0.39082919002112	-1.07712597596186	0.555625679771489	1.57653431960968	-0.185230871908455	1.89888842710278	-0.973997364825076	-0.595486010864704	-0.693344553684849	-0.180479930485307	1.11725600176774	0.688547680899589	-0.255105701220325	-0.838687756074785	-4.06619590225375	5
ENSMUSG00000002379	ENSMUST00000002452	Ndufa11	1.93809073212775	0.0194221501797836	2.02972737852742	1.93716573816228	0.267955312691181	-1.03857485910366	4.46249470515853	0.02701107745745	-1.45328903065744	0.234895965784109	0.335756788887313	0.947815942715705	-1.01536300390769	1.24318215237904	-1.92368132661017	-1.09506963348448	1.90165959967381	-2.4090443351811	-7.40844036743268	1.92736359732605	0.770496140734486	4.01306461434294	0.357419782915627	3.21448507783376	0.373359282666469	-1.44479424709929	1.91522768819129	1.40866353110042	-0.625128530583305	-1.00384527902482	-3.65341371094062	1.22222740695479	-1.05646494990348	-0.317955639156308	-3.67542003003306	7
ENSMUSG00000002384	ENSMUST00000002457	Bmp8b	0.391199943108283	0.365465911293154	0.509995837323898	-0.206805390817999	-0.382622967590994	0.0592586390801118	-0.308588421865949	0.123209501504126	-0.289771891141919	0.0922368966168633	-1.29774574884144	0.118217177875817	0.115529872557533	0.241105756594369	-0.168954760902162	0.184036673691283	-0.241293490367252	-0.600006399878642	0.12724383792576	0.199005878562598	-0.246598517016549	-0.106747069577173	-0.0352566244936347	0.033883382757507	0.00819320392315889	0.0138504830799664	0.0392968359110087	-0.0431675564001434	-0.06067322300134	-0.437984886382748	0.365198953464532	-0.213640992567152	0.291599766759771	0.105883605618822	0.40676822024721	-11
ENSMUSG00000002393	ENSMUST00000002466	Nr2f6	-0.0624014237099189	0.15074635238105	0.029832406182354	0.373692829872989	-0.370011582765268	-0.202661365234633	-0.0675187244174344	0.163989100359419	-0.181307126606309	0.0607755406284501	-0.0720008871589319	0.260120384636995	-0.340326389781045	-0.180151750382311	-0.041521100593043	0.124385966127065	-0.257253842632983	-0.328435818366805	0.160838538648364	-0.13981264107868	0.300334086754311	-0.100544511988181	-0.162408999853494	0.235203901040216	0.0410981550440281	0.18956568008941	-0.217796084896081	-0.716139374066155	0.0643472867687547	0.27321900491498	0.0928624318167843	0.0846573709506462	0.89968814828122	0.364949241087263	-0.615964247582546	-28
ENSMUSG00000002395	ENSMUST00000019169	Use1	0.0845987714125425	-1.00964456363406	0.122087583557723	-0.238004352777633	-0.495014104310159	-0.494031268195831	-0.264576927964588	-0.650041428894488	3.00598828440733	-0.933120088913882	1.19124251559431	-0.771530308866825	-1.96278454864922	-0.675584591678623	-1.06815590912028	-2.88968338590177	-0.587410866022839	0.473945278545673	0.42346187486289	-2.28702527173412	2.61310553487546	-1.92480187715064	1.72958447128825	1.37853828333875	1.52560693039056	-0.206020088120008	6.4441882233344	0.517937658231452	0.538586597157101	0.798099693254765	-2.02660120110705	-1.21100614397129	-0.0704359439178728	-2.17717914200714	1.98060773195822	-34
ENSMUSG00000002396	ENSMUST00000002469	Ocel1	0.959339202063471	1.4454616327583	-3.12292839936715	1.51917050446867	2.31304936761534	2.60319874175126	0.301502045323734	-0.552251760822149	0.0364249254750756	-2.09934744829056	-0.126116336280516	1.07103348248812	-0.796531363102259	0.535698801425561	-0.962388713672412	-0.183661350338013	-0.959093575585331	0.60004177566291	-1.67148235561544	-1.57033033445134	-3.38888126415126	-1.8556557055847	0.78752466149237	1.52888980881253	0.144405565246743	3.85795855426825	-2.95519562121425	-0.677670294912627	-0.274493352764377	0.0405156197669409	-0.874108200008813	-1.04250902201809	-0.126649144518977	-0.988650802081155	-5.36333501403208	6
ENSMUSG00000002409	ENSMUST00000085901	Dyrk1b	0.093246581249164	0.0768198979504597	0.202678271208004	0.143881671240285	-0.584839924738524	-0.321668610429647	0.0273639386697167	-0.300961308819333	-0.00863055915477907	-0.17992954082413	-0.206557574700426	-0.138069830699844	0.0978616829996153	0.341078079812335	0.0764279118856479	0.0338595839275147	-0.393717552265199	-0.375718404053699	-0.0707749486532048	0.0340557037184032	-0.200569030866025	-0.385921731629377	0.0218282199306133	0.331003194113096	0.315446998862454	-0.451645078399017	-0.296173774423943	-0.117121151664219	0.0946451521196335	0.153125324079028	0.00594003427384922	0.429043788739978	0.149120116957702	-0.702625983074165	-0.0392068587550412	-34
ENSMUSG00000002413	ENSMUST00000002487	Braf	-1.81710973343659	-1.27052672189002	0.715312216362512	-0.836022602789092	-1.88974020341128	1.19691720527829	0.865291171492958	2.01970332871485	2.6343042703979	0.0545871744579601	0.516376295365888	0.188597331765043	-0.113689725922896	-0.571472146783674	0.150868246722863	-0.0397672872527101	1.17497306073847	-1.08416938465375	0.107851409323644	1.03407342551257	-0.232047970654964	3.01981691443414	-1.17337206988623	-0.870750748292974	-0.689223369124401	-0.435208723852822	0.997515729668686	-0.328367568076154	-0.455647791953069	0.847078281773143	1.15351723484193	1.52690061315953	0.671627070001524	1.06694207425823	-0.171022550781245	22
ENSMUSG00000002416	ENSMUST00000135671	Ndufb2	1.37616605830822	0.273317204181132	-3.43463598423025	0.787297137471392	2.44909546239555	1.01844326228407	0.372913715807013	1.2407563380853	0.165993357137844	-1.80390999406688	2.50793210704514	0.413821120875965	0.907549386502511	0.441568549874179	2.1858853145881	-0.144690258327596	3.32814703452834	-2.20614771281422	0.848767594981896	-0.315824871413961	-1.42329045490108	2.83369954943199	0.518895262801147	-1.78354603127154	-0.556872648716727	0.660697301710927	0.439346724960452	1.72397658926005	-1.50461637897986	0.702569261641278	-6.53078850260567	0.0892441812303301	0.592553645608411	-2.69001639756466	-1.41195670730967	-31
ENSMUSG00000002428	ENSMUST00000002502	Hltf	0.496296035671978	-1.70172490393904	-0.579340320938022	0.0770375172826384	0.297149552258381	-0.1848641077997	-0.251101064582398	-0.523441836628515	0.32568850457019	0.211333229855414	-2.82985936435952	0.374072823462946	-1.41126485289337	-0.448714491528034	0.22988768713711	-1.01275969346375	-0.055098342758232	0.127648940262765	0.028002964919742	-0.14596115677003	0.972071014202951	-1.09795886776657	-0.0263767806173519	0.0916827305218606	-0.0361251295150312	0.539102186733109	-0.665857518901474	0.0503475866670659	-0.0557961569322374	0.141673321778266	-0.18277201299927	0.0542654033905386	-0.786725714941884	0.29471523490834	2.36850479258955	-11
ENSMUSG00000002455	ENSMUST00000132714	Prpf6	0.0796624370142675	-0.169423555606539	-0.00351033423423011	-0.524683819616119	0.387651876759534	0.47636649212209	0.122030549486012	3.33410373652869	3.0827232603025	0.283350093017719	-0.359901681145665	-0.341206711338163	-1.19381909724716	0.178527146007263	-0.873155864314552	-0.113896675555363	1.03127088103186	0.891995677607073	0.344116786117976	-0.934009335771646	-0.220819538275042	-0.779233365442767	-0.0930300980356809	0.134862971019624	-0.792603371947687	-1.96032374395327	-2.86060813287084	0.127278242682083	0.157299046989031	-2.06501980639187	0.449959279298348	-0.24978484237024	-0.574947153992895	0.732833594970918	-0.86503209184801	8
ENSMUSG00000002458	ENSMUST00000002532	Rgs19	-0.172888615641599	-0.024455642507663	0.270915308285915	1.43404468073497	0.366577499833669	3.2713739965659	3.99391310602532	-0.444238167509509	4.11496212858792	0.230127144538097	0.969022606614221	-0.0866456179189748	-0.872805653699347	0.581238656401477	-2.11872386389018	-0.700061001658728	-1.51034181074857	-0.231639669315133	-7.45228600375435	-0.224619896216234	-2.62549410043597	0.311879590020564	0.546609035889869	1.14748509746325	1.10097559122165	0.0370491664106028	-0.857371692395363	-0.081633783813241	0.763497996065175	0.0260011823682646	-2.56969130874232	-2.06843840915672	0.115328241786934	1.87093274503154	-0.414210076231618	7
ENSMUSG00000002459	ENSMUST00000002533	Rgs20	0.30748276241193	0.0121804218131504	0.263378301971835	-0.254413072403739	-0.0523540198551484	0.2405883410928	-0.181153570036989	-0.439225289820924	-0.0985124789739599	-0.0553164871304893	0.232544231788707	0.108257252346806	0.312251935230458	0.350244973352897	0.463918723626808	0.131758682021792	0.45090496793809	-0.310915387315944	0.132683559360095	0.438721114151512	0.00334989585458509	0.259881598085397	-0.353961688526149	0.274758988751047	0.288569101876555	-0.386392303243364	0.159193478251387	2.22280350726912	0.118569724060561	0.728239986827081	0.421036318098228	-0.389843544021311	-0.762407991569282	0.578626674800309	0.151269511614908	28
ENSMUSG00000002475	ENSMUST00000117828	Abhd3	0.138907866318187	0.0890763044162954	0.205741753350948	-0.187145488374814	-0.219004238492427	0.00674087100649479	-0.20838280715342	-0.250710900324872	-0.232109277995409	0.00971316269358734	0.133425724131213	0.118098991407247	0.220013183410775	0.0239194203097314	-0.162334811555026	0.103432811654184	-0.108812836322416	-0.15334715362005	0.0286648027913442	0.144320785751527	-0.141078904012576	-0.269851770819903	0.0145047825901824	0.137970002820889	0.0118824707868697	0.130519047416595	0.00215801151744373	-0.146363928309984	0.0809301393505372	-0.0457277447368971	0.0297442153527068	0.0564724616277989	0.230969258208096	0.130390506714315	0.0493296047273124	-22
ENSMUSG00000002477	ENSMUST00000002551	Snrpd1	2.4850309307021	0.295071891304949	2.3187103042181	-0.469592562207704	4.00679866164184	0.489348086786719	-2.41215322426642	-3.25422262861203	-1.91239730582994	-1.13626386666284	-0.844592609769692	0.443774862773675	-2.56429651622402	1.12153392208854	0.977467317757986	-3.80388609810603	1.18989187960928	2.33080429840367	-0.465769769899574	0.689662170283246	-1.02038868746152	-0.668011362647193	0.859543601368424	-0.62624455995398	-1.12738184460404	6.86041904239766	2.27561342624553	-0.932439767483455	0.255285525048694	-1.84740006972881	-2.29552462122467	-2.69136715969743	1.33986727230608	-1.04425503357528	-2.28199135104885	5
ENSMUSG00000002486	ENSMUST00000094441	Tchp	0.399160954633597	0.146719901472875	-0.0440696149047302	0.0880123626329911	-0.189698024333067	0.299002555980582	-0.101659168920786	-0.0270874620840279	-0.39587692144247	-0.24756642164394	-0.117033790193077	0.290290955826437	0.54142235370124	0.270394012290537	-0.149030793646587	0.210340605786373	0.346623950842878	-0.166692642746791	-0.549612706290462	0.118804115454516	-0.845350814890593	-0.360114291231193	-0.193579097497633	0.472765439268087	-0.114246987387489	0.0679709281136742	-0.32706247295457	-0.510176752063724	-0.0691679126206338	0.494207810253	-0.622087685844631	-0.196340626711523	0.144866197298759	-0.319857946566491	0.185467093426029	-31
ENSMUSG00000002489	ENSMUST00000114122	Tiam1	0.241479564462533	0.213332280318304	-0.0950316611304006	-0.145509618188187	-0.031721671489426	0.287079439933545	0.34057318674193	-0.2882225625113	0.176178958672426	-0.579495449846651	-0.436695673610792	-0.0685101805954534	0.0488871307665041	-0.270445145433202	0.0577416018992257	0.120975975300005	0.515266633312455	0.109098362799963	-0.0548016046799227	0.142493915734229	0.0539569994846537	0.00859847710542801	0.447954850460336	-0.28921510002698	0.188988077859231	-0.0430827302051603	0.0479535444401385	-0.0722499527370522	0.290371150848023	0.536573422684143	0.479041963346915	-0.941740442072919	0.399140508731601	0.990109769630761	0.533178387167337	34
ENSMUSG00000002496	ENSMUST00000097373	Tsc2	-0.118819216583096	0.473614938685472	-0.939704757977299	0.0180408881105205	0.30523029180975	0.00429747752420647	0.50398585801105	1.57145295106845	-0.123067741658136	0.130523010115747	0.875153797291833	0.450078965194807	-0.265101414566398	-0.519787707515939	0.371473611460785	0.323252669407627	-0.0439170773113359	0.104070488063854	-0.0637230989408668	-0.144982744090296	0.445868294448062	0.0352355474473918	0.215173107259786	-0.0800107542436229	0.727478034706204	-0.365496014455797	0.580000409173613	-0.512350294637763	-0.428400668224069	0.834901770221267	-0.20023757200808	-0.420974428943338	-0.0165522592662552	0.417871086135285	0.331885396361473	8
ENSMUSG00000002500	ENSMUST00000170239	Rpl3l	0.416930310257993	0.0393520071542514	0.332405032749209	0.0485235190554947	-0.281118408243742	0.597857603927327	-0.170591517912124	-0.0225606538517102	-0.301229198968774	0.0670591043960069	0.185262917778027	0.148051891477859	0.198234523383686	0.0955544392799508	0.0332266293573259	0.0881503362686408	-0.159339421153326	-0.327123904902642	0.106921918805219	0.0109251382111891	-0.246785223987615	-0.111746761200324	0.224990717731489	0.407705850515818	0.0397917010701464	0.0746965700076132	-0.111999028820373	-0.231664491260663	0.0732953667385677	0.0646985358734568	-0.0103860368438416	-0.0874468497153581	-0.206523715389154	0.0832069232312831	0.424469756917233	6
ENSMUSG00000002504	ENSMUST00000019684	Slc9a3r2	0.267052425996801	0.0890773361332239	0.276882960336077	0.0106826977746548	-0.220613880288371	-0.00237199404347535	-0.319784062209997	0.226658481128977	-0.373931265045368	0.139408503302662	0.730315661366301	0.308252999394259	0.140817670997664	0.219533070274185	-0.290234358632667	0.228139521010921	-0.258998744939836	-0.311729616956203	0.0577978635597305	-0.0515444265514664	-0.108013444975121	-0.0238825533535964	-0.00424322305499543	0.0393830324779681	0.291313727944168	0.0757172538045805	0.0226507834129594	-0.408788300495656	-0.160363574069552	-0.00850461948689851	0.0322330751631213	0.0288036326322284	-0.0180605172322433	-0.170073407956793	0.02753787956873	11
ENSMUSG00000002524	ENSMUST00000100527	Puf60	-0.703110248213396	-0.600225070380575	-2.80729698226339	0.659327259545522	1.42699255266898	-1.96993535940849	1.38075396744244	0.732068804971306	3.28750149172861	0.690990840246627	-0.607505634095279	0.0952507579557428	-0.55378873871599	0.227907919637626	-0.995588610547137	-0.0994176503000777	-1.25340494023325	1.16674904803153	0.924529137630332	-0.575540798781963	-0.138026878478635	-1.90481649534926	-0.229697794486223	-1.01762941135159	-2.64890289076523	1.24968915034583	0.0505525724632359	-0.970911507747818	0.862760557745174	0.0761100175075322	-1.52215252622545	-0.454039472513162	1.39513679736677	1.56448879844124	-0.822954095154245	-25
ENSMUSG00000002546	ENSMUST00000139494	Golga2	0.0133934425647417	0.672139240794821	-2.91729802994657	0.484416807353607	-0.248202090852384	-0.609759755528061	0.247671601321469	0.651220313010879	0.859897569357739	-0.196517713256337	0.600635566368487	0.335448706054791	-1.37423312419368	0.0362770162674802	-0.0776159413001038	0.370907307119864	-1.25044425351548	0.48274141557901	0.290974939261967	-0.711496559247355	0.46864130375221	-0.749765534921955	0.261252958277907	-0.944651759043225	0.313863002434771	1.03405805763691	-1.8002681447816	-0.910294841473231	-0.17461187365507	0.308517384878998	0.290721737419508	-0.712238907249907	0.385208939479618	0.123037629729916	-0.0176188458830294	-28
ENSMUSG00000002550	ENSMUST00000002625	Uck1	0.241393922883481	0.710867704374448	0.496496200437188	0.0970313463641597	-0.0086942506593077	-0.828365685108732	0.495467244812793	-0.193070423858588	-0.225335883518031	0.151722492684153	-0.104270814519403	0.52734324763861	0.549573411469512	0.377832963515301	0.140167774182022	0.638280090235773	1.36529361770144	-0.429154698559016	0.71650221389608	1.1657744125218	0.150990106344259	0.0490150954346653	0.198216301860437	0.390868891652059	-0.618576631071784	-4.95359261145645	0.0446833230023206	-0.0825200195351707	0.710351730584824	0.0433398482461093	-0.147246025070128	-0.0771187083204356	-0.238576749434273	0.556608275344743	0.620358774057303	-6
ENSMUSG00000002580	ENSMUST00000002655	Mien1	0.327860124823582	-1.9333370628378	-1.34743686353366	-0.136175091162409	0.492461051752544	1.80016272962439	2.31960861557972	-0.351906067810359	-0.144340425566172	-1.19706249749746	-0.742915005979796	0.252731658561669	-0.346712349636553	-0.376771718112151	-0.255973269600369	-1.04718459338286	-0.465044881870234	-1.48962137049565	-2.65342179572349	0.047012978383396	1.39975278714302	1.96430179639447	-0.295303972801616	0.934489174957056	-0.161674592376086	-0.42642383897441	1.05273639748107	0.319387425232374	-0.373953402107656	-0.803146700980228	-1.88407091600459	0.570897696695208	0.910388507250087	1.95182379453272	-0.255087857624622	7
ENSMUSG00000002588	ENSMUST00000002663	Pon1	0.202007531150893	-0.0693449574391098	0.216056430319274	-0.241564898426676	-0.432583497270223	-0.00645446537662186	-0.223143643550508	-0.352443153445899	-0.181519036625874	-0.0257056953760137	0.192150188894188	0.0141959466629109	0.0683614156671127	0.449216204691174	-0.1956585827186	0.396933801410725	0.020415001583059	0.0467592832798999	-0.0757898362436393	0.333421134547217	0.000101513650188399	-0.578609568589717	-0.331522204915676	-0.00510405996336323	-0.0518375840815306	-0.00807535091904517	0.241696282605933	1.06979506328406	-0.259289602896174	-0.102280729407396	-0.0901749889286073	0.0335362819486673	-0.0352216801345398	-0.0320617775138877	-0.137396646257368	28
ENSMUSG00000002602	ENSMUST00000002677	Axl	-1.22215024895378	-0.205287037284307	0.205999275947092	-0.613408332366085	-0.0482935548704446	-0.0515143988978512	-0.318575513341047	-0.970119657242587	-0.216905291474786	0.404525719126048	-0.297696179225879	0.0587597968020646	0.193151948600963	-0.324084322426527	-0.0339577868945754	-0.0212694970275155	-0.0640019991034768	-0.152762859137818	-0.00340447653132353	-0.02110569699787	-0.0812649993367967	-0.0859157529946648	-0.593531060723225	-0.276788848827846	-0.0976561629256216	-0.73564878192408	-0.505039905304054	0.192671440079357	-0.209606984450096	0.62551773037047	-0.537141434686624	0.0690348115376649	-0.505637490744994	0.305993864104716	0.0174584971665011	-1
ENSMUSG00000002603	ENSMUST00000002678	Tgfb1	-0.761626406002524	1.60225817573025	2.19765831091166	2.84818613212118	0.424256432915081	0.277657572874343	4.24798635950815	-1.07847599197385	-0.060470311435918	0.0203603642059808	0.0966930961026934	-0.913711981122709	1.50018179721773	0.0260601719807919	-0.623413654940871	0.803502541202938	1.92392589565802	-0.685537995418286	-2.55843230609254	0.409320582838324	-0.846690356117737	-1.45591458043333	0.683435288923993	0.344427967735192	-1.30206239430452	0.591158226009156	-0.874636156034919	0.201326609318156	-0.0507684492544172	0.839652926660509	1.67847223278641	0.487265192293529	0.314169116663581	1.00869605270917	0.274088359756036	7
ENSMUSG00000002608	ENSMUST00000002683	Ccdc97	0.299677365856874	-0.547363314079632	0.111108357801585	-0.053898206145624	-0.585597952745915	0.352551633704255	0.51373249768627	0.279542939076194	0.0962329481746185	-0.0449934770224186	-0.0815329233290127	-0.397812176998175	-0.523475397381837	-0.250787253381773	0.726663413282672	0.216845558273405	-0.29652386585861	-0.109354043719735	0.305460603593062	0.258706353695267	-0.101586350271952	-0.0732058754797576	0.215783387256593	0.385328389345848	-0.140761042950394	0.206071460154015	0.332695565970261	0.22459977986763	0.219979123141888	0.714672915336825	-0.19522915622817	0.608754214733353	0.656272294809645	0.242546079238654	0.675186852216767	30
ENSMUSG00000002617	ENSMUST00000037057	Zfp40	0.28230608729213	0.316747959303681	0.259470972315288	-0.362307313409344	-0.455693438562807	0.080795023827893	-0.202062841131954	-0.0998413270352823	0.376770197004103	-0.0683422388442557	-0.144473181182043	0.322911079381897	0.00328726461518415	0.0669269199175141	-0.34680666468086	0.293204716389893	-0.280501522206782	0.0763647058674162	-0.125766248620034	0.46803262522243	0.0165564025400784	0.0385696990106602	0.165667123763728	0.00327542320462841	0.0923509662010563	0.106016154824754	-0.0344238419638018	0.033423196623094	0.099234417961351	-0.346444490763909	0.0684506431643356	-0.283145745089202	0.0177172458953079	0.431474830571368	-0.0110598129102463	-5
ENSMUSG00000002625	ENSMUST00000050214	Akap8l	0.443333829587013	0.285357236877274	-0.0227151309014873	-0.0580709082239744	-0.281801098358304	-0.229748433294303	-0.156099036778931	1.12425138015251	0.413060850165985	-0.0777947441201176	0.717695301012564	0.299806167040638	-0.121638546860589	0.0873458315786148	0.794991782466706	0.431438005804777	-0.18371044459332	-0.159392944158787	-0.361474489042336	0.425881099717547	0.204472364618557	-0.144054846630811	-0.0796962010531818	-0.0595256319805399	0.196314415901298	-0.134115713426404	-0.389768118138107	-0.443606127553368	0.478851775331745	-0.440289119284741	-0.0522880734603827	0.445184860676273	0.0716213847182481	0.692670053673597	0.302327242765011	8
ENSMUSG00000002635	ENSMUST00000002710	Pdcd2l	0.491522436461554	-1.74643970381898	0.704989993868385	-0.525648344426822	0.142676772486382	-0.562421261599202	0.021811133699477	0.243922637209274	-0.448037393000361	-1.32811941048664	0.7881980085979	0.174303621404438	-0.0433691888846782	0.442642605379441	0.749801294864666	-4.04524203893899	-0.198736515706999	-0.365627213660182	-0.0749831682857598	1.18180052839642	-1.38955849197387	0.0333791213099872	1.20163441255811	0.456425678154858	0.671815792717589	1.40649073584892	0.855904591776351	-1.26519237446934	0.259177332766265	0.750818130770722	-0.923003075801049	-1.00916802605997	0.623156567113357	0.78576038637921	0.833851545489038	-2
ENSMUSG00000002658	ENSMUST00000002733	Gtf2f1	0.785779278614355	-0.226824434248328	1.24336421470807	-1.09434198063464	-0.689581417019306	-0.39365753300699	-2.09521191528754	-0.315456257242752	-1.07311609684519	0.272578370224478	-1.39202854922773	0.126433728047917	-0.196053638122448	0.557227011778608	4.16022653284552	0.569532101954609	-0.435848381348539	0.378998723203629	1.13798557739409	-9.43021773013825	-0.508526838159683	2.22184196623677	0.275959369253016	-0.682948056491434	0.813842274596917	-0.0974343647177423	0.882600532731046	-0.785782769899	-0.00446986463352418	0.419776424970981	1.12154061212448	-0.0216054442455147	0.436721192471895	0.959283331388375	1.96407956349225	22
ENSMUSG00000002660	ENSMUST00000002735	Clpp	0.0666785071844324	-0.679740070763204	-0.140258441041498	-0.290700376344153	2.56393109570519	-0.457508960387537	-0.196938673200662	0.349424641867844	0.703599548607418	-0.033058364322145	0.317724279352223	-0.413990527374324	-0.0796142815352731	1.23994197678592	-0.338326260298063	-0.4719170293551	-1.57293967015462	-0.467753179581698	0.603182414363825	1.02644842956085	-0.248956714036857	0.835682385346175	-0.0203272633531842	-0.558956731541721	0.520217786510209	-1.32681578270105	-0.0889268503328007	-0.283664499937222	0.124961645072733	-2.07031977421525	1.86316188477912	-0.740288634050129	-0.813742481196649	1.21406820987145	0.206877577824228	5
ENSMUSG00000002661	ENSMUST00000002737	Alkbh7	-0.144195965900896	-1.3922181635878	0.284804971474638	-0.112576456889261	0.111206560249518	-0.392114912016962	-0.0671488283863425	1.0155713453884	-0.454590130518085	0.77424154403589	0.80543817914663	0.568346414230697	-0.335065011842831	-0.386428810242693	0.76858938915985	0.106355120693123	-0.73197103203992	0.183804841856833	-0.0151713747908977	-0.072136481341292	0.212085223518832	1.33037461286185	-0.367048274612086	0.156149087987829	0.723389862524063	-0.587596093303014	0.164146299342318	0.396751736976093	0.406263027975317	-0.38310397774431	-1.22516524083715	1.34389953176869	0.482521954063756	0.41601920712996	0.441836425614387	-2
ENSMUSG00000002668	ENSMUST00000011623	Dennd1c	-0.152196029136665	0.00947861629029902	0.155320020673262	0.1755058742988	-0.531995169275623	0.355368638941302	-0.0121036288294581	0.424750851260117	0.195568715607366	-0.0109788763135086	0.266330579531242	0.141224419038036	-0.137514655763922	-0.24123770361911	-0.294174139352793	0.2660668761324	-0.144802382730412	0.10126532049033	-0.0791237303751913	-0.0464111110686305	0.14828491467829	-0.500999594221188	0.0430152835008361	0.744743938174691	0.00710839141550345	0.430417027889375	-0.117440042892778	0.0966662125967324	0.509184209441577	0.223033537011061	-0.190943528074488	-0.193400021437683	-0.0797061226895373	-0.514882681295427	-0.190250353784363	-5
ENSMUSG00000002679	ENSMUST00000161211	Med6	0.0730655008802036	-0.457388390943099	0.11969979888239	0.458199425481623	-0.150315848656213	-0.188775197979258	-1.47418025471984	-0.279059249297399	-1.17516437693039	-0.457727865645742	-1.38657952356909	-0.476276740143534	-0.0910019005214694	-4.04271954806112	2.93412485773775	-1.41112950545723	-0.0790318009066559	-0.590706133594301	0.00514389236862501	-1.63003957180492	-0.0389152764457222	-0.245842071227367	0.322632352330544	-0.743226553381315	-0.413848261219985	-0.234654565611114	1.4920374156726	0.170543029746649	-0.147524033873532	-0.469554965545521	0.520148825729926	-0.410921260815891	-0.270657930758339	0.524152369778138	2.08370544604921	-14
ENSMUSG00000002688	ENSMUST00000002765	Prkd1	0.410556249173189	-0.0660901052580004	0.729778071464628	0.2305808203638	-0.101987214779556	-0.567312072010037	0.638196704934568	-0.550232139486661	-0.345558676891234	0.126391551149612	-0.729621278684757	0.0263965755665361	-2.04019060693843	0.143123871114409	0.499151005434188	-0.366594397994652	-0.727991653048429	-1.03572939186908	0.950738986922365	-0.583790500365278	0.745812580465294	-1.79006297737464	0.518593615519906	-0.872614787628424	-0.00903381926078809	-0.162026639575548	-0.702137503222367	5.40504781255365	0.166630582087861	-0.569015602422053	-0.335428519552821	0.196381338335522	-0.498974875887901	0.41824972257668	-0.336826230662186	28
ENSMUSG00000002699	ENSMUST00000052413	Lcp2	-3.43746710965119	0.737618125026922	0.394098247463951	1.65903100710285	-0.286479220738145	0.578718169542267	0.11114910493027	0.126757068122967	-1.33050003538788	0.218528265655303	0.502774225389762	0.93044376492178	-0.316852819477777	-1.07145937655481	-0.245316475192461	-0.0638151724435602	-0.882682407473311	1.67908017036099	0.0958037594373775	-0.229023685667489	3.33858136537297	-0.787280081771634	-0.41752942373992	0.964373121612441	-0.0653109191581297	-0.422372799275634	0.222198104394959	-0.180527505994179	0.55104101293302	-0.166786815121339	-0.268312264134143	-0.32367715854147	-0.997400858919276	-1.01519265788583	-0.887780194274471	-1
ENSMUSG00000002718	ENSMUST00000171410	Cse1l	0.467374079888383	-4.122987277314	-0.53698512870871	-0.138407842788701	0.650836346768443	-0.0807406562260068	-0.206833954479217	0.750067997329421	0.290635811940063	0.438575105379374	-0.20168821795802	1.05944547296526	0.836843960182542	0.0193013800419397	-1.02541314329679	-0.974162466820081	1.03912582350498	1.76675711891518	0.833573403361056	-1.71418988566174	1.05503803278414	-0.926691903958248	0.0795481474879671	-0.692852792655735	-2.51127318235705	-0.614861053751376	0.268965144028432	0.184008317331018	-1.25573397684255	-1.97120731521322	-1.23674942713217	-0.0551342694124032	1.60317286517626	0.443435851273539	0.388435740307079	-2
ENSMUSG00000002728	ENSMUST00000110000	Naa20	-0.855193448566106	-0.0304404213884614	0.16414191007573	0.262555875144153	1.21890212349682	-0.146112233996063	-0.691654003501065	-1.28201608869944	0.131455806993261	0.236054236444747	-0.900604154318798	0.473532210243579	0.131279004215487	-1.12207032002218	0.201031345518583	0.759554248795015	-0.315384169937955	0.449735508104513	0.099513907775875	0.663357186397009	-0.292237640380136	0.387564856315386	0.00148749539142151	1.02847392118071	-0.376173757164582	0.118822898767065	-0.0461983526405835	0.363455180964614	0.743166085683749	-0.663553799844045	0.398397581119053	0.83207778447874	-0.606835292360039	0.541918646515353	-1.50927136886927	-8
ENSMUSG00000002731	ENSMUST00000002808	Prkra	-0.580689934320126	-0.374467131218022	-1.3178488950067	-0.464768686864485	-0.375180666913499	0.0161399793938306	1.73327669007561	0.986647337975683	-0.0252832387346604	-0.299419275726067	-0.07522235085561	0.013059864925769	0.221019573337619	-0.211515554419978	-0.122665660522354	-0.322718539080037	-0.30260990248038	-0.464437617965367	-0.643906388448918	-0.729864605539297	1.13998889378726	-1.06015704598137	1.32079124376818	0.213826973439337	0.22846449891869	0.580121439497942	-0.349030618064151	0.0463847553194377	-0.156955162704805	-1.57204707598589	-0.758332515896132	0.34557487220534	-1.7146744599977	-0.185533108523868	-0.668991135779422	7
ENSMUSG00000002732	ENSMUST00000002809	Fkbp7	0.229234391067077	-0.110586628858348	0.105605951714119	-0.152068012747787	-0.337824212966089	0.00179462616186071	-0.111145999587682	-0.163039427265248	-0.135270984558488	-0.142614078620668	0.362449240745397	0.206336059109559	0.201689242859479	0.216127547651336	-0.128819125239752	0.176566011951559	-0.214895840324391	-0.161627526122491	-0.0110514008389431	0.0966055917649866	-0.127920816425108	-0.079867193128282	0.184008452055483	0.0770503188374439	0.0482765735406127	0.237408585839559	0.129158349026193	-0.50266804009133	0.147318150522001	0.407127335760029	0.0602882720532549	0.0538812448691548	0.103907223124302	-0.0141067738276369	-0.307731384326468	-28
ENSMUSG00000002733	ENSMUST00000111920	Plekha3	-0.208085867909533	-0.783931273791491	-0.0247773508403829	0.366966905990855	0.469912089178057	-0.67787653562044	-0.67245042593427	0.93473268964547	0.455934638208423	0.239269509412505	-0.76850947515275	0.72004162611115	0.025905634137183	-0.660043400036023	0.313697860519944	0.255976470099338	0.117380438938821	-0.848090981049945	0.448754050254954	0.326624599869923	-0.000160966475461523	-0.385507589950635	0.304266430404515	-0.403507386128334	-0.598905010760617	-0.345658132907109	-0.690663693734506	0.640877651848127	-0.702201744597794	-0.692400477652752	-0.557194961487856	-2.34079409597365	-0.501935265956132	-0.485391973551568	-0.269821679761585	8
ENSMUSG00000002741	ENSMUST00000002818	Ykt6	-0.331934195620757	0.421528002108537	-0.012973951110888	-0.193787748755163	-0.252595712696987	-0.283504018990411	-0.0389585311943316	0.21995070998841	0.306976768380615	0.185419096767054	0.386547689483142	0.869533692478385	-0.624696189112242	0.7061572717132	-0.322260839215657	-0.790639272249272	0.85693108846484	0.819844770689319	0.18836902226079	0.909031589160288	-0.48019031061259	-0.159470787566946	-0.175619077530421	0.113198806588455	-0.181936127207998	0.510826137954665	0.919029356710592	-1.06106542863607	-0.65586339626184	0.274516701344123	-1.66485734068604	1.34625531719563	-0.87415995639311	1.40788896290644	-0.133164924432617	-31
ENSMUSG00000002748	ENSMUST00000002825	Baz1b	0.20429077497946	0.94747947293998	0.00359600309499835	0.571015311486361	2.0140294065773	-1.4756385367335	2.8888603721986	0.792566338710747	0.76697201899607	-0.359570127613099	-0.776058122475708	1.54125809545066	0.209431111156142	0.507128925260187	-1.24195469356247	-0.141277043820291	-0.679717333111328	0.648159268456746	5.31662551102564	-0.0880786811907027	0.63648987454463	-1.37981815972336	0.792516390005984	0.165743251686602	-1.29867457641042	0.469055882892785	-0.383145024847938	-1.42678181079218	-0.336366643925054	0.177914061145167	-1.16443414132317	-0.116475452986889	-0.0477317425313452	0.367868672763288	-1.59169249423025	7
ENSMUSG00000002763	ENSMUST00000002840	Pex6	0.18295998476387	0.181578971045749	-0.467254362500179	0.139600532346493	-0.756085743458284	0.0311194436372916	0.485750031612273	0.324301699782034	-0.482690386269092	-0.0744498092935048	0.0912052826432008	-0.671863492770335	0.344384995131746	0.277168284530437	-0.0523653494935198	-0.137637904561005	-0.568986141317144	0.503449584089328	-1.08137913069304	-0.339038353369915	0.0251056587898635	-0.564668295262262	-0.0395201206068574	0.402228098373737	0.341184116422044	0.241585634273158	0.053332755906227	-0.207081539767558	0.28905754519091	0.530022834498706	-0.660563202022617	0.149820290696727	-0.0229981997864309	0.400780775863841	0.124547745769505	-5
ENSMUSG00000002767	ENSMUST00000002844	Mrpl2	-0.288343361245456	-0.59111860871626	-0.0123543158841714	-0.0869868741279053	1.54893406930685	-1.86125671918595	-0.177898020993609	1.01095269819896	1.4811675818341	-1.49245271521282	0.559112948388913	-0.315707727620329	-0.222689010871701	-0.467409036406338	-1.18305705287543	-2.50768911757343	0.238850465637423	2.25007867969048	0.133027084150829	0.395366581936175	-0.754017544833744	0.983717459095108	0.0348858301956765	0.440926601803149	1.04373224035331	2.74336002437971	0.705288316842152	0.842260189110077	-0.493402496951594	1.38719767415766	-3.52876503597197	-0.407721056262469	0.333455500424963	-0.329658729434512	-0.493069507116749	-31
ENSMUSG00000002768	ENSMUST00000002845	Mea1	-0.0716491796649936	-0.592030014656213	0.312946086239054	1.06912859978608	0.00263000547959388	-1.31179789140044	-0.341763729595145	-0.552887768357093	-0.132748906825145	-1.46761848255176	-2.05799258766158	-0.144929487963328	-0.311706762999414	-0.904242610675125	0.96491135335155	-3.69772352980062	-0.575642925672472	-0.929334720837932	0.181925970001877	0.692968896311647	-0.63903376148115	-0.697025934440855	0.0577476178554232	0.627475617457967	0.712730736553559	0.866551385050629	0.30490974181979	-0.689732183001629	0.284831199364394	1.57205402689893	-1.7921065780411	-0.189975834352262	0.0102076565135469	0.807327344619688	0.613401087463898	-11
ENSMUSG00000002769	ENSMUST00000147112	Gnmt	0.194728857595512	0.0634201121003431	-0.0377758211031965	-0.170918903553669	-0.470935639146487	0.0783252151987294	-0.19973354312033	-0.290148891292774	-0.325476389100267	-0.00589090536962392	0.185895253796377	0.207057597748566	0.42373634744916	-0.0100250392674037	-0.255296934968447	0.139030210303972	-0.194901948855484	-0.115876029295826	0.0476624317218811	0.278032963132172	0.284242183344725	-0.365183994680166	-0.265649796460809	0.279573747972245	-0.0022459114518494	0.238160147401396	0.0955196433444422	-0.126126448862364	0.148679468841857	-0.127807093177987	-0.0223026153378962	-0.0213444834371611	0.233905703662444	0.0635091475078195	-0.122372375518011	-5
ENSMUSG00000002771	ENSMUST00000002848	Grin2d	0.172078403823029	0.0807164285318386	0.274491789410379	-0.224026943176366	-0.208994387915266	-0.0486353042510083	-0.324808235295066	-0.36086527365364	-0.369821726160644	0.00419601576526893	0.416108584321748	0.134860995885051	0.193092537979355	-0.0542453070978104	-0.399683743996876	0.0548513400233883	-0.155497129365728	-0.055955357325153	0.140563005988549	-0.125671468824803	-0.050381790616488	-0.307303566766688	-0.0431696648004166	0.158462900230924	0.193443667795147	0.069294642332339	0.133685930777037	-0.190367870369942	0.13229176050811	0.191956094560946	0.0991747336011608	-0.0523420969811729	0.290817767915129	-0.301345063068822	0.475987128465902	11
ENSMUSG00000002778	ENSMUST00000002855	Kdelr1	-0.892929039491989	-0.485340957282961	-0.550417908149401	0.359004128633612	0.156490819943423	-0.582753149800315	-0.177273400619513	-0.358995495886548	-0.0685472211415022	1.72414118645015	-2.2366613307604	-0.421130681712761	-1.32583725893238	0.752962913518009	0.81934682109792	0.0182368807348236	-1.15077630090441	-1.48637026722125	1.42759667081958	-0.178627125606192	0.407418751298786	-0.824911180362629	0.133228446904867	-1.34838935525494	0.122775583076278	-0.388662234349599	0.55265976343209	-1.38146170412521	-0.421612411063354	0.316850472367808	-1.09075136448703	0.736736544463165	-1.27507854381298	0.725951173737362	0.860496547763993	-11
ENSMUSG00000002781	ENSMUST00000069772	Tmem143	0.148343095557038	0.344462937776317	0.179527085910394	-0.0266685526283937	-0.251940778232254	-0.54152954487433	-0.420674404196641	0.0700912644965971	-0.43634863560562	-0.196760667326933	0.106390514749893	0.214293662485449	0.350637840432762	0.309247809433772	0.0383332773095916	0.505671340483336	-0.0347249982321671	-0.403168167801097	-0.0276709577605912	0.293727964929824	-0.00947922758016995	0.128885275416603	0.0132354039311204	0.231481139356554	-0.105880902698056	0.206395321924854	0.546732356788733	-0.676297245367865	-0.413272346040522	-0.274744471030257	0.527405103816321	0.0282768222019556	-0.0947840181355276	0.602771921905259	0.317296981330309	-28
ENSMUSG00000002797	ENSMUST00000131475	Ggct	0.366343482867269	-0.775607084964292	-0.999239717880208	0.368819814218464	-0.080990574820549	1.56558204470778	0.26178285051033	0.922454632856888	-0.322592104710233	-0.216841735470802	0.414677652998978	0.48085714253509	-1.07197446741379	-0.307242230208349	-0.375712402562809	0.459829711770892	-0.482046080140637	0.718744059920704	0.292756154805859	0.105778108398653	-1.65751073611007	-0.437056294164929	-0.0878580743548637	-0.326175463021734	-0.401306809464792	-0.385647416967054	0.828196214547112	0.136969507505795	0.41198683673035	-0.648345598413685	-0.976933040594217	0.499415818043163	-0.357897375230676	0.59775442767451	-0.0932633372202391	6
ENSMUSG00000002799	ENSMUST00000075827	Jag2	0.11113813483151	0.351170750350826	0.173024085908147	-0.277411187516766	-0.164215629005889	0.0453394396761087	-0.254870717494958	-0.127708471823146	-0.250636640205056	0.10094326198136	-0.055293683239633	0.182528070600044	0.312312281265777	0.134319973173409	-0.206322554146544	0.201221366315803	-0.0746097286685507	-0.0362210130014121	0.112148273700315	0.280887276119829	-0.000787494791280601	0.0159337820248272	-0.168565301080113	0.263527026323846	-0.0403450491551132	0.0131460186555521	-0.0720934439311557	0.143158334698501	0.293179686360255	0.0936965480306986	0.194801304344093	-0.496133498168502	0.225709020508018	0.0464383234530862	0.119958408861303	2
ENSMUSG00000002803	ENSMUST00000165079	Btbd6	0.0737952671614538	0.107253960889934	0.218424306064352	-0.286792497115069	-0.110645153807715	0.0393082105370936	-0.136501478747349	0.24535363261912	0.106645541570757	-0.0865017753101295	0.211435314842853	0.0786738299407413	0.0782951821195008	-0.012048970144712	0.447609656725417	0.288700007854695	-0.326086269760406	-0.27769741880086	-0.199272466960978	0.0089236662032166	0.0250510950310626	0.107159445603895	0.0601931637339611	0.0228344549745463	-6.24853249840043e-05	0.152110413364244	-0.135338485796062	-0.260030641132446	-0.153101636292037	0.405910506072139	-0.187274671611367	-0.28390408761824	0.164507065516342	0.291569380397824	0.0867041902145994	30
ENSMUSG00000002804	ENSMUST00000002881	Nudt14	0.334972484743763	-0.101539376604617	-1.14108949523647	-0.389331475467564	0.141564814328705	1.24525692862185	-0.0690667058147821	-0.0420225051048249	-0.78598048678647	-0.162036502765418	-0.802228365984167	-0.388405612812467	-0.0152717561797853	0.067408204836661	0.643387171122666	0.918720589262503	0.0986728097689772	0.0828940943645722	-0.0682025646632806	0.574397317741068	1.27762857495463	-0.683159846002777	-1.23212100942611	0.61822301614382	-0.328454832641518	0.0818593413107045	0.12085221565156	0.675507895802918	0.0250549969922085	0.570321142378452	-1.48229073301998	-0.753354604639253	0.833044698213744	-0.163349812892662	0.433462376427382	-31
ENSMUSG00000002808	ENSMUST00000002885	Epdr1	0.330387842585203	0.358200299354864	-0.718957545746567	-0.170833351610985	-0.345174677821349	0.0153310312530018	-0.218852021177612	-0.243075004096141	-0.230133686897187	0.0908504935298296	0.33959916587706	0.0959414730564197	0.348618217276388	0.133794585994199	-0.196075194146532	0.0916817934672476	-0.00320003552056727	-0.130066215099972	0.0885523028280938	0.156633236121027	-0.145114937201508	0.241467610675362	-0.00312648037190827	0.0636924009142509	0.125559503263967	0.289601371435909	-0.0301784274925066	-0.350781777884327	0.0324587817824311	0.28154634984662	0.114602879382469	-0.201319665828966	0.059704938436805	-0.000469030275222	-0.208485819729295	2
ENSMUSG00000002812	ENSMUST00000154141	Flii	-0.786134735268511	0.645370779345827	0.286783254453776	2.33984819358566	-0.688892792798675	-1.18593733218416	0.464392489505356	0.729493301982406	2.79543181321417	0.604055478236634	-2.29271322507593	-0.0320788111843371	0.25591351180694	0.774438463263301	-0.630092417600398	0.070108781111957	-2.77961713708704	-1.74754614434119	-0.749088463573931	-0.0557832713739979	1.48268630922596	0.272272631910026	-0.0558549896908638	1.12115887615441	-0.889342824668641	-0.484158141784335	-0.322893878933305	-0.317206912683341	-0.708233568758825	-0.00390273840359364	0.385308261331118	0.937715510076874	-0.83676864515616	-0.240182699985215	-0.992193445688273	4
ENSMUSG00000002814	ENSMUST00000002891	Top3a	0.266586081589086	0.164029548403442	0.351800414631185	0.00572603516017457	-0.181686253291151	-0.239030609551153	-0.234572948806008	0.0943207463791438	0.0941923446211471	-0.0332488691016105	0.444120493336554	0.328205545116173	-1.15870093553009	0.154181911079664	-0.53428323870157	0.806539851164414	-0.227727797108968	0.00905724340126283	-0.0830986058646257	0.299397145145306	0.412658193973624	-0.187362860670789	-0.588367765127731	-0.252983546001819	-0.191023250192298	-0.318858618339337	-0.0932370996003027	-0.258089693276024	0.275576271027692	0.191572395060847	-0.175061069336286	-0.168271053560892	-0.0629544281637809	0.116035158548007	0.099442910266382	-23
ENSMUSG00000002820	ENSMUST00000065005	Atg4d	0.580068223323341	-1.2046031522515	0.620774136799412	0.620398208032078	-0.927624054902191	-0.574023194617902	-0.189389215651429	0.405715667258617	-0.287666264486504	0.927968001788091	-0.0684157068246292	-0.326342680682911	0.472608698031107	1.2020021905932	-0.140729375175644	-0.422885016442776	0.54200193021347	0.13364534982616	0.852739183893704	0.450227362315511	-0.620847085172319	1.28982607980874	-0.0446210372968396	-0.678597254411568	0.262704792735746	-0.20902769363025	-0.294341706735336	-0.220450720295888	-0.407326145693241	-0.828247741935371	1.24105510304738	0.187448202889939	0.249468251418424	-0.255005980020104	0.948309671289534	22
ENSMUSG00000002825	ENSMUST00000002902	Qtrt1	0.237389881353259	-1.23927591810647	0.629547528382504	-0.0953947299699977	1.17276055695236	1.55298006297772	-0.64064496195543	1.07359898588074	0.0329718237472653	0.369035969884842	0.616296293741553	0.016024466090409	0.216540722485251	0.697738271137124	0.699172629174419	-0.396749279658592	-0.576770596837057	-0.559207910900333	0.253518708321499	-0.300470409687139	-1.46506690406656	0.186113740639524	-1.09269408611926	0.891673873433962	0.561453800576532	-0.729952556414549	0.144875335606119	0.199103869148061	0.473006369119439	-0.13423821109137	1.59565620237621	-0.0533384217440619	-0.464140365393482	-0.124484236036907	0.267636460798493	31
ENSMUSG00000002833	ENSMUST00000002911	Hdgfrp2	-0.205953383771595	-0.204505919513755	0.480978864742209	-0.569408780531824	0.793196841833907	0.241786545553747	0.146858712833026	2.01374902405854	0.566432642711107	0.850542713361129	-0.0909753818233835	0.0723237332658449	-1.31686069879607	-0.0562612890262594	-0.19448941657314	0.182885665413951	-0.713348112333449	0.732516392725295	0.33527309885973	-0.857553560894767	0.211418179147984	0.119208421322146	0.1607701034499	0.289483901147635	-0.713122847672445	-1.42873558217175	-0.454977280478615	0.213842307544668	-0.606592827241291	0.927503487115184	-0.946837979239905	1.17488832450416	-0.149083296642598	-1.01507806490146	0.688253720271334	8
ENSMUSG00000002835	ENSMUST00000002914	Chaf1a	-0.0893099721605424	-1.00047555153378	0.751880720986017	-0.323821810202165	1.85793189186052	0.395810029892786	0.681069255985496	-0.56917224525838	0.403978429795012	-0.226306098802146	-0.275031195060652	-0.338666617939909	0.00841018447924583	0.215969640323878	-0.363970001808717	1.03108329555218	0.317858211672822	-0.151114493383474	0.107856501084027	0.270204880975927	0.689073008687805	0.872832175962438	0.8747194046019	1.0593736198325	-2.17462591415079	0.353536846152135	-0.0994778909275366	-0.098586972712655	0.49456585540188	0.0168305704041752	0.503079602764947	-0.45723823291626	-0.160386996933345	0.33933113142772	0.634944267479624	-25
ENSMUSG00000002844	ENSMUST00000002923	Adprh	-1.49859340988294	-2.32432189243487	-0.104779092143439	-0.840136740656176	-1.1223017662142	0.461065761972179	-0.017354111318944	1.69541755962039	-0.32606187099204	0.093295943558431	1.37946970950624	-1.32842329362425	-0.902255770630188	1.17129322700794	0.0291140696471924	0.0486771506431119	0.839222502939915	0.881959112557271	0.852178543110252	-0.946976638368166	2.29802179365096	-0.807878270300546	-0.261599389233817	0.143550938861697	0.265779158617457	-0.928626631760678	3.07749709364416	-1.07827552165461	-0.179067079542122	-0.794720841549559	-1.74954710736577	1.01862959250186	-0.534908523198913	-0.744715934064067	-1.79236857680493	-2
ENSMUSG00000002845	ENSMUST00000163884	Tmem39a	0.346611719645813	-1.92851488100855	-1.10828199022112	0.248657405102033	-0.172223469223314	0.0538873096465697	0.610818162507343	2.76562163569455	0.0266672760517677	0.279411413157833	1.28558470508158	0.14267636826594	0.342062296157255	-0.262442522257227	-0.120048480201666	0.10611864500151	0.0845953989130446	0.0667442596039455	0.0982623102782289	-0.6459506358691	-0.0730140570315175	0.206567555208991	0.315028440137922	-0.723262182184581	0.615128935479977	1.41224892298254	0.691797923865404	-0.793596591642391	0.0828821812626999	0.361892690368721	1.17112950728938	0.520033569287935	0.0153238085259764	0.404322210677064	-2.38865221711157	8
ENSMUSG00000002846	ENSMUST00000002925	Timmdc1	0.159883716942922	0.171905522561622	-0.612218793957289	-0.156139045420145	-0.333375370407841	0.0481419704587881	-0.12194669603475	0.181498341716601	0.230134056772549	-0.0536137729322967	0.308273491586997	-0.222143140883205	-0.0820916936741952	0.262794070216446	0.668964425951776	-0.0705807755941472	-0.215755611678445	0.279502860761437	-0.011409556172738	0.370684050492771	0.0681025197775659	-0.153966629795098	-0.707968633124313	0.0631455468089848	0.373901968413511	0.184790260631591	-0.0519692845987458	-0.34909242197359	0.803025752082032	-0.0548477168343746	0.326605086359727	-0.360469117743745	0.202574184317803	1.15658691710503	0.0480988814698148	34
ENSMUSG00000002847	ENSMUST00000002926	Pla1a	-0.649667939251738	-0.0526807980902198	0.221123167617838	-0.532880093491793	0.00613499939126267	-0.269668534495292	-0.762639414050072	-0.0492122522327296	-0.711725296053367	0.193070660054541	0.315427322363807	0.213161388511948	0.78264404473181	-0.0946146333303951	-0.383196819208053	0.423847724266981	-0.110804075649792	-0.0413326341632037	-0.391298058784758	-0.286553169883595	-0.218117597335382	-0.186292128392561	0.0615928529638425	0.650516387164138	0.0954034854439994	0.900932022659808	-0.397640401339044	0.300024686601878	0.398848305698843	-0.0439021962692031	-0.264592551925575	2.04352787747958	-0.509400478016782	0.161329995702167	0.584310157580941	-7
ENSMUSG00000002870	ENSMUST00000058011	Mcm2	0.230593213236293	0.150291671604266	1.93049797881495	-1.56286561756549	4.65200690965615	0.46555918004019	0.193704861474758	2.04085374691526	1.40015255191457	0.830725084883018	-0.233740565263784	-0.24133074056124	0.856947572172092	0.155234267582113	0.870488915522285	-0.0318468294169578	-0.0335804140679461	-0.449816512886868	0.641991231590979	0.0325786192050607	-0.0952686747744585	-0.93472700416938	-0.538211447022351	-1.96356992692768	-3.70718779603806	-0.685010642865174	-0.932546869377831	-1.88400884352349	1.32364963504229	1.99638857556758	-0.132032302476405	0.367251732661827	0.157889805348947	0.498247085549095	-0.00686309975275847	5
ENSMUSG00000002871	ENSMUST00000055022	Tpra1	-1.42060312642589	0.345458637006078	-0.910979411401036	1.00368628195459	0.466054579586667	-1.06223692812765	0.60010598554271	0.402793993708262	0.311817509271654	-0.734602611683297	0.12225365477755	0.00349543718877534	0.159408553337154	-0.166546851347449	0.166399442731787	-0.172228219341237	0.0290216391470715	-0.619998773915734	-0.00197197545796288	-0.169264883308021	-0.585041761181915	-1.06340191778778	-0.692265884518682	1.0384467096177	0.315641506863049	0.207409495185078	-0.284754658469546	0.0885175341709069	-0.106984408243127	-0.218010057700455	-0.258243353578911	1.92115872096713	0.0543721418785639	-0.426151654028121	0.00975352393271017	-1
ENSMUSG00000002881	ENSMUST00000186764	Nab1	0.421904851704582	0.132940710039119	0.527075936308284	0.224974608049658	-0.00902465346995708	1.34069578656406	0.442756220615694	0.105806587872216	0.00852338146872516	0.119872214333178	0.104926421258149	0.175771937233749	-0.67803754309924	0.166975915450581	0.548296588519184	-0.445220632028541	0.0578590495461721	-0.501780580818602	0.135956499462047	0.504915928509095	0.358377687621042	-0.2545034180578	0.320042366351155	0.015457230702212	-0.132251968223517	-0.11729593996531	1.74344721277655	0.315869896971854	0.337840233024893	-0.12916509146515	0.828116086563226	0.342787051460336	-0.085377942819546	-0.032414691043515	-0.605342156091832	6
ENSMUSG00000002885	ENSMUST00000002964	Adgre5	0.674708812278866	-1.7122741576341	1.08677425352666	-1.38113689489169	-2.13692579313339	0.309626704985928	5.81036568512248	1.32125035011618	0.45773876160467	-0.572086521808824	0.489470832672792	0.504993266488094	-0.0949941297385393	-0.261227589262412	-0.778829862786293	-1.22213771713367	4.48703182165085	-0.626662625960688	-3.13223200961333	1.45874742678297	-0.557373975615412	-1.01029951463531	0.400300637656881	-0.0683574778545514	-0.367648607783948	-0.268842056339807	1.50572665347896	-0.975146618092202	-1.41476730251111	1.35305539917189	2.18616209960332	0.222935289635008	0.595510822428832	-0.0347986306073718	1.36905471067974	7
ENSMUSG00000002897	ENSMUST00000204239	Il17ra	0.659906031673325	1.60549506323318	0.0717482179860708	6.87466294857362	-0.816778386974704	2.9505078504937	1.5287658738674	-0.924027414039233	4.91840661037984	-0.83605754290172	1.14786888424085	0.610441647700951	2.1539434511946	1.31646182759844	1.32510008784776	0.864945563366907	2.09632702512496	-0.30574644121321	-1.77786558144114	-3.68867177076301	-4.90310655199279	0.316853591223046	0.426820253763301	3.98602700609569	-0.126388023925942	1.50668999516002	-4.32138299157753	0.0815143342759927	0.747720939752167	-1.22729741851607	-0.174531011900363	-0.363846531687522	-0.600317951122257	-1.16288518726034	0.776348031079401	4
ENSMUSG00000002900	ENSMUST00000169088	Lamb1	0.385981897046344	0.435377293074939	-0.570705917422699	-0.374226570939266	0.209052289736975	-0.570931569204512	-0.845705779419173	1.00863993462387	-0.220620075714737	0.831575127287508	-0.996467428960447	0.0181382564628384	0.439913250818441	-0.381010890501517	-0.542531865319703	0.133236164476166	-0.816479772143782	-0.595589611657515	-0.0878640055035015	-0.0216999424830803	0.204524312584249	-1.879325134381	-0.298100171738638	-1.02724812159487	-0.329916011311401	1.13554781699589	-0.799643689432441	-0.539603990149568	-1.08435539558541	0.228512824050098	-0.0879395830291673	0.393515596540475	-0.339913280822869	0.323132598103025	-0.48023307765493	-22
ENSMUSG00000002908	ENSMUST00000110081	Kcnn1	0.173965540225737	0.185053237289437	0.117559471553548	-0.141723896797908	-0.251562068016093	-0.0178830358435428	-0.25531096150897	0.0421672945167868	-0.225678859400324	-0.00106824684201861	0.307130260472127	0.249179077720406	0.205353785397474	0.020046849641603	-0.172804257947214	0.212761278603932	-0.0491053048172779	-0.167358416244181	0.00665910699691483	0.182577096596371	-0.110693576707277	-0.0785059983303246	-0.0587024732327222	0.127513674753369	0.072343304070369	0.1434254818214	-0.00493260981148421	-0.228513279611486	0.0984422702101174	-0.0181230350935846	0.196987457135924	-0.0698063066210199	0.0686050398038614	-0.0151139481872864	0.19022221283618	11
ENSMUSG00000002910	ENSMUST00000002989	Arrdc2	0.354509681750324	0.528642665559471	0.103748484605334	-0.0740605164692994	0.00135085810032761	0.423444097957718	-0.355050974919146	0.426978212299238	-0.367822127438971	0.0371274264569495	-0.404761044419775	-0.114333574348001	0.236865736946313	0.124217661569319	-0.356675901000641	0.0372580259739854	0.109876430880716	-0.2132454780228	0.204845989322571	-0.290382323047349	-0.557609637425363	-0.438421267420886	-0.133797204246186	0.254416480605689	0.0981526741505151	0.198632997175119	-0.418500617656356	-0.0035667220839037	-0.23903831541463	-0.22677304831635	-0.0911758805910445	-0.366522477684526	0.650063983203169	0.338651211741646	-0.109837979832443	2
ENSMUSG00000002944	ENSMUST00000082367	Cd36	-3.34409053131593	1.24749779859354	-1.36750370443588	-1.00919192222338	-0.703371737473683	-1.8065157208948	-0.460687320707542	-0.0129842943170482	-0.601886815883717	-0.561106722175046	1.05503176706975	0.21094666482188	-1.97301081837968	0.120496945798045	0.0120753456933367	0.174788898720796	0.245727213855261	-0.196532828575507	0.299297557963154	0.813598935844748	-1.30893540919048	0.110935685725261	-0.331533030365386	0.519026052575831	-0.150283682033956	0.93652068385789	-0.479243616343394	2.88433648340041	-0.434749010836296	-1.15601016161425	-0.419054535377276	2.41971803524869	0.0923890861570027	0.531657702751591	-0.11756635245257	-1
ENSMUSG00000002948	ENSMUST00000110998	Map2k7	0.650147151603079	-0.580394932199182	0.0011183590278191	0.0391356082784488	-0.630164597145214	0.197056512568168	5.54886543846614	0.442001779194804	-0.537562001627426	-0.0497894003026325	-0.338921211382096	0.186826084097479	-0.669757116502904	0.384267773690617	-0.692417457573523	0.433266795095284	-0.641108892899268	-0.746479763173961	7.91322882053104	1.06414560492152	-0.656006880612359	1.08277474271269	-0.0466893320733275	0.942743486383067	0.0558375654681271	0.564228459151468	0.241857970292864	0.428959877732449	-0.471890877746403	2.36273730640841	0.26471600174148	-0.595617165235448	-0.619582802200632	0.492474276833055	-1.18719321361504	7
ENSMUSG00000002949	ENSMUST00000149827	Timm44	0.129622320314026	-0.33842372029073	-0.0549174937597989	0.149238369822286	0.59719084520711	-1.10278865575772	-0.0677430434461745	0.0537298830773351	-0.39603581308576	0.406490429435824	0.303655241596208	-0.225418124233105	0.714696787699173	0.792258240163119	-0.396733044094344	-0.5612777484457	-0.369284632050849	-0.631136882004511	0.288334980567536	0.0943329579442478	0.319085079726559	-0.292287580092621	0.605369483268474	0.273829950523926	-0.675268577422633	0.510459677631033	-0.30635340235108	-0.423340360506311	-0.111472476902965	-0.927662294553961	-0.754453007493087	0.568199216208423	1.2118282780057	0.837804222641686	0.708763488067245	-6
ENSMUSG00000002957	ENSMUST00000003038	Ap2a2	-1.99236535568773	-1.77924161865141	0.283906187492513	1.96120941657526	0.0962950273053056	-0.733447180012389	0.277135888294189	1.90087123336002	-0.44916382364853	-0.486248845912574	-1.26607321228679	-0.504804065533529	-0.291089640173119	0.355037301553317	0.200116502002057	-0.872178372506717	0.299820790351477	-0.200731117575381	-0.139913138113598	-0.833080605313065	0.178947714738576	-1.07232948361058	0.207068696294538	0.595192704969134	-0.7234332892496	-1.12313495670483	-1.75744400828372	-2.09893831536387	0.268582874625735	0.12714992346229	-0.606239035146237	-0.371934908928905	-0.33880802375453	0.596296610495285	1.88732778154681	-28
ENSMUSG00000002963	ENSMUST00000107876	Pnkp	-0.170242944281149	-0.980432285711319	1.06406460544085	3.42210337383152	-0.81185922787378	-1.0682741812477	-0.0261104508654369	-0.581844792648916	0.95317485269188	0.453566418517491	-0.0724363326864748	0.392483131639662	-1.50106558951933	-0.358023466384281	-0.576103796456763	-0.947071875350184	-0.00443751944969578	0.80329370293277	0.682224763981504	-1.67689570714296	-0.118968625881584	0.286667515871151	-0.432039244791897	0.0286058388556212	-0.348160303632823	-0.820817843523226	-1.00575331141105	-1.02601815691307	0.088286082737221	0.379370246892692	0.364655039639158	-0.984604982354121	-0.104864525951229	0.121861076337694	-0.251614266348476	4
ENSMUSG00000002968	ENSMUST00000003049	Med25	0.752614972585162	-0.476800487715771	0.208378276520418	-0.138113641048819	1.11532522298693	0.566399259928993	-0.0871575782335179	2.62420794386426	0.753556403035601	-0.562509954065008	0.558643110695089	0.239901054847928	-0.746892301872973	0.579070115806375	-0.180730873007879	1.77064078469872	1.45164463967219	-0.604375237566786	0.313255429043447	0.169006110287657	-0.657645206133371	-0.110384506495367	0.180381021759148	0.677707818744726	0.167215713789119	0.754942445301005	-1.10790650494989	-1.73390224832019	0.341984611011906	-0.49126263162365	-1.86294738220816	-0.875372082457633	-0.254218247243985	0.347520065465233	-0.583978167848661	8
ENSMUSG00000002981	ENSMUST00000055242	Clptm1	-0.624541999008158	-1.24622858008549	-1.49021229049598	0.795769469236604	-0.337778040383261	-0.303188882693046	0.691239120908068	0.700837345238211	0.436636955809337	-0.163049570934288	-1.11055210799405	-0.762561232874177	-0.380665790701048	-0.56549871021376	0.995018142943732	0.116520239277586	-0.308392159498133	-0.0627176463534268	0.424473056952801	-0.0903423555959461	-0.653297750213454	0.0701713077999423	0.72961999636556	-0.10112680941011	-0.547873237850717	-0.148346513448784	-0.908474666691077	-0.445865632371044	-0.378388826744664	2.09724190537665	-0.0929480288042647	0.968476096104958	1.1858691057967	-1.18334741648627	-2.21308301937282	30
ENSMUSG00000002983	ENSMUST00000094762	Relb	0.0210420311075079	-0.98357349937305	-0.511362167345229	0.0104859899513248	-0.236091280974549	-0.609700890991249	0.137808333686027	0.63588272399423	-0.169149300052155	-0.406393904346602	-0.138874828539954	0.0644250472607647	0.420777350241288	0.68451878990486	-0.113500477168522	0.088756366434594	-0.239284950836065	-0.991320901243972	0.441802638429761	-0.0440362940288098	-0.0123418785695299	-0.101934577952125	0.0165210231190645	-0.733920592638369	0.22679760580547	-0.23828163515284	0.0746470358230319	0.0904322728351556	-0.080933299628072	-0.514214033919515	1.75395681081892	-0.238837258285684	0.592347415854672	0.121464356868954	0.479613877331455	31
ENSMUSG00000002984	ENSMUST00000093552	Tomm40	-0.0904417939989001	-2.00751316913826	1.02870514249184	1.68200086439587	5.30874006385926	-0.333599059616487	0.7685750020131	-0.340294246023241	2.80456944796381	-0.935192007013737	0.0475957372711787	-1.15035188792323	-2.84306815706927	0.374252632303746	-0.4148908615953	0.426387209072648	-3.08906796575134	0.31279707131032	2.05036002274123	1.6906456075751	-2.40056563154089	1.34695054267926	-0.112358315281341	-1.68007648001702	-0.701090299043667	1.83497745927867	2.36195417593545	3.26597349682226	1.86064128239496	1.18233702866365	3.15542471713405	-2.05562826997357	1.44874388632279	0.469834695538266	0.788193129000051	5
ENSMUSG00000002985	ENSMUST00000174064	Apoe	-18.7942195382309	0.493527296387577	0.894287946260561	1.9764876524164	1.37577101297809	3.69355261733925	-4.3925543867445	6.54162090361564	-2.35436517972092	-4.98337366951935	7.72607077797833	0.16268693082831	2.65201957256926	0.314380342264117	1.91627477572696	6.57459673868399	-2.19566371407779	6.76688670636636	-0.464194729175571	4.06340447877834	0.628648727570095	-2.99204580570221	-0.651987236906758	-2.23944025530931	2.99837759302906	3.26777064454183	-3.36123029188175	-0.776961417248583	0.248468468403972	0.478871222507438	0.0331026234163024	-3.77968548266707	1.31716984858674	-3.09412243526624	2.64084885548952	-1
ENSMUSG00000002992	ENSMUST00000134116	Apoc2	-6.79605718302817	-1.6251123936222	0.207732646340356	5.12277716098923	-1.31816133942886	4.05702518430979	-0.0992251688624133	0.0644279882643422	-3.63162541590714	-2.05905886773569	1.79029942503825	-0.0987451120883301	2.22986373343759	0.725462252390978	-0.222955693980845	1.44780909884704	-1.78194541121661	3.06457828301618	-0.522166120614557	0.929038020379129	3.7729449852162	-1.04243158221607	1.17397331983898	2.34484356245397	0.733335149707261	1.74525905886222	-6.86754265819617	-0.0953733028993129	0.0870803643924053	-0.146182366153712	-1.29976029031089	-3.0979802504493	1.97582511511729	-0.646269311593876	0.696007754663446	-1
ENSMUSG00000002996	ENSMUST00000172314	Hbp1	0.193156876823579	-0.233272224859264	-1.00473985603265	0.450579209266548	-1.23291340536135	0.806223097442577	0.524210481303307	1.99987111676537	0.165611742308888	-0.906974455440321	-0.734947325631666	1.01600590562903	-0.621525216078142	-1.7476195509906	2.25769156764357	0.223275580929845	0.260405086694344	0.470547425945909	0.355085379259905	0.082488935345843	1.22813906867425	0.745956000001052	-0.0949317614416586	0.365329110029886	0.972322671696126	0.56139581128873	0.298596942080117	2.14578710308428	0.341959392997088	0.214202839810412	0.123805692859341	-0.198908319900315	0.0973751295917888	0.886018148760697	1.8242011007992	28
ENSMUSG00000002997	ENSMUST00000003079	Prkar2b	-0.0165059868227456	0.230811731631816	0.660840013314946	-0.203707494791758	-0.455885375324281	0.277089119690227	0.219140471846577	-0.0981129482531031	-0.0872152365628581	0.434423815733448	-0.0426044280638947	0.0837899353754162	-0.0945019581077577	0.0157765168584566	0.261682480522254	-0.00232883458367663	-0.0628855990553994	-0.182015671632601	0.201729188840227	0.401576744158396	-0.380641502287005	-0.0170561308304729	0.762747298441037	-0.99152286586294	0.0264509130587665	-0.291263699431872	-0.127399453345928	-0.592848477066013	0.594941095011662	0.109701514898691	0.237464990430937	0.194087084792788	-0.282848440890496	-0.128610328203598	-0.652540923292033	23
ENSMUSG00000003031	ENSMUST00000067327	Cdkn1b	0.398852880258752	0.264478037104269	-0.0179540947058403	0.117747640386237	-0.715419496807536	0.0109876183287552	0.241300236049867	0.161626389321807	-0.168965491396646	-0.049881035610391	-0.00300159190594632	0.732850390750638	0.173039615865982	-0.44647248748537	-0.181547210348733	-0.0182966324956671	-0.333461696425464	0.136899765691744	0.141091320804577	-0.0938758594456669	-0.04131229453127	-0.304189773020921	-0.0286238810219686	0.0662565905343882	-0.315609078419327	-0.232866585482136	0.531373855334787	-0.037302298108013	-0.126291691201937	-0.22488453544545	-0.0846671253427053	-0.192845628335487	0.527380767299585	-0.171452595914335	-0.102989959679673	12
ENSMUSG00000003032	ENSMUST00000132746	Klf4	0.50348979309567	1.0122007791596	1.18056961277906	1.56671854257715	0.536482617956905	4.67448616975771	-0.370595056389778	1.45040081090872	-1.79682678381556	0.5065948642636	1.43231865147462	-0.133435867839034	0.451510162730694	0.135181259275468	-1.71282256781469	0.376140529725365	-1.30694175660086	1.53710932424638	0.780218496987706	0.439537584743519	-2.24609381278023	-1.13016904977707	0.632411256874474	2.58715167046469	0.661682811394356	-0.139782704233029	16.5670665537184	-1.69600414540621	0.230559116302562	0.076689969880521	0.645672317302498	2.023414498869	-0.557401666019072	0.015111737268118	0.696237923228496	6
ENSMUSG00000003033	ENSMUST00000003117	Ap1m1	0.213916956157903	-0.0379834588287976	-0.10126064582315	2.19072508989649	1.19521739180696	1.78699207776973	0.666879054201289	-1.5546317500899	1.74713445144518	0.998188275360778	-0.0658506763977499	0.241863947563021	0.998229785828001	0.181768431748514	0.838640694441648	0.775095673189506	0.205108130700178	0.992270562399719	0.811281796732405	0.144511572067903	-2.46022635363338	1.84368284626066	-0.979376870686977	1.5497676089331	-0.453373702249221	1.05781494877356	0.123680080030746	-0.491979016227686	-0.792892238374706	-1.37606360325643	0.51694626928183	0.230718787513574	0.186950871963029	0.892424393778878	2.88724355225853	4
ENSMUSG00000003037	ENSMUST00000003121	Rab8a	-0.838506836509567	-0.175618233439564	1.12298701461247	1.18658248040614	-0.352417682146708	-0.737600130319038	0.180586439475925	-1.88092722043446	-0.638770222395908	2.00537401033483	-0.625135823395088	-0.472779332292476	-0.1588678457481	-0.107044183541309	-0.663667809684151	-6.57711847777536	0.757035420249233	-0.808746959668664	-0.132087425193949	-0.251709717294518	-1.05412430471239	-0.993093289068224	-0.287997348821437	-1.21396397581013	-2.10912201168794	-0.965915906048095	0.993104302462876	0.605269714884789	0.23763880971567	0.079557053597046	0.219962194096567	-1.04505483666145	1.06842830771053	0.154895017914102	1.12566215397342	-25
ENSMUSG00000003038	ENSMUST00000102553	Hmgn2	0.502035013266101	1.7403703696779	0.83850499740838	0.274398817634198	-0.223514162463213	-0.65369307592576	-0.76664634526442	-0.0380122601151544	-0.380595332933652	0.240760184615279	-0.0342671538567196	0.622314063418291	1.32570552980795	0.0390806382690464	1.56523164310785	0.79938871674578	-0.106397399228447	2.01549230237711	-0.189911155129278	0.040662744548793	0.49200124761563	0.951580180010611	0.460951943240828	0.0972876016346234	0.059316534875602	0.239100749716318	0.4835799371368	-1.12464489941332	0.0212097459030842	-2.06833103873933	-0.267850888587342	0.0983539098109888	-0.0819069590681301	0.473497027734479	-0.375289024380544	-30
ENSMUSG00000003039	ENSMUST00000003123	Fam32a	1.6435468650784	-0.494085463332221	-0.318410034995607	2.90496424170555	-1.6669665649216	3.14190543949715	-0.476493672266771	-0.229587392568522	0.886744984162324	2.10426390538068	1.12946550836759	1.16798612622771	-0.16670680282379	-0.356488531907709	-0.251452849016302	-3.28816633318226	4.09485947632176	0.136283630666643	0.0118145526653217	-2.09421369899802	0.520171832178777	1.82566803533763	0.577275885192489	1.32375733268882	1.37801837268656	0.31627034306523	-1.88257143514638	1.24280436649593	-1.38023583157926	-1.66379308013437	0.510682767966488	2.13740225688803	0.770303126174711	-0.354854318040429	-0.918972024244727	6
ENSMUSG00000003051	ENSMUST00000003135	Elf3	0.839743183028638	1.55696418182028	0.698153460166144	-0.691816114632095	-0.778803550969715	-0.16675661638561	-0.695331112254751	3.58546216582807	-0.259459650074013	0.577854667529887	-4.60731252503572	0.315022295853161	-0.446263209730792	-0.386802374693808	-0.0561703704040816	0.0729355214634291	-0.221145998305655	0.224632777539866	0.102270377378488	-0.0880293968506316	0.461998691306694	0.27715895276812	-0.269392884617755	-0.433907801498104	0.380208084440177	-0.124316621039457	-0.162251617957425	-0.722096591998142	0.347438958817756	-0.0541570364899772	-0.712770203375648	0.0365157510857483	0.554008514373163	0.0885492703580049	1.11956019312187	-11
ENSMUSG00000003062	ENSMUST00000196268	Stard3nl	-1.05685125844967	0.145993704793998	0.604464403554269	-1.29822598085947	-0.30156962795495	-0.132949000345558	-0.674569257036699	1.30186503547476	0.000638642227411325	0.642638434144071	-1.19586368071219	-0.0181485103339427	0.64571481080981	0.283005578713965	-0.602754967680945	0.174137700517164	0.0570104768790658	0.208193674005186	0.0825705914818724	0.472492926185214	0.128294531765624	-0.00779890595917398	0.167419432573811	-0.172483400201803	0.263831397235914	-0.155621417247037	-0.177845874523131	-0.013663548582062	0.312123904189104	0.0665595333925639	-1.05931823740413	-0.45185438856828	-0.807682037317356	0.349470309983056	-1.26979525425484	8
ENSMUSG00000003068	ENSMUST00000144883	Stk11	-0.167371572244533	0.670619847822116	-0.0769867070995434	1.21007109619852	-0.396323515639742	-0.7479965742759	0.603846788332189	1.31696638342566	0.831515933852559	-0.690305685411175	-1.7497183394969	-1.02903064772772	-0.310988518575511	0.320740449485101	-0.0331820425109087	0.41837522034693	1.15937678625936	0.887348753866838	0.76746529112114	0.13877987936669	0.635609617682428	-0.625676809316247	-0.519432103179995	-0.18384770929703	-0.446050810746001	-0.720476167887618	1.43760196501998	-1.42132364388708	0.542511752662509	1.46292506051848	0.938468441806353	0.8094458646845	-0.857055647562117	0.672767709824524	1.84684016414627	-11
ENSMUSG00000003070	ENSMUST00000003154	Efna2	0.182942824054507	-0.02875247323881	0.165980776043248	-0.116355413878618	-0.323900128212552	0.0614361948819801	-0.0949157281808703	-0.202550237861191	-0.221695601915112	-0.050027453643094	0.173729799827029	0.170917100373534	0.266406794300297	0.0561109076028999	-0.130209463406683	0.188605594653242	-0.12329565533122	-0.156723336694097	0.0371318521526981	0.206430324749167	-0.163054006951041	-0.0982095141675432	-0.031367482134882	0.134584911369605	-0.0700400972356067	0.151378442146854	-0.023405485981052	-0.0740067592966232	0.164373709346732	-0.0630158171787486	0.0865443528554627	-0.208765701995989	0.17135925206247	0.0428370596973651	-0.17882144596796	-5
ENSMUSG00000003072	ENSMUST00000150347	Atp5d	1.47251967154511	0.88157079152024	-0.654682155932411	-1.8069687071479	0.537967535849614	2.03647927075608	-0.931966657557546	-1.34481463536869	-0.408008072480967	-2.17397490355301	-1.33958005896767	0.191393404137417	-1.33570084366214	-0.671555029757577	-1.2806209483989	1.26652868484977	-2.40913697276717	0.701428035553437	-1.79157814553193	-2.94338998244343	3.40502550076741	0.847644406090968	-0.449329985737214	-1.79147302506238	0.20648628003341	-2.45170977511186	-0.766906962526944	-1.22499262484474	-0.889283784041894	-0.147997073831079	-1.04328604644226	-2.2355834372715	0.887569129155041	-2.44450410127043	0.0443235169064709	-34
ENSMUSG00000003099	ENSMUST00000003183	Ppp5c	-0.861319621092198	-0.191731510239481	0.223058395281639	0.482568178084136	2.92668986281938	-0.588824812897	0.183039467442656	0.685190526355933	0.161071570879369	-0.117074279384435	-0.082121420485781	-0.828650555041136	-0.146760752088419	-0.421453383748108	-0.340152966320669	0.656081276918181	0.380992945810688	0.617009274563356	0.0239591594510107	0.474805756099316	-0.803195417497396	-1.1740625322021	-0.0534761380390102	-0.13560145149303	0.0147461068603807	0.86496277825852	0.0675259876526195	-0.262833554118105	-0.503595669884543	0.966224468492211	1.25222106168217	0.6112286916186	1.19392043215016	-0.314183758595396	1.481438523076	5
ENSMUSG00000003119	ENSMUST00000107539	Cdk12	0.322038950653174	0.215641649194077	0.731064911043536	-0.555305559944344	-0.35762585618901	0.385531625486566	-0.212292125553186	0.55753433022329	-0.0929573774331922	0.0349838077859997	0.219056873004468	0.231403010066759	-0.951873581835304	-0.622213205252071	-0.507961463108778	0.571245923715989	0.0717654362941435	1.44594573500649	-0.290177291689354	0.245897696380661	0.430615866454181	-0.792259745681999	0.0820070777068283	-0.189650504531488	0.680399392899798	-2.50361901126524	0.589631758680332	-0.232925284394394	0.134303420326296	0.530480335337898	-0.50926399506373	0.00750740632059313	-0.0866813427541919	-0.247561946469215	0.116643222885987	18
ENSMUSG00000003123	ENSMUST00000003207	Lipe	0.13361652947835	0.246634863924748	0.0964738204589821	0.0887736820836675	-0.0151564426870865	0.112322729514673	-0.0875624779172405	-0.212733990702947	-0.472922320478903	-0.24798656390395	0.23176412795917	0.460431613578281	-0.11027811612778	-0.74822049193819	-0.312772369266429	0.437109474576555	-0.171083635178174	-0.414866179406934	0.345536489373243	0.386598334405673	-0.656779929571304	-0.664839737421143	0.0237706689376078	0.254011738268255	-0.0820294436035546	0.408569886139205	-0.0357464427951298	-0.261366115348074	0.30869722129245	0.406457281161597	0.23364914716016	0.565490217346216	0.0245430365465646	-0.181702597133783	0.313277642431229	-14
ENSMUSG00000003131	ENSMUST00000172450	Pafah1b2	-0.845528079517191	0.385436407027961	0.0247967168557972	0.979262184873162	-0.396768534530345	-1.53283805134269	-0.560179056313172	-0.101076268229044	-1.28586774119225	1.25583926777206	1.47851216014978	0.219097351981053	0.0504423402527516	-0.0482391297497322	-0.177708947642415	-2.41656418669098	-0.435492428539157	0.268624848853285	-0.036590748190148	0.398601013372472	0.52484968971389	1.00202761372633	0.935892299530085	-0.363325161031791	0.966189218686411	0.165912027380168	-0.599323806776469	-0.213382611628036	-0.138708798960466	0.158185714763858	-0.88595085767598	0.221910303175556	-0.231693402496686	0.955598350531629	-1.08263252132405	-6
ENSMUSG00000003134	ENSMUST00000054462	Tbc1d8	0.640219577789906	0.740545048031247	0.0551543394444437	1.30117080922109	0.216018355350042	-0.0174677168353764	-0.700791068572575	1.4015754733216	-1.17415248793888	0.0795337441128851	-0.0162234507670125	0.420194094608661	-0.116052237597163	0.454390424122204	-0.288349691143157	0.739556092481416	-0.13529462445447	-0.72228975544367	-0.157202437344142	0.366875157160902	0.501309649756397	-0.521744651660704	-0.60201089089216	1.14458473426509	-0.0231146494649255	1.203285665464	0.590203336140766	-0.198540221450118	-0.180736344104087	0.296704854492271	-0.409140958713923	0.0978607708876889	-0.73975989913519	-0.520904120125265	0.29386549768589	8
ENSMUSG00000003135	ENSMUST00000161515	Cnot11	0.161633401998974	-1.66992149153691	0.175546571923312	-0.133081891072544	0.726797363749111	-0.161139976706474	2.53024661934306	-0.430091882760553	-0.664807843704688	0.373617286800619	-0.508502216679812	0.312017990751523	0.150159463692921	0.0498284071314922	-0.368717340052849	0.516350768887248	-0.377404221877598	0.212986828183215	3.68899255860825	0.753368082126885	-0.0547589177031956	0.917857159431972	0.442659861805749	0.405126400076748	-0.406777843385371	0.0381383953468156	-0.331106186807103	0.341463479074628	-0.246655916988111	0.784885243211654	-1.02409235707151	-0.924874820820637	-0.71079859465128	-0.929052104320961	1.17138452747476	7
ENSMUSG00000003153	ENSMUST00000032476	Slc2a3	1.06064897307212	-5.97161694865707	2.93182547674166	-0.852878016545421	0.760266762452765	-0.358779814517499	-1.7467959063099	8.04225608902641	-0.763158236894145	0.144557701830033	-3.93257282661874	0.210915777209813	1.61680802059973	0.3850704795244	-1.60059214292154	0.637474101633538	0.332461968742297	0.23571884512917	0.869980224717311	0.980498634367173	-0.0648494590485669	0.147121794986551	0.174759110726753	0.0735320813761163	1.39613018264281	0.24139629832412	-0.350716844519575	0.329618683211435	0.171747488251638	-0.617228350370644	-1.96790927104957	1.05770710068552	-0.377884908300142	0.608053722817719	0.300661992601086	8
ENSMUSG00000003154	ENSMUST00000003238	Foxj2	-0.30227436030385	-0.23422832264974	0.237453600256983	-0.154077798078023	-0.83761316113582	-0.0874139880378095	-0.204787941440946	-0.0851096960483888	0.0404792351836522	0.364689878998734	-0.461281898873707	-0.250271129789579	-0.105534492594821	0.516923311432157	-0.295899013371992	0.00123941003420214	-0.33436905045696	-0.0392425440809201	0.174178317322	0.129046568124226	-0.204617268046332	-0.1066329401914	0.0271064309947645	0.297623830732207	-0.0658389850100773	0.218397863838287	0.0768381467761975	-0.615539694139314	-0.166595496916467	-0.609939062625426	-0.0190833355340952	-1.31778926424689	0.102051612720422	0.228681848229223	-0.341697641543138	-5
ENSMUSG00000003161	ENSMUST00000088786	Sri	-0.843510706013489	0.716217315599753	3.0075224341665	1.06612702712366	-0.761899137999143	0.388734347349467	2.60995596130374	-0.944321466744799	0.0521577055998058	0.19649770819758	-6.00215895991811	0.550551244203563	-0.514519488740128	-4.83437410324777	0.041899656438415	-1.94092536190162	3.56885182870044	-1.16083858022762	-2.26075263310479	-0.654672921150471	-2.05999566979528	-0.746186537667777	0.554018074637922	-0.350669080117425	0.0114268639409791	-0.368116465276845	-2.71527954194909	0.535180450389797	-1.986460050776	-3.11395178578886	1.12116616184961	-2.20681943422515	0.801141812829678	-1.50768311658738	1.64482956135821	-11
ENSMUSG00000003166	ENSMUST00000135229	Dgcr2	-0.11801728750075	-0.884122306762566	-0.719213649254035	0.659833695553987	0.92934832492085	0.334517844869313	0.947939584490985	-0.326326892912349	-0.430446667063254	-0.422302435229879	0.0186854791713483	-0.275367384818958	-0.769821212792136	0.188390814993602	-0.228026554045827	1.10057278787858	-0.0633812271355318	-0.310523401557649	0.375408348096008	0.817183799630702	-0.757759597789242	-0.904586380531083	0.229999120434358	1.76177197058223	-0.146464706421686	1.23904345850501	6.06860166293527	-0.017782296989709	-0.704006266946748	-0.068794466468462	-0.260997543188893	-1.38621197757794	-0.249739810906182	0.969348975363789	-0.570858863990761	34
ENSMUSG00000003184	ENSMUST00000003284	Irf3	0.173668007223479	0.619574864693951	0.306618422800274	0.258911287699567	0.0348010584302168	-1.00625830630535	0.314219012928283	-0.141819431434016	0.265431332121069	-0.113630466614586	-0.482268001749828	0.244780743917993	-4.17365440353937	0.870477103603856	0.178055506170505	0.755104745873976	-0.765515562264071	-1.00552759043841	0.577263948181478	-0.604936647175808	-1.3753076762674	-2.00494286958754	-0.38097439204437	-0.665640757199729	-0.0696124297362425	0.332624229484218	-0.703361530382113	-1.14307693525294	0.16677987798297	-0.524296829789946	1.68952383334598	2.26836822817309	0.403260218409407	-0.733988743245081	0.128359184747743	-22
ENSMUSG00000003190	ENSMUST00000003290	Bcl2l12	0.346658090895761	0.0631962208386105	-0.166595816288656	-0.727329773750816	0.07092759553504	0.498624768193371	0.628752912663482	-0.0194104471542685	0.246600819249616	-0.208457061104692	0.585721019791271	-0.0242437292384302	-0.733283645031453	-0.364597683661378	-0.576142642432726	-0.307625854851909	0.507452819656982	0.474104735247399	-0.765022431907069	0.00703861326257405	-0.214841041802635	-0.650177172194914	0.708244595485758	-0.825708508668867	-0.133503757754537	0.263758551299124	0.212398364994291	-0.297044362453982	-0.0207788393560916	0.611106001787881	-0.823555709397274	0.203134598891976	0.0805500859500301	0.0575232987395352	-0.317934082475849	-31
ENSMUSG00000003198	ENSMUST00000054780	Zfp959	0.18984625028973	-0.240301366706983	0.183391176788675	-0.377619348319182	-0.25442316640295	0.249893351111479	-0.265294309403857	-0.648736155073328	-0.127656015292182	0.0676940656734727	0.377370161266967	0.0257821960330958	0.647385799375814	0.590973427794241	-0.40434738657444	0.167458663503801	-0.207600118886866	0.586581967699702	-0.319442607527208	0.364442341418866	-0.326955088678119	0.249401556775178	-0.166334251886479	0.300812489847884	0.566039512795761	0.492381495628433	-0.492148754126261	0.065935397463907	-0.306801832547706	0.182636308799826	-0.44174328820131	-0.434680282314021	-0.267459257734074	0.158304695320407	-0.388534388040566	-8
ENSMUSG00000003199	ENSMUST00000133998	Mpnd	-0.823488539444427	-0.0521214383253434	-0.238731840302824	1.63401309310539	-0.12686688666619	-0.220208712903395	1.44332962551755	0.352687241022416	0.486750563524784	-0.26042289266613	1.28337933421405	-0.577283746768631	0.844107905265804	-0.734819052788	1.57606713853646	-0.351558567983527	0.0217249488753206	-0.878370445169465	0.35903106852309	-0.816830214596386	-0.574671164311528	-0.0617592721100607	0.411232509952006	-0.314673850402533	-0.817686706183719	1.58568056154597	0.176753441830528	0.511791849206965	-0.676147589223167	-0.622206884148489	-1.34888232705319	-1.18803511161008	0.519583664990168	0.480353063683366	0.722762271833597	4
ENSMUSG00000003200	ENSMUST00000003268	Sh3gl1	-1.01919554971402	-0.39267020154135	0.546544956296368	-0.488790644274119	1.14010456269411	0.318170878481762	0.898480399882516	0.55244673595855	1.01702803366264	-0.532874244231981	-0.127921894109676	-0.932618080704624	0.344037948525924	1.12129363293486	0.686699653366062	0.0787010686113127	0.12867174204873	-1.18283050313481	-0.116360254318173	0.506635532959065	-0.307762108929731	-0.145204540283024	0.622595737700238	-0.0852080729845548	-0.0897445819341744	0.363479380628955	-0.443141010183201	-0.917561472289788	-0.042072510577561	0.239276843784486	0.195526952735174	0.99090971841918	-0.103471212644619	-0.587939841164624	1.51397003768918	-18
ENSMUSG00000003206	ENSMUST00000003274	Ebi3	-2.45303465267739	0.257462687660606	0.163213793377208	-0.705643630502796	-0.630076006034408	0.779015164342046	0.12314060340983	0.262344607298021	-0.276752172968717	-1.04020101768087	0.532580473365955	0.149296928454537	-0.709443197127338	-0.226381623386831	0.081926492496339	0.335973143909691	0.105709330642404	0.133984494459336	0.0166332021155423	-0.154341481234131	0.321997434100571	-0.0737399713115512	-0.418383040365968	0.000426577925291121	0.0630988927975929	-2.08072938948974	-0.337761092323742	-0.0919127822147235	0.274779253940901	0.816595335792786	-0.576020331507263	1.64885374165322	1.05896954500072	-1.02831900705594	-0.306262126099273	-1
ENSMUSG00000003208	ENSMUST00000086869	Ccdc94	0.283125285096456	0.106267823254517	0.254035317310958	-0.12211464534393	-0.0359758591463635	0.387089859632145	-0.192315230323172	-0.301234430719366	0.0198525839438783	0.0603292590147679	0.0934838005817485	0.146484991543643	0.1929907252158	0.217556182477678	-0.0259866018730856	-0.0541670963188479	-0.23971215939695	-0.174329386574642	0.0433937219564303	0.162713346670086	-0.35591944469528	-0.307812900502905	-0.136917179949921	0.212920881056766	0.318699012741683	-0.0108707765497078	-0.372625504851004	-0.1912913664688	0.0872931123644095	-0.285745568086792	0.0903757937468218	-0.157536801073356	-0.131506150410422	0.193976756717912	0.241935487470135	6
ENSMUSG00000003226	ENSMUST00000003310	Ranbp2	0.169322624406403	0.551516954686312	0.259985773685247	-0.401798961189767	-0.621379874326271	-0.0313092134755181	-0.0220525545324198	0.641446720388496	0.49909286734823	-0.543235928412839	-0.310491153405429	0.684574715148872	-0.772990668150616	0.490948205316757	0.483915901887967	0.297896277622709	-0.155446232206377	0.155607522431593	-0.056557972434493	0.333089306196644	0.476892397077531	-0.253599090166151	-0.476596076867429	-1.02530552211047	-0.282618915506423	0.000238080737467819	-0.14596587662242	-0.372188660758542	-0.146914094688087	-0.966197205694514	0.361487155625462	-0.359925176823108	-0.424254711877467	-0.290264947617446	1.21501300303942	-30
ENSMUSG00000003228	ENSMUST00000003313	Grk5	-0.164226748231443	0.30019955486119	-0.269876403171256	-0.00531419281303661	-0.345130869523324	0.0568153959968576	-0.240375047773731	-0.236579398368419	-0.258034957425933	0.0168058730099352	0.244143028981221	0.460152345185301	0.369863231594773	0.250585699798739	-0.229124503479326	0.225964690169282	-0.423070440879553	0.111531880392003	0.182594797776866	0.11000026958047	0.993564952419876	0.0717957293883315	0.349863252955411	0.320247339073588	-0.049147042590562	0.314043951360458	-0.16048122610915	-0.0260447065834982	-0.0920198539266679	-0.1211595871937	0.728027972758448	-0.182875648267115	0.344644361022755	0.0587102210852938	-0.267942354905474	31
ENSMUSG00000003233	ENSMUST00000003318	Dvl3	0.292020932741835	0.177628346571961	0.294690338997587	0.0124777725199795	-0.244778520394696	0.0776252642287566	-0.223410811792229	-0.123878459784752	-0.343149956882674	0.0113074886504022	0.149289442013134	0.177655841454493	0.19506646652723	0.147412649823592	-0.166153243754979	0.127353268932291	-0.00501799950241242	-0.244813566323384	0.0265974306226071	0.0685848401273676	-0.291078117556633	0.0799681971868712	-0.000981668402812507	0.214965260000117	0.079676805689558	-0.0147656602626723	-0.115176358671554	-0.252545698053981	0.138043496165347	0.281333837110588	-0.10560253339004	-0.0553598230184689	0.152220906266596	0.0380070348688431	0.0830278581864862	1
ENSMUSG00000003234	ENSMUST00000003319	Abcf3	0.0317361097141488	-0.341333799703743	-0.116074204878098	-0.200892716519953	0.0258925687928822	0.384610354693989	0.413056789434641	0.845703684636816	0.377138970717628	0.63123548655503	0.000927190194429517	-0.0521572205252578	0.274001797273097	0.0187436778538977	-0.0143377089243945	-0.308080312418236	-0.593603427721691	-0.785129092325953	0.427183940497637	0.20700778350481	-0.38814445863076	0.334612078663686	0.481837424767136	0.428824582140802	0.380688027737172	0.772514863311578	0.320738058521903	0.249212773919288	-0.752072870305499	-0.181336066756267	0.250160584633394	0.222203711581311	0.352748307257846	-0.0260062209213997	0.179946528088279	8
ENSMUSG00000003235	ENSMUST00000003320	Eif2b5	0.415427129932402	-2.86025010641349	0.765738517907654	0.396950140968047	1.23963332922707	-1.64373550635668	-0.183419271259702	0.99858637648656	4.90311007711076	0.813692225158493	-0.889938921757214	0.67560792677351	-0.75143116485116	-0.0345355250865483	-0.441520426851287	0.589449587999456	-4.96288648474871	-0.160906044765977	1.83051313944054	1.9830800705368	-0.135419012841337	-0.945032081379803	-0.454315682769239	0.621382373166548	0.0965871977020506	-0.147270619559273	-0.855251257205281	-0.843131103693824	-0.070423020117031	-0.715877404230313	-0.264788061766081	-0.288744879745093	-0.407853967652017	0.802138320429642	-0.558358137650817	-2
ENSMUSG00000003269	ENSMUST00000107729	Cyth2	0.0994074362583934	-2.19138068651808	-0.392962671961452	0.717089250265588	-0.530801925715696	-0.77520314856701	0.728101094715008	-0.473302522578196	0.729503147110202	-0.363239695707785	-1.07368697046756	1.06180753191091	-0.339452404156639	-0.582514302634516	0.993147658344105	-0.280447542924932	0.523842184161446	0.0406987602743594	-0.397538957756059	-0.0987819325829602	-0.669669024639293	-0.0819846333486262	-0.641002314052345	0.648277453227671	-0.647971304732588	-0.56738375368522	-0.876513823804293	-1.44819295431299	0.0125281642324563	0.797644311372436	0.792444255836915	0.792839817276549	-0.0186262415280097	-0.0624212271841648	-2.38191860517291	-2
ENSMUSG00000003271	ENSMUST00000075571	Sult2b1	0.114848368402702	0.148688883329915	0.203332553194705	-0.198871070004886	-0.124198865929025	0.134590906931627	-0.185526751094471	0.643436601077616	-0.291513109137235	0.135892221547975	0.514195911170361	0.0820937993353703	0.228036655903835	0.0852987110346	-0.277947852142225	0.243551268092568	-0.288684726252137	-0.258699738519603	0.186444183789798	0.136163274795972	-0.0201283154229575	0.233591824272259	-0.210457367528498	0.19105009157618	0.151049233298306	0.104361803188693	-0.00960134070234496	-0.102270155357551	0.0507701837506147	0.240405068933987	0.141787989151737	-0.0706990162394498	0.287724457379348	-0.000971207803473633	-0.150188741450027	8
ENSMUSG00000003273	ENSMUST00000003360	Car11	0.287171084893613	0.175170369408292	-0.212539021020371	-0.171601689063351	-0.35567563295926	0.139856543505343	-0.240321828519724	-0.237908496906672	-0.221863233484225	0.0832572079010561	0.252936310324065	0.0542640998615037	0.199961678220265	0.0200631489141647	-0.10682227763774	0.336977734726448	-0.156790295863652	-0.15483249067071	0.0268926173213103	0.131549054923399	-0.0791383794829162	-0.205066275497823	-0.230971826257666	-0.0640881454799247	0.0857128973016191	-0.284958635113833	-0.0815739933837436	-0.0906744321421746	0.118018363139408	0.19379955834253	-0.147659445586931	-0.143869579121365	0.244315818654191	0.207728605370112	0.089004598973293	-5
ENSMUSG00000003279	ENSMUST00000130971	Dlgap1	-0.138304618601102	-0.292949247617426	0.866974433904769	-1.16660202747121	1.23033162266342	-0.259707235204787	0.590427638030471	-0.220848369191049	-0.532531826738915	1.06963586738641	-0.00911745127754192	-0.160531095935586	0.379499613887744	-0.00566155049287798	-1.12441840516856	0.34710408581804	0.125909459866726	0.436173129025149	0.243667010992587	-0.572006288825337	0.672529479323794	0.924938411513118	0.0783043206263026	0.19285854790691	-0.852663595903664	-0.66406580156374	-1.35261549792896	-0.464265924622986	-0.00524523079882576	-0.0769539747213512	2.25273930967897	1.2381442243533	-1.04276024733963	-0.143060259180625	1.52859670100057	31
ENSMUSG00000003283	ENSMUST00000109799	Hck	-0.833522636836395	0.0515836764014376	-0.826632370222522	-0.457634730930593	-0.724707718373948	0.676140796718098	-0.47706915825349	-0.248127823926422	1.84207635046646	0.186644697542766	-0.273329439293157	-0.183401467136457	0.255260902395265	0.111709539758374	-0.173562153796631	-0.657500627646388	-0.311760597363214	0.36938708255121	0.442157901506844	-0.283306718901475	-0.645580142683408	0.0944405129584044	0.512650154697795	0.971883390689312	0.117215799568272	1.0866795667268	-0.183902821931116	0.848632253187998	-0.181665265640476	1.35443052113532	0.189366688335958	1.8658953354713	0.353720241825944	0.0773211621658654	1.02491975583657	30
ENSMUSG00000003299	ENSMUST00000003386	Mrpl4	-1.03411806873644	-0.799829261775032	-0.989617174524793	0.396325653244762	1.19505089897547	-0.0729786710326326	0.460263362267479	1.07423107513276	-0.0748106893342755	-0.380606892793417	1.04836789565868	-0.177004235113443	-2.29181865791916	-0.195211134984777	0.16074422307309	-0.96049835743671	-0.165648066124158	0.479906761921226	1.06371524334679	0.0902988203596029	-0.749445542907178	2.27755185780891	-0.346082866536357	0.259791958791721	0.335098695518347	1.26167160244694	0.0862695687508977	1.03641559853091	0.392078658205464	-0.329212895681143	-1.36453898448291	-2.80459078569844	1.05757377418146	0.804953548050052	-0.0909083432948859	22
ENSMUSG00000003308	ENSMUST00000194542	Keap1	0.432340790669735	-0.0319057146546312	0.613434180150582	1.34371200332925	-0.480740766687501	0.0721157746954825	-0.0991372027751276	0.382597626466022	-0.455747733725246	0.636098936328786	-1.55924514631672	-0.937414616261346	-1.96818795846597	-0.0113927593135278	-0.702341873818888	0.413174138668702	0.0857561444935473	1.56980089350951	-0.280808555164528	-0.311907990793449	-1.38345402458553	-1.06532669050407	-0.348515949460328	1.82065424195297	0.721334495873083	0.704500880702883	9.18478495500439	0.206587098188266	-0.28059985399641	1.49719237870583	0.642406758779182	-1.18890367236932	0.74446366476559	-0.0958472496455158	0.273237471279293	18
ENSMUSG00000003309	ENSMUST00000115433	Ap1m2	0.453013062405469	-0.170117772517272	0.85287391954976	-0.0412571680595855	-0.534006726024385	-0.256610417637901	-0.19041777790784	1.31015879933545	0.107869040825193	0.301901880747916	-1.66074080068016	-0.324516366563114	-0.187873768892384	0.102721910530362	-0.219890914148891	-0.333538463032606	-0.443696356662023	-0.305470153925279	0.168790192547609	-0.0789250076059968	-0.140986260098698	-0.372005829013365	0.0372887087481258	-0.224331851469681	0.36325527692053	-0.110394989000347	0.410495187856851	-0.162202366290093	0.206809145687239	0.496721165438536	-0.415782672094505	0.255574564005042	0.311287358811148	0.0985862804324468	0.0741859954075492	-11
ENSMUSG00000003316	ENSMUST00000169020	Glg1	-0.481386170370924	0.484232622762334	0.288930963449322	0.408678513319532	-0.196447226059278	-0.243763829346988	3.59615934191742	3.55939694041885	-0.72873455750504	-0.545942696311666	-1.20188291852044	1.16458935337373	0.176511831839826	-0.464393972602858	-0.39385585922173	0.572324907116365	-1.16586825308822	-1.01601617999689	-8.56906842140895	1.33158386560675	0.795957105334845	0.698784712961657	0.266963861614648	1.02720658283245	-0.939994272585848	-0.302241351061748	-1.05585702089556	0.90176234648941	0.511399956581064	1.04331073924404	-0.232310675792066	-1.03940866008567	-0.486775001950678	0.266245429929617	0.476991740343092	7
ENSMUSG00000003344	ENSMUST00000126980	Btbd2	0.401184349633312	0.0812201560642461	-0.00582273622614103	-0.23905040449329	-0.903728115337093	-0.193295922441378	-0.557508004731219	1.13346807363108	0.176693035963797	0.262532032412045	0.0622131449576632	0.618754935648066	-0.0906777443087048	-0.59295091810047	1.26659640716361	-0.356880457067369	0.242061079370135	-0.725912382315933	0.113892543114278	0.404931140910187	0.0177412560349056	0.600868560006994	-0.320987620172825	0.0576542439911414	-0.0630856967935847	-0.681859357990425	0.115452627551146	-0.522685181775697	-0.123662010743267	0.31296808465753	-1.42286319757911	-0.0591022998965234	0.534190180275245	-0.569888907555358	0.183179608593968	-31
ENSMUSG00000003345	ENSMUST00000079773	Csnk1g2	0.53977971296999	-0.262486765894522	-0.593866241999933	1.57476012566968	-0.427939689499715	-0.835281477970519	3.0131912937178	0.0447266239503225	1.03758754501781	-0.3029145208453	-1.83173894316209	-0.278410857816873	-1.60326693946032	-0.789558299864646	-0.449471561065524	0.318688862405914	0.158569398527826	0.18336178935321	2.36156508140671	0.507480449167241	0.233109448068136	-1.4525768697182	-0.816190990034973	0.0731803892759903	-2.12953455607422	-1.2442476731003	1.33014866897704	-1.13986875458224	1.08421844859635	1.68359467344798	-0.0210265020642726	0.799427053026819	-0.475460003550366	-0.420724572904929	0.0760219778438322	7
ENSMUSG00000003346	ENSMUST00000003436	Abhd17a	-0.153557040134221	2.15393856057905	-0.152007780729715	0.538520496887561	1.92175785250847	0.322338037837293	2.48334378911785	0.0777541535248463	-2.76166148909121	-0.0630952109377636	-0.831607401358462	-0.700275825911666	-0.128192925320885	1.71830152595955	6.95443138951939	1.41195328614156	-0.986310425360295	-0.926747592198251	0.299232062876241	1.9402743316864	5.00061628687049	-0.750702367561168	-1.2132133677805	-5.92509001208678	0.550205341083466	0.449199959471674	-0.167123063221887	-0.23553185973365	0.887932821038218	1.81145600193277	-0.303996114484821	-0.587162916004353	0.0355966879545019	-1.65954807925495	-2.80106431110731	7
ENSMUSG00000003348	ENSMUST00000003438	Mob3a	-0.077316180037116	0.720497159807156	0.78443274010717	0.932441472152094	-0.796737289633236	1.67810602094549	0.407708586475785	0.821956526352411	0.903042519659637	0.0896860926377188	-0.624419610530348	0.680506015181362	0.528253837628292	0.0392526264484902	-0.840059424126504	-0.0776676670237321	0.195708619258717	1.33616142554213	0.816948873619697	0.21752498672055	-0.525843534806864	-0.696968084560732	-0.640697507591253	-0.158761341395021	-0.445011884492973	-0.202422109122679	0.181126038113164	-0.212046080084564	-0.467737551236766	-0.182916866029833	-0.0830542134524292	0.822834390228554	-0.929815212720843	-0.496827051736431	0.14942221341267	6
ENSMUSG00000003352	ENSMUST00000109150	Cacnb3	0.31915632422266	-0.135583104363033	0.131246524390943	-0.182442559957253	-0.264323650324322	-0.152634003025757	-0.301199288658522	-0.486869559703331	-0.16133833283069	-0.199023585761142	-1.04062461465379	0.138825487373984	0.362049419877314	0.179636843650028	-0.154297497376837	0.0365213415204385	-0.0403821442743695	0.152932312559007	-0.0371174819755513	0.293678690611613	-0.0950342372916384	0.0218944543557258	-0.194008925643673	0.232184886308739	0.279279422338706	0.319619412366518	0.0732348503825892	-0.119001781022773	0.062415465938987	0.0591194319675212	-0.237990410917939	-0.356051047081864	0.0623869618335644	0.110722302434442	0.294644080885581	-11
ENSMUSG00000003355	ENSMUST00000003445	Fkbp11	0.231793650109158	0.602152962361024	0.506030870726005	0.41327122066681	1.1361300147824	-0.0188823973839614	0.141183133686701	0.694739010129134	-0.51501100900979	-0.0889793914075305	0.718141979840914	0.139370344793358	0.229958477223054	0.0622657498748799	-0.396784636119277	0.22819171474072	-0.0827105664537877	-0.632368256504807	0.62407230086909	0.12536160009727	-0.0355226523550058	-0.640410979261231	-0.0905537662955033	-0.653854353922657	0.337221387410141	-0.10852073714961	-0.178572081452912	-0.665326456474717	0.581718633218914	0.0537515469271107	0.202870300112756	0.0599711742738456	-0.0853786680244993	-0.0796451622010481	-0.112597581868235	5
ENSMUSG00000003360	ENSMUST00000003450	Ddx23	0.462983695468572	-0.0605211257686603	0.26286289333347	-0.00983691761535378	-1.54092992754983	0.136857297222223	-0.0945693823528341	0.164062332037901	-0.0212342456404006	0.133142588307901	0.288434263906167	-0.22783110052026	-0.924735930360752	0.884847306652534	0.67786643605659	-0.0453223536191573	-0.25068387060234	0.907097655187168	0.453205163044344	0.697839476246048	0.0516682868614147	-0.152089261177882	-0.486093551529728	-0.579228149790042	0.5625518123382	-0.176093304281015	-0.218151906952082	6.28948398750857	-0.0593426385670475	-0.558070015304867	0.22556333437676	-0.426861245806974	-0.131361450980225	0.221569600937922	-0.738300658003469	28
ENSMUSG00000003363	ENSMUST00000117095	Pld3	-5.36920392650605	-0.714871323081729	-0.330661170813396	-1.1075407275906	-0.845915986055686	0.308645860846375	1.76604869785713	2.88496709163218	-0.406576626890034	-0.540738868653119	-4.10926102650275	-0.653511893559548	0.458268263192602	0.973041884308156	-0.247171496127325	-0.202436805460627	-0.310027639950312	-1.27590010287244	-3.40624200980588	-0.184322766452284	-1.34565902423552	0.640333748222356	-1.64001445206301	1.03103986164375	0.782670633663723	-2.16800180556429	-1.82151102076074	0.548201356043869	0.958273721222984	-1.29425025607437	-1.4956600058257	4.25945858150576	1.91662055960672	0.774743625248259	0.362038090776477	-1
ENSMUSG00000003378	ENSMUST00000205328	Grik5	0.227152501801506	0.0590211140626194	0.103672655359561	-0.203479656753282	-0.0414981046843577	-0.00951788301674562	-0.153179842218835	-0.239446996527667	-0.0429710580427999	0.101847828936857	0.228658011583458	0.333209252255023	0.457341077918417	0.11040335493088	-0.312479542307737	-0.0212663532802491	-0.250442089112924	-0.149088914990672	0.0836937085033149	0.21922774208563	-0.0103940041255809	0.123059982444898	-0.0105769296574927	-0.00793162728793817	0.26299222158171	-0.0239787788475724	-0.123754798574402	0.390126322482372	0.255331451950485	-0.0731459184213378	-0.265133953976479	0.139239283606592	0.270253798371042	-0.0262884720862974	0.660259233102101	28
ENSMUSG00000003379	ENSMUST00000003469	Cd79a	1.20023390769703	0.333588927797407	1.2542487349338	-2.46902124454854	-1.98665859860949	0.34584638893162	4.58761028990341	-0.600995605064763	1.4915221336925	-0.209340409388129	0.265816606157849	0.268290106896061	0.920266958353238	0.312239969398993	3.91928993000559	1.07426881638614	-0.774912582947691	0.558064916696302	1.08246507923104	-0.335927218756823	-0.319755246083499	-0.561843048148715	-0.291387595408192	-0.390918499463971	0.359489344039089	-0.16022777345904	0.642122659924483	-0.89384460574262	-0.192066878309081	-1.57959246275913	0.30673434388162	-0.323176579264979	-0.213638255290496	-0.343601835069902	0.197261180883149	7
ENSMUSG00000003380	ENSMUST00000076961	Rabac1	-0.404306798889645	-0.463514405102674	-0.507442141299593	1.8868591021728	0.176754046003482	-0.254011216170384	-1.33287237868988	0.506796009371752	2.82872956671065	0.587706509528734	-0.857786170802057	-0.92919252740832	-1.13704289283579	-0.819950108046211	0.276913874859012	0.326257593592591	-0.442336200490322	-0.995158560715006	-0.971982554295038	0.125946723406704	-0.943874388638286	0.685363525035933	-1.42972479359928	-0.99617141779088	0.871226997719981	-2.2344588388262	-2.39987576702794	1.02822382139537	-1.37458033384094	1.76704453927442	-0.936199536793283	1.18534744888874	0.652287143143933	-0.931146130873078	0.83517607739527	4
ENSMUSG00000003382	ENSMUST00000119109	Etv3	-0.772348357543907	-0.349384704419677	0.0733204880410105	-0.453362634158742	-0.248049775796712	-0.169652243538971	0.418344852739911	0.456972367393257	0.108278662698077	0.528604795394295	0.230881992126145	-0.267785249178596	-0.639343177377058	0.426787901965408	0.326814532333858	-0.439735413167642	-0.609868517316914	0.239203689862347	-0.49531456759963	0.391107429682621	0.402306959841838	-0.920374061291933	-0.756643243014609	0.0189320768705016	0.51604598599662	-0.00310651782793666	-0.640908719943795	-0.0702272876700623	0.0201402913607875	-0.686799186906363	1.44264012310935	-0.255660180279639	-0.531995488247846	0.0844590034604047	0.312902050494919	31
ENSMUSG00000003402	ENSMUST00000115331	Prkcsh	0.51308818767057	0.338824592615968	-0.911372794464034	1.38091865503005	0.519021403088007	0.699769506384713	0.390210439604203	0.229537064943242	-0.466684326134542	0.298043718158121	-0.945363218032392	-0.675098789952048	0.740493784802088	1.42991948431671	-0.589249206576334	-0.988985133760057	-0.0109387851405654	1.06817701036576	0.20134542939153	1.75404904091586	4.5588296490945	0.303085794508473	-1.48599751130214	0.279218288795724	-0.00420216649552441	-3.57805857980059	-1.27356644326525	0.607722428446314	0.261721127361723	-0.162995970423928	1.0192569674287	1.21426100760979	-1.34121372793323	-0.499054045614866	0.862178092467419	-23
ENSMUSG00000003411	ENSMUST00000106650	Rab3b	0.186235687788185	0.0910045780681945	0.386636006954229	0.089463964521033	-0.319847963686213	-0.468491462693187	-0.224314284186792	0.968548250559957	-0.777175925802324	-0.159748203622037	1.13995382973678	0.334062862288339	-0.330897782963379	0.619379369143421	0.70839964549574	-0.21672040888739	-0.0568647635319253	-0.355332220922222	0.233696985230924	0.0760783365470843	0.0897278011693154	0.297369566731975	-0.448750608776059	-0.824331015191644	0.603078385824543	-0.331924432528535	0.297804623020508	2.40024153602415	0.0803530796723981	0.391344421904667	0.160720774361087	0.801140278265898	-0.348342458340313	-0.0833321325591675	0.86129983485741	28
ENSMUSG00000003420	ENSMUST00000003512	Fcgrt	-0.846247153654128	-0.810864764949086	-0.45853193110962	-0.134373044381123	-0.906358530214363	-0.510997748003654	-0.108248652902468	0.272735103011234	-0.292718545876206	0.0697083883214793	1.26289332069183	-0.234016367501191	-0.0859052717486846	0.300221171514359	-0.0810632691992742	-0.0258819784130393	-0.319694247299853	-0.175231942872603	0.0309731629472095	0.136554542497317	1.29035065123516	-1.27628190322202	0.05188897582191	-0.358529604099743	0.129433105414912	-0.559952391536626	-0.679372463278828	-0.796194629272158	0.0131429441017978	-0.269599186568232	-0.922293639374873	0.2205905473725	0.501580782338587	0.674864451533174	0.0723549863469551	-22
ENSMUSG00000003421	ENSMUST00000003513	Nosip	0.370332537556852	-1.14184480564002	-1.4322329980177	-0.288693100892535	-0.694157427266021	0.635394422907948	0.864734572372	1.21577881179638	0.395002365455777	0.72890606594965	-0.299931669679808	-1.12479201562149	-0.570195837789604	0.0555726437043262	0.184386430448664	-0.680661251168983	0.358482061578385	1.69994719122454	0.840084333431493	-0.955403793253461	0.275745996100254	-0.633566680887322	0.528033049196962	0.105871754144915	-0.256400098171076	-0.705998389851443	2.04514661298734	-0.304012124253969	1.40263908883694	0.00834509830293358	-0.791540816501579	1.20547925570502	0.0445241810930626	0.498089906347257	-2.10020432320404	18
ENSMUSG00000003423	ENSMUST00000085375	Pih1d1	0.00911694794916036	0.815740668689079	0.111847384079267	-0.170202694690588	1.05498408035962	0.368082932926474	-0.179640655732451	-0.843211134633463	1.29094950470002	-0.271969806751933	0.517259254341756	-0.0897092616108054	0.195872255380288	0.507319290093721	-0.0211300627456289	-0.827092531769238	-0.327085763018961	2.20683636603471	0.393988587212705	0.972036092151706	-0.170798287715309	1.03708826042761	-0.104332095351495	0.829339956589144	0.73594600354097	0.0688719066846542	-1.32976682185397	-0.0158075267712969	0.655661238706471	-0.133668599443679	-0.693448298101158	-1.55921265332804	1.000250802023	0.00856519094116365	1.25052920395242	18
ENSMUSG00000003429	ENSMUST00000003521	Rps11	0.956816282563359	-0.91195123075432	1.08565109324255	-1.17302142606811	0.380665194159156	2.07577256532662	-0.85916012702609	-0.183487748780718	0.607262646624595	0.711272031713081	1.28138006476734	-1.3285741732066	-0.833038811736966	-0.531793399876775	0.190654980025413	1.81069445995951	-1.93320342912215	-0.713543502849948	0.522929950769888	-0.128899561534582	-2.54392011142471	-2.50823647430716	-0.743283456007031	0.655750123693457	-0.263938167839284	1.17639425874282	0.0866038361851588	-0.603809421695871	0.963716283972175	-1.19418568791553	-2.33149651506058	0.0830027484410489	-4.1126227736847	0.236603296468455	1.7407180568145	-22
ENSMUSG00000003435	ENSMUST00000003527	Supt5	0.305973509685059	-2.47466376592231	0.0450795536428321	1.76190250123453	0.37980262436306	-0.807535070143147	0.436742430818918	2.80263818457171	1.13425386030541	-0.414011295389331	-0.621311822997791	-1.25178569317758	-4.72069794316076	2.09020767124425	0.418491350639302	1.49989445896605	-0.319395923639936	-1.48497454657149	0.20044678912496	-1.27620525283855	0.173389044078111	-0.26954291009051	0.137680703878325	0.59719823879063	-0.323591742347418	0.314602565557554	1.40524713364223	-1.18452276024915	0.0461856855242403	0.177987807034614	1.30619686485189	0.660764288952362	-0.859911712866159	-0.0850407006896167	0.375806483744307	8
ENSMUSG00000003436	ENSMUST00000108315	Dll3	0.221178121665126	-0.640483668530118	0.3199548760351	-0.151313149634571	-0.214505897087709	-0.0220211488895187	-0.0845401313422265	-0.127592411072419	-0.0959708171249967	-0.194899097986444	0.137337989382063	0.185507419471549	0.104469479306817	0.00901671048310992	0.156519571315156	0.150779759510186	-0.148528747820657	-0.292144088299048	0.0131385475110165	0.0746990030139642	-0.0554617996227394	-0.265794297831024	0.159137315281483	0.156522440627212	-0.105659319476664	-0.00950759482499721	0.0245008863394381	-0.492165405520665	0.183927391037109	0.321374050034703	0.320742189553305	-0.0455388701590399	0.134399284571792	0.089388178538036	-0.30520938467961	-2
ENSMUSG00000003437	ENSMUST00000003529	Paf1	0.516181827470177	-0.58337389339353	0.11155162079598	-0.795808555971	0.0010982069710581	0.657235890211925	-0.574316450657416	0.917055088771559	1.00695280721524	0.556802170986615	-0.271618403245528	0.156473307758739	0.338217100731708	-0.487293058305144	1.04173006624432	-0.41485840507807	1.69207901959082	-0.681527289594298	-0.00367683574625523	0.0672008472067961	1.3130819330211	0.59898984035083	0.613800303965016	-0.920371539559024	-1.1777875079058	-0.633622992922919	-0.781433038182304	-0.144738318155751	0.193581301231108	-0.466548342820864	-0.528066769862847	-0.0397988802761188	-0.255713591429041	0.282647827018178	-0.383000482603599	-25
ENSMUSG00000003438	ENSMUST00000081946	Timm50	-0.0507024763135063	0.12848312951618	0.738947958294197	-0.488266528346928	2.65962205994225	-0.79240835439667	-0.499740274067037	-1.3455305381552	-0.125170843032706	1.21114995653132	-0.426788394009832	-0.624087153523039	0.657754679077028	0.838075442293355	0.11264628202337	0.242571150356471	-0.584088752317936	1.51905698910636	1.15325420661098	0.146721542616174	0.0192603606735842	-1.09447009452364	-0.0231444484064235	-0.640123160667658	-0.325044920240232	-0.943214116255275	-1.23758997237913	-0.141202431336813	0.525345022589515	-0.212274538346755	-0.126536703381595	1.65000412937075	0.544160494146116	0.130185536960393	1.9109550277541	5
ENSMUSG00000003444	ENSMUST00000003536	Med29	-0.143767157920937	0.380079574934263	0.538528960432993	0.112575475501979	0.34329343914637	-0.984540656008485	-0.122285066728547	-0.503619564033597	0.211667300753361	-0.27988912878086	-0.122126692066232	0.310357362570019	-0.311765900403204	0.15491473882164	0.162040971526637	0.140300501392123	-0.751326063259976	-0.190659078373074	-0.31104959718251	-0.147508596193581	-0.404425004585321	0.401027535731228	0.168574411938179	0.0330105219894466	0.305308916991754	0.227077317779978	0.395872427244068	-0.516474806574159	0.348334288896023	0.301677178930505	0.842673666598352	-0.0589212734325278	-0.285370153895371	-0.0851697223276835	1.36744201014909	-6
ENSMUSG00000003452	ENSMUST00000203502	Bicd1	0.239670089194229	0.301142168321221	0.0701317306747434	-0.293071392103689	-0.0953191583853436	0.013789517189214	-0.182044216705022	-0.377512984460818	-0.196125118832896	0.282328779897735	0.304706206695866	0.141517472283813	0.368999103363389	0.667479028500523	-0.0270985872399856	0.0308831712656523	-0.0688982246466887	-0.0882201928976394	0.187715083013718	0.275563402931276	0.350892067847502	0.161078359025678	-0.216169662859579	0.41611428107381	-0.188873595062542	-0.207389632491111	-0.135103448046454	0.583225563835775	0.0266917571490626	0.254787054441842	0.509894541670668	0.195538223435683	-0.432257527685399	0.132579945678507	0.0105699114788746	14
ENSMUSG00000003458	ENSMUST00000003550	Ncstn	-0.827235314472499	0.221026775670604	-0.0421960848676359	1.28671057263779	-0.64765234697328	-0.699681125681406	0.158803380802986	0.510237080761037	0.634764708752046	0.0731929002011268	-1.14016437808775	-0.444597049989154	-0.309652085344233	0.315086240678387	0.158491877732965	-0.7497675514192	-0.740136774244364	1.01830870373306	-0.155799856782684	-1.60741496452709	2.21075354024826	-0.70776645053862	0.717433574251302	0.951698047006665	1.04800302421483	-0.635873589622807	-0.730957992961819	0.44130265819178	-0.22456699909492	-0.112218330764478	1.41548314894712	0.934776209046299	-0.901483805398802	0.636242461460245	0.925796023130453	31
ENSMUSG00000003464	ENSMUST00000075895	Pex19	-0.389300010362083	-0.107925790537311	-0.233332415077557	0.127856215673251	-1.14231950520538	-0.135401148047991	0.922633944563294	0.177536725262138	-1.14583954887663	0.708105586952251	0.015667849084939	1.07042156517125	-0.637595953110625	-1.05389977090374	1.77709580628826	0.935105185929448	-0.416580455726494	0.435143821716473	0.786435828828255	0.91998451499325	-0.74347021957734	0.0394728304825568	-1.20000237830922	0.114357771957784	0.295530382878537	0.0760532855992833	-1.06282723337416	0.444129196777137	-0.0537832135417563	-1.00599005587803	0.929647112926042	0.181817323424613	-2.09114587299742	0.243544844599583	-0.00728330122074046	-23
ENSMUSG00000003469	ENSMUST00000003561	Phyhip	0.273667690177241	0.292066324294809	-0.235206314069782	-0.245970275142261	-0.313186551747432	-0.0457681621641209	-0.0398628366273693	-0.233261147004694	-0.0904052710656472	0.0625732443297932	0.241538228092595	0.264789581184781	0.0953485835114055	0.383349689482062	-0.130840250645539	0.288457543117216	-0.089062814337339	-0.0745732255910336	0.254909461089635	0.0514865632697087	-0.0614868281940096	0.0695146561789094	0.205316316174337	0.0904489813658401	0.0270629639284813	0.111284380420164	-0.134879842396601	0.0695481311906938	0.0333494994447523	0.0267948366034317	0.106374066259574	0.0387281239634283	-0.201301259258519	0.139356005692254	0.0132782074601142	14
ENSMUSG00000003476	ENSMUST00000003568	Crhr2	0.178564551169921	0.186066427966551	0.132321185618393	-0.36349592364498	0.114126383764586	-0.0823961762696475	-0.129760320919772	-0.845448865651525	-0.308059557211821	-0.142994578410601	-0.274965301099554	0.142050066903044	0.276599991275384	0.137059024839991	-0.373251995129189	0.550691663530427	0.0755495470170574	0.0330305557995459	0.233520214246383	-0.0191560406354379	-0.0923226082164196	0.024976017149781	0.0796922189447102	0.3288126069557	0.150849035964552	-0.623603469588091	-0.110045248288954	0.0456127156208444	0.271850004093671	0.232259525839083	0.136981072192087	0.021548341246553	-0.261600265318533	-0.0737865460412561	0.101159939544593	-8
ENSMUSG00000003484	ENSMUST00000003574	Cyp4f18	-1.19281402459123	-0.615856674429049	1.06322016607049	3.5410926807849	-1.18786398691387	4.67896310628641	-0.392361136205294	-0.538498049158718	2.4623470091758	1.37326760356838	1.51841482882133	-0.834660861345772	-4.67283714494782	0.713838894361004	-2.40318120596805	-0.244232369580494	1.31704457823025	-0.902742895771135	-0.991166199647485	0.698165537838449	-1.18404217925343	0.515151322784442	0.216847730563472	3.35533088416346	-0.068850861458266	2.29681187962864	-3.3345676487877	-0.26110966076058	0.532949137671245	0.969811576692546	-0.939497544838246	1.58855626218839	-0.0169662458123324	1.00834421553706	-1.76718800105981	6
ENSMUSG00000003500	ENSMUST00000162739	Impdh1	-0.739596147007311	-1.9129784831732	1.85704099415265	-1.85742172084357	0.690410290781985	0.337977031086302	5.34492820377611	-1.07005761569703	-0.10891470850207	0.804024030744815	0.959454583349111	0.238967631275694	-1.05942202393912	0.680731925316265	-0.214844448740189	-2.78298717515984	-0.451173163979072	-0.529060726881888	0.0683206534279317	0.504376406092928	-0.354925598352268	-0.476458681576519	-1.01637323839199	-1.68090700433713	0.438681737763142	-0.0446355181218397	0.365093549960925	-1.98414815321747	1.02295777318383	-2.15490674129309	0.619556270511545	-2.80631811407262	-0.651395305580836	-1.38059626990027	1.66890850529717	7
ENSMUSG00000003518	ENSMUST00000151678	Dusp3	-3.55125729347214	0.62089952685269	0.0789780033847648	-1.16069248642885	0.268763152805664	1.10741409596278	-0.458278511965215	-0.538507223109793	0.687594329510662	0.405915483835851	-0.490055908595841	0.201206427893528	0.731917989324036	-0.317659808983334	-0.174235995554898	-0.123202138819127	-0.183634957553235	-0.691657232907111	0.203828259948524	0.00869202764822681	-0.860047584095434	0.0193330399494203	0.319939555802345	-0.113040355538247	-0.172996241811428	-1.62035439172117	-0.552959231594296	0.737004932744682	0.225593530011215	0.402828844488572	0.491767759318938	-1.58706801963518	0.272427776929284	0.3536949110161	-0.413917767169849	-1
ENSMUSG00000003526	ENSMUST00000139861	Prodh	0.352302002759062	-0.479170854801181	0.403270971459831	0.0995888828850163	-0.112410245787887	0.229071546252	0.447832785098159	-0.256295126782269	-0.733713235774674	0.133543374574926	0.161699085067017	-0.023243867263286	-0.503906219611421	0.614110194233779	-0.434552896069367	-0.24435397424795	0.0619342144071222	-0.222846100396508	0.217101556999216	-0.794851078723116	-0.66338706675402	0.0961242633987335	0.227973188738579	0.0421793744472188	0.306061947409543	-0.207324099045813	-0.69270328083355	0.719501841069599	-0.300433445721575	-0.419557346384486	1.33326758985359	0.173398418105974	0.152530356280079	-0.53726022296293	-0.00172894358676981	31
ENSMUSG00000003527	ENSMUST00000003621	Dgcr14	0.0434028399558456	0.309477565654246	0.1952704101409	-0.547406971058528	0.0954041332980156	0.272508860382428	0.115266725703547	0.0290096658161898	-0.124378406926875	0.040532476328372	0.56343973961254	0.154906158936762	-0.0133444485020334	0.0498438352905625	0.645990327062479	0.0520944219073122	-0.200299074319947	0.524386574735979	0.0790091233112296	0.556538891248187	-0.230390679459136	0.0984763081765503	-0.79247661932349	-0.0262284418392657	0.352417897888478	-0.78768320429328	-0.587585217284528	0.346454467777021	0.255303057176752	0.120179241395537	0.305209689070708	-0.25728736043034	0.641521985956384	0.201629388243263	-0.36428382027019	-23
ENSMUSG00000003528	ENSMUST00000003622	Slc25a1	0.281203615872329	1.32037554316691	-4.12531385710768	0.588977656864076	0.382028217033395	0.118143964054199	2.55998549083061	-0.049719410432098	-1.91094216566313	1.43218084797496	1.20485008940428	-0.0293239919664022	-1.7052529443388	-1.90860478071092	-1.44713850538334	0.400452710580882	0.120316623640623	-1.34773583668368	-2.86387397387699	-4.46820981123994	-0.958353690228244	-0.577976156766985	-2.37954514613499	-0.309277611923334	-1.06439903002101	2.51393299796024	0.953500478080083	-1.59132795950604	1.10795040346694	1.81152025725278	-0.878534085660089	1.52670831146114	1.18503555454696	-0.1360224868822	-1.57170395591269	7
ENSMUSG00000003531	ENSMUST00000143343	Dgcr6	0.284133876407318	0.236851131733855	0.692945825672315	-0.39509021514185	0.690485377947993	-0.0667932521554344	1.34189640362866	0.202342806018045	-1.13749979657817	-0.190321499682903	0.373992568070466	-0.116856801614876	0.217118063012189	0.264147280616838	2.13365076617654	0.617128480251055	-0.402737287111959	-1.51104115023167	-0.152834336689533	0.910347694374372	-0.9043620419142	-0.224924744294403	0.104033879090917	-0.313255566887235	-0.0357787337785568	-0.185035079167903	-0.442648299169264	-0.426218217401372	0.0871817800695929	0.355044022031865	-0.582967297647971	0.439286154030696	-0.488556838347116	0.477614376881823	0.229911472174507	-18
ENSMUSG00000003534	ENSMUST00000119825	Ddr1	0.343966246641041	0.531275606021579	0.414181493526988	-0.2415587529456	-0.26969946723907	0.0108226967011262	-0.286731920428512	0.327100540954372	-0.151253610827112	0.0265914805686994	-0.617636917108568	0.274942070291238	-0.14155025628125	0.200302111868243	-0.218613983709512	0.193188211745321	-0.210906902980826	-0.440748049596717	0.217042248783341	0.149449304180093	-0.151871076216766	-0.0573412728131535	-0.278318412900629	-0.0551292030901679	0.0945452262515896	0.115533542404195	-0.0314924052513413	-0.412066886724581	-0.133697785383503	-0.0407339636264568	0.0722358737373076	0.123386848941599	0.0299541728152536	0.459074892098092	0.116721272178809	-11
ENSMUSG00000003541	ENSMUST00000003635	Ier3	0.200603906990695	-0.0522232505674451	-0.953200165419858	0.592205036137569	-0.856438545081167	0.755921325916114	-0.674661933154633	1.60772529502648	0.0177285878271448	0.521958704281108	0.816601357381492	1.15758441307388	0.191334718415102	-0.383690715235995	0.8417984813797	0.5847588263307	1.00604569597037	-0.88783936200891	0.192709449141697	-0.291970417465169	-0.438762494501782	0.617543927059853	-0.144290285025325	-0.975323882403717	0.361302709631337	0.395914505554851	0.18669053423291	-1.10842276637716	-0.273454547447427	-0.358782337513339	-0.202068473906208	-0.289098893643953	0.501087059400181	-0.228209625746808	0.240113911954411	8
ENSMUSG00000003546	ENSMUST00000003642	Klc4	0.0238894011261574	-2.31913921633338	0.161861305654814	0.137773273411818	-0.668960325178724	-0.411040684876903	-0.219093556608214	-0.537468731279688	-0.448139825151778	0.599780679684659	-0.764199491219114	0.25537397075126	0.43230996238608	0.585429366451117	0.2801647131818	-0.467353294298229	-0.0669133622471753	-1.18524759538557	-0.122851302040169	-0.000161173996456462	-0.266768844751663	0.238017109007059	-0.175348735811212	0.132814178659614	0.451620396629767	0.260376016045686	0.69927291106511	-0.0771002154558573	-0.830891073356668	-0.422183169819482	1.24575602497987	0.26364802250789	-0.166299914724134	-0.615150376136898	2.79848317849902	-2
ENSMUSG00000003549	ENSMUST00000003645	Ercc1	0.109889856518276	-0.168215805946796	0.613308975019967	-0.214062887979315	-0.274350928580537	-0.156760426290938	-0.139508248206447	0.228129789808668	-0.268942131918536	-0.112804757822694	-0.960419489983465	-0.714641600355468	0.371099043013721	0.265988714876915	-0.319928613812456	0.0193791607365708	0.144870679885595	0.398304571545978	-0.293805024960365	-0.19270604403862	-0.540749575401867	-0.103892880292918	0.353070307228384	-0.0534459328458869	0.144397783139461	-0.0903600170300492	0.0964511247247371	0.256823437137586	0.339776902232412	0.355207388190276	-1.02836888092655	1.35445401915978	0.16095708286602	0.555637338842731	-0.341140144531785	-31
ENSMUSG00000003559	ENSMUST00000003655	As3mt	-0.0418796081224085	-0.510409834664764	-0.150841864838541	-0.600597212765506	-0.556053639009574	0.0412847490293974	-0.288226157676285	-0.131818913478915	-0.309437686649511	0.477446914662581	-0.476616365957635	0.140402259902706	-0.342587644918364	0.220176078294856	-0.367002052065183	0.22972367969033	-0.277766302408008	0.024789237483885	0.330536787579443	0.0981845905696538	0.3109094069757	0.117288348710562	-0.263088139780688	0.230138146650443	-0.382536163494762	0.684312349196854	0.897751661274241	-0.330804467136161	0.490999276802096	0.253310640762493	-0.463953253676221	-0.163954781934618	0.185505714606339	-0.12477749437139	0.172627660274858	-4
ENSMUSG00000003573	ENSMUST00000087467	Homer3	-0.43975073805328	0.896281780290945	-0.810514685066091	-0.424675054534692	-0.590925358086364	-0.404544081496697	0.589770888949231	0.620510297173305	0.512027829609639	0.0060768359554942	-0.384445352217122	0.518106263629292	-1.07905689297977	-0.088961974622	-0.384766151353096	-0.541730164273533	-0.919120590038742	-0.58409215090877	-0.52290743565973	-0.724056977371702	1.86914796627156	-0.814815194557274	0.924415443972712	-1.13251429412786	0.13984330311019	-0.00354606647596218	0.0620522374172466	-1.15348462933188	-0.134466164548287	-0.654160581151829	0.621169818141188	0.259526406550682	0.0891999410048606	-0.48525374408831	0.315661703152031	-28
ENSMUSG00000003575	ENSMUST00000076615	Crtc1	0.218369468796599	0.292904872079574	0.115100948643091	-0.363362509609337	-0.343674450421955	-0.0896290952245146	-0.0821084656336597	-0.361147410489157	-0.0674930205653759	0.0690283267346933	-0.0285856699238414	0.178769085645588	0.248535072792404	0.194611234361565	-0.130507659297987	0.144987567372607	0.613428556798994	-0.128821139070845	0.36551153628108	-0.470212638999359	0.258573907402696	0.0250973068969026	-0.113262241025393	0.137715686337121	0.208590584075584	-0.153458096771093	0.100458279969608	-0.254062496576682	0.0698198397415482	0.182996327674203	0.345580009103314	-0.227142759523742	0.287483766835784	0.306581309878688	0.306507264508998	-4
ENSMUSG00000003581	ENSMUST00000003677	Rnf215	0.0305868596652027	0.207029401596803	0.239275304726519	0.454021471203387	0.123064205763581	-0.0404706888293852	0.0239024452124155	0.330890284753652	0.42361806493818	0.0396308001364101	0.278248841086537	0.732144917771149	-0.144920712230228	0.10341645298241	0.0152387249397307	-0.248163987727381	-0.395229358321124	-0.372511249587797	0.168089014808574	-0.415598563187181	0.0451390658665642	-0.915195389336467	-0.493735302290412	-0.656187732336529	0.497735762725336	-0.874370698408491	-0.323403253626733	-0.487841813027529	-0.284740043762292	-0.269932173972072	-0.702769579800771	1.01087553874045	-0.150830650191756	-0.91644883238685	-0.407256423176203	-34
ENSMUSG00000003585	ENSMUST00000003681	Sec14l2	0.196665102076367	0.000323208603690588	-0.282727102322872	-0.284477981410448	-0.576251473687251	-0.106358212744198	-0.241471337010124	-0.252750130129446	-0.54299485788106	0.214337288447441	0.512769660981591	-0.0223823249470828	-0.265911529863532	0.149578286426547	-0.551349023900752	0.775645471347873	-0.26377960384987	0.0753198463411828	0.516242948902463	-0.244034281825861	-0.253122781858445	-0.172864799530868	-0.586928692961018	-0.0560769399414216	0.0924834673507348	-0.0374069227567374	-0.0888479042809253	-0.0241457354377972	-0.397640245924958	0.0272751011251963	0.0207458497171813	0.207600993492489	0.131907992106584	-0.491171446747678	0.467096624661365	-23
ENSMUSG00000003604	ENSMUST00000003705	Aven	0.533752419846501	-0.377860834063149	-2.58275498434104	0.0471888207091268	1.43732004521781	0.171230088709694	-0.635576870734527	-2.13320745450069	-0.302354105737387	1.47108978628148	1.27640189948065	-0.128844974417616	0.240689549189732	0.940566237597192	-0.526606679105297	-0.792924275804601	-0.109007500787322	-0.697794738870135	1.07991577168514	-0.444536837210941	-0.00454021390863217	-0.682750842980317	-0.395912685842281	0.509075360002639	0.543089573873378	2.71199560742816	1.51232448837087	0.436784306183259	-0.465896988254521	0.219037949461322	-0.909212685936655	-0.300222550114175	0.437451339791298	0.248380219549673	1.61046123137562	-8
ENSMUSG00000003617	ENSMUST00000091309	Cp	0.104564850095283	0.167259455065055	0.360412351858443	-0.130725607621666	-0.41743041808356	-0.323706078353037	-0.276726724360919	-0.288408863178023	-0.0861463184747287	-0.0714260767728274	0.126084225593812	0.135765840936274	-0.0273917237900561	0.338725101720707	-0.0366386171609859	0.219415218932018	-0.12964124170926	-0.0358329592922998	0.0903933501536311	0.113650488454668	-0.0268417613506115	-0.195781367665747	-0.00643164108710076	-0.00462264350534243	0.230489264245942	-0.067167296067164	0.0126384288583542	-0.333684052430767	-0.204839259660444	-0.00178833644438681	0.052802947446096	-0.070479099995076	0.0358662108103551	-0.159201195146748	0.19129967111645	-5
ENSMUSG00000003623	ENSMUST00000003720	Crot	-0.00284511527819143	-0.948478199834137	0.35697774487642	0.206648855854813	-0.106098865607409	-0.219266878601767	-0.214191485981813	-1.36119924899491	-0.541678757848167	0.469216085116369	-0.223251009849318	-0.133108260909276	-0.0484509281612333	-0.133432217940496	0.137557195670103	-0.0364706995946157	-0.0269690674735674	-0.781203192684421	-0.151383362037035	-0.605818473527252	0.0215758819293515	-0.147734515778814	0.0960353785363757	0.707445574204059	0.358481785055018	-0.294949896022465	-0.210021453000804	0.436930601209787	0.0052023408623428	0.791444394070525	-0.523638359485733	0.169839313892528	0.624782459843522	-0.125614377309466	-0.0738623441881371	-8
ENSMUSG00000003644	ENSMUST00000105894	Rps6ka1	1.70518020553216	-0.995126243806264	1.21905473076594	7.15098755041103	0.831386234797492	2.63798070824822	0.698191459643344	2.38716247524751	-0.202651294432839	1.04409859364399	-0.441278307318762	-0.604261921412328	-0.400887856987413	-0.211532819616368	-0.0957400294853299	-1.09119901736398	-0.76017613378436	-0.897314091185412	-0.341465496423791	0.255961229672783	-1.80376446965476	-0.404301885160593	2.51791738683223	0.143741777461187	-0.181760767313795	-1.08014767560182	-1.2121421973217	-0.574575989228192	-0.063000667910079	0.118189370067172	1.34649017656308	0.450430661624598	0.50346866863792	1.55187494257052	0.879374815336943	4
ENSMUSG00000003657	ENSMUST00000003754	Calb2	0.119947772313196	0.263452889971446	0.213578356406064	-0.28627668411392	0.104266727677877	0.0145588065210433	-0.435957199112449	-0.192512004568762	0.128895096431636	0.0593625782345315	0.0973190747787142	0.0604451413000506	0.0682313653145078	0.151781031217563	0.157935713038864	0.367399909152371	-0.0348424578337863	-0.333781124794088	-0.137645705886476	0.283961521063471	0.180848761874131	-0.728354792054392	0.0459903899031026	-0.00399423578592026	0.220489550613247	0.0301778955927434	-0.0809915332872979	1.69760335880355	-0.268010606950698	-0.403226779812481	-0.204637630778985	-0.0461416135971845	0.556421391744249	-0.0149715134221478	0.129770007359894	28
ENSMUSG00000003660	ENSMUST00000142327	Snrnp200	-0.989711333826811	0.00872958225740043	-1.61196203949335	0.159915979772881	2.54356803970639	-0.967505209416789	-0.733027105429101	0.852542644186358	-0.697337307431881	-0.272223784666306	-0.485061907030953	0.0135901653343897	1.58399937095406	-0.622215056497074	0.343930335433529	0.217030365036773	2.96511810021242	1.77403023139381	1.19382331500434	-0.187768527952179	-0.116330449512772	-2.5677721398229	1.38053818336024	0.453900964643162	0.570155114055161	2.47943002275997	-1.02822965069451	-0.378336440025862	-0.410243195005319	0.365783294825307	-1.85585082442961	-2.61896872806295	-0.798067988483708	-0.483755172526666	0.49555247991736	-22
ENSMUSG00000003662	ENSMUST00000003759	Ciao1	0.00240537561349444	-0.410686741362711	0.380353408737283	0.0351670709175766	0.763121353019969	-0.623708051275824	0.104474441052455	0.440695017235389	0.85693934207736	-0.145598286573215	0.356044005903863	-0.612649290186865	-6.43506893281346	0.314898756520469	1.88067656903032	0.628345538499264	0.41178718738114	0.270077400060986	0.0310502804329024	-0.0288475418203136	-0.966094971296182	-1.26423731158857	0.689188253599352	0.817684019645307	-0.180869827625637	-0.846386357616818	0.57791654630023	0.73230489265926	0.481126218761114	1.12998932956845	-0.474813932938741	1.29709178122233	0.244341483812091	0.20663647320138	-0.217950559511696	-22
ENSMUSG00000003680	ENSMUST00000176610	Taf6l	-1.14016820006617	0.0996884329447767	-0.68531381487752	1.63064396116918	-0.725132591751213	-1.73792742913684	1.0470095348144	-0.664393565618553	1.20205101571757	-0.610732769077942	-0.669143976504143	-0.237482126375555	-0.712151893362787	-0.196206711489477	-0.647458983455125	0.473611265312601	0.0610252049446334	0.234703178335247	-0.0412255458986191	0.000663502211814174	0.0987475956765084	1.09378645173834	0.681121440087069	1.63523933033454	-1.47731612460413	1.31456826279729	-0.291744108350924	0.374091426086453	0.178863936963092	-0.859955241577215	-0.555014705046118	0.157008637476902	2.40736340023678	1.41477437079203	1.39935733173636	-6
ENSMUSG00000003721	ENSMUST00000003818	Insig2	-0.937377312281537	0.199594557101508	0.779341905845459	-0.0923034816669851	-0.309120482119804	-0.902899394315396	-0.116538318134805	-0.590617388253732	-0.380006320792869	0.624368639077284	-0.516622133041376	1.04147608320322	-0.329302416145795	-0.309763759368192	0.294350854614801	0.355501769209203	-0.539283072444737	-0.386044669226289	-0.20718789195196	-0.151546363136796	-0.0542263964298271	-0.41211407981029	0.0686407948015063	-0.178956412248998	-0.0940971650703162	-0.584447594384402	0.48379760595228	0.0058594642600123	-0.315302515408206	0.346009240057262	-0.358982574217841	-2.66831146256451	-0.807445741045749	0.309111749117589	-0.59427429210213	12
ENSMUSG00000003731	ENSMUST00000102590	Kpna6	-0.321578660748249	-0.015109395478418	-0.246960926822758	-0.21346411718669	0.0477804752340345	0.607932637503184	0.495024920323361	1.28558313027913	-0.094484616850545	-0.163277350693181	-1.12053600013568	-0.137243720173179	-1.16605511764334	0.200275609800404	-0.121904519978611	0.336906570001868	-0.0854424592465266	0.107706506577276	-0.29810997648786	-0.0841965510399198	-0.716492550018466	-0.30074476445577	0.264236174130644	-0.167663262465384	0.136060173855015	0.136965047091395	-0.415767998861407	-0.780533319304827	-0.0274134128216316	-0.407484122602454	0.157138453092774	0.723460950023921	0.98300590128528	1.11285139617713	0.154028138746982	8
ENSMUSG00000003746	ENSMUST00000003843	Man1a	-0.171909013007365	0.385790709185597	0.176940569549822	-0.160083131837136	-0.532725158595716	-0.369439766012827	0.357952253284134	-0.387603050056514	0.32092281549051	0.0107088237847759	0.788835640687644	0.0490966021801957	0.014148459658549	-0.740006248736017	1.17278320487574	-1.13617281046888	-0.307824462264929	0.194500369677097	1.17336979583864	-0.152520080843417	-0.440617606027275	-0.562584228707487	-0.697266799724801	-0.477680116746566	0.0530088816689199	0.284073384766462	-0.345878384437947	1.82838073498571	-0.0087877133899558	1.07084450123528	0.49143932199708	1.1346014232569	0.692992734742774	0.0720646466106484	-0.73740039138112	28
ENSMUSG00000003752	ENSMUST00000003850	Itpkc	0.188823526387135	-0.203914631076727	-0.333642894089029	-0.0579193384064252	-0.22871675017117	0.121875372233752	-0.148128129897854	0.0162026079324102	-0.0827020266604709	0.168309685542838	-0.189118166282931	0.0493687821976594	0.308427328110864	0.0935060590745806	-0.0747621019627599	-0.0822195763658844	-0.217988915583003	-0.639150763424864	-0.103945686419165	0.056579450857597	-0.111290419822937	-0.318607090574756	-0.260319292196525	0.108107414981264	-0.0919669555799032	0.30880678720126	0.431636899992697	-0.150761238560937	0.145830003780448	-0.568854852774262	0.312101669819754	-0.482344072440322	0.15061139879112	0.109571777992202	0.310758747253237	-18
ENSMUSG00000003762	ENSMUST00000003860	Adck4	0.654229140843588	0.274446596116508	0.5625366111511	0.954250857768664	-0.323447031496639	0.118411640483337	-0.265207925009833	0.213882919620413	-0.65249023470501	-0.0542168802958736	0.233261351257939	0.300658274215068	-0.633335807278787	0.138131417764451	-0.000856764421231943	0.58141467707533	-0.711418717297884	-0.602287970851765	-0.0696046626786476	0.446987299778938	-0.481028543226427	0.14121596768073	0.446498901288937	0.44948868122772	0.0136472348047181	0.26557698115166	-0.469517472286923	-0.763843124996822	-0.316217630254972	-0.0625637619984326	0.155581003074485	-0.460512574979715	-0.381084384060326	-0.0744703379556443	0.0642756051928036	4
ENSMUSG00000003778	ENSMUST00000003876	Brd8	0.315781035608869	-0.22738722355665	-0.589249210233147	-0.663092047499619	0.084291296209995	0.162581230575519	-0.621251715544661	1.3784926683791	0.502462356781144	-0.17631570377243	-0.142431693600803	-0.232950980025187	1.06651897978468	1.00810355839201	4.60216716819069	0.203095369832157	-0.569688205644418	0.691674091447298	-0.350536463456905	1.46641431122391	2.01725549930706	-2.03055124031096	-0.463066509023632	0.18465407118018	-1.96815939741026	0.777165671395913	-0.951048021607704	-0.446636035439105	0.568359922208224	-0.571164032708559	0.418925731281818	-0.651228139229988	0.564654996627326	0.509780254041219	0.579398019012438	-22
ENSMUSG00000003779	ENSMUST00000166044	Kif20a	-0.433143447592185	-0.727729417475784	-0.340246261595899	0.957949679239296	-0.686702671195196	0.788137514449905	1.49525919679753	2.20313215241611	-1.06672067160635	0.464624086844058	0.412786189573343	0.472509717476372	-0.0674103795529006	-0.581677478550997	-0.48896671204672	-0.236289384229927	0.0323834970306899	8.14936448545486	2.62886950446483	0.308639123582675	-1.62511873838804	1.25011605935951	-0.299684149648764	0.837592824399894	-1.5611856857716	-0.235994669492414	-1.4338328988456	0.761805016430516	-0.245161085898429	1.20302567744486	1.86191903141579	1.08394932234028	0.958316923745886	-0.519806814524143	-1.53398825009847	18
ENSMUSG00000003808	ENSMUST00000003906	Farsa	0.373691492912311	0.200699081807278	-1.29265569650826	0.798519844479464	2.19718132536603	-0.442543466990661	-0.44989195013812	0.752485169244816	1.52739808859113	0.743036703370355	0.116077387269121	0.104571989947598	-0.204138428460529	1.53505884825197	-0.1047776748291	-0.859605260543913	-0.349461447953051	-0.530446434116724	0.796428990127096	-0.0286433477773631	-1.03260873400007	-0.806753724798079	-0.565775977946921	-0.548560131832894	0.472615995475944	0.971468375976544	-2.65010078332356	-0.431528090387153	0.736187098215206	-2.51098339033089	0.762875417844705	1.45498038588127	1.31127125943723	0.721351893207752	-0.052201764219424	-30
ENSMUSG00000003809	ENSMUST00000003907	Gcdh	0.26392001360201	-1.13334685159773	0.249738248116405	-0.0421978621686341	0.572182677013182	0.033188556206521	-0.354912658602108	-0.353786454482843	0.117377289722371	0.263959819314874	0.890908593767533	0.58673383165638	0.15796999463611	0.328249280431998	-0.475041757821102	-0.151681627379024	-0.259830065685706	-0.151727947975301	-0.226449626071893	0.10994579412638	0.0199069457465125	-0.38916736012359	-0.531201059569245	0.399359613738906	0.299897010312333	-0.497612453445637	0.794278202586259	-0.238532967360571	0.140633161296013	-0.0162519651759226	-0.783004238056608	0.286285653825549	-0.886031145633156	0.216472958490031	2.54785424740019	-2
ENSMUSG00000003810	ENSMUST00000003908	Mast2	-0.19833597695156	0.46937093879847	0.0930679942865173	0.239786572958761	-0.300063859707006	0.192230882360407	0.349675437898151	0.850779097094839	-0.27381551717124	0.47529696894842	0.602579668901726	-0.940899134565049	-0.0595265189367682	1.76372202792501	-0.0055997490303949	-0.765466829889206	-0.349733581318068	0.0860314954092852	0.0437129376594586	-0.4119012057649	-0.771712654291613	-0.0658805074259365	-0.864049637234357	0.596474475345886	-1.45790292505117	-0.654153467610971	0.194479791118828	6.3662240838913	-0.0385563244555551	0.768246013797743	-0.898114644882446	-1.11838332567128	-1.81591812715776	0.425221518025793	-0.0399866766569997	28
ENSMUSG00000003812	ENSMUST00000003910	Dnase2a	-1.18167102704951	0.0919737867980715	0.252190745840344	0.691805886649063	-0.115149478884152	-0.384794439046124	0.164185449706296	0.143983505447784	0.178626353479445	0.0822437830540563	0.253839665212895	0.674966958659847	0.520030605600024	-0.382700347789422	-0.417992689508343	-0.112291537284176	-0.269315143439571	-0.548648202035004	-0.0519012107390247	0.654460754544762	-0.832820228919273	0.188616008775518	-0.25307924673068	0.49581803374801	-0.0986928234090265	0.173087763585332	0.159049214769382	0.0430566117493626	0.505468383523785	0.577110506543859	-0.074022731042339	0.841353664752337	0.751614781779143	0.516361478544502	-0.264508226800436	-1
ENSMUSG00000003813	ENSMUST00000144675	Rad23a	-0.428857406682	0.376962728118649	-0.0330527539957846	0.0379918940733318	0.930507184236348	-0.465934888442714	0.423876575298164	0.721821484487462	-0.789454882533637	1.95060770026285	-0.709067331794505	0.105877190674755	-0.411302137943677	0.0212884774913308	1.91126264831919	0.395860831811075	-0.960633284927307	0.354061394137798	-1.59737199922794	0.649349271977728	0.0489807594645287	1.78372482562183	0.0712162796274759	-0.139643621936867	0.0831731979363564	0.0915685479378859	0.16871049157606	0.786944329095768	-0.483811686892981	-0.249168114664892	-2.0112288708974	-0.351139128376204	-0.178793425724694	0.862056832800187	0.643587240991346	-31
ENSMUSG00000003814	ENSMUST00000003912	Calr	-2.81516904265822	-1.2418135060767	-2.07245285625219	4.84760396140343	4.26532832654363	-0.751206551497376	3.43328913172271	-0.0422121049982773	-1.11467646823174	4.46871207407063	-0.714331562009125	1.65748042571835	-2.56522554207346	1.28193660837459	-2.36770914219323	2.28052324134079	-0.92308975190633	-4.00665814093222	-1.78091148343655	1.95365623668464	-1.44624531467939	0.909135027266176	-0.598514492741075	-2.2336211070223	0.131873817426981	-0.402973069136303	2.62043698209735	-3.5048091560661	0.862417852132791	-0.589683694523117	-0.766456309069009	1.3673420757697	-2.25212021761425	-0.6383852171514	2.64362076840881	4
ENSMUSG00000003824	ENSMUST00000136026	Syce2	-0.213352405785165	0.438278243761393	0.759189319486183	0.396244872582839	1.20638438116031	0.437486998666807	-0.716783878088009	1.37060261126283	-0.665607498203296	-0.294143766261007	1.10632040257889	0.518816899476515	0.558790692121331	-0.200523512668209	0.257546322390804	0.374431750347436	-0.345360986524267	-0.0704165049523813	-0.776250601856094	0.408258987661884	-0.584198655578541	1.18084207605328	-0.472848999943317	-1.24300068090632	-1.34795571091587	0.380543913660153	-0.399087429903182	0.0996044906129946	-1.00178069702471	-0.0854614332496885	-0.496113040995978	-0.098190241423928	0.0659866706488868	0.631929977153663	-1.30518670451407	8
ENSMUSG00000003847	ENSMUST00000133026	Nfat5	0.788896449814999	0.895650859690397	0.318694250598267	0.638021748770798	0.167923872674496	1.60516971703273	0.0977494984788568	0.14834099304937	0.42603839785689	-0.034408920104684	-0.182681431116601	0.602645050727836	-0.128482691116892	0.470557786616012	0.220466178465652	-0.0861385409970972	0.237847322323189	0.746217878938347	0.94776546332438	-1.09586550916448	-1.15491545655969	-0.698769203371459	-0.445223374789688	1.05313546545544	1.46792458315663	-0.482093946086606	-1.88072475360923	0.253174743374896	0.446241181796816	-0.369526338895619	0.919690840651028	-0.714993531868477	-0.167870581769224	0.273298404542644	0.680425528667418	6
ENSMUSG00000003848	ENSMUST00000170796	Nob1	0.788563118487893	-1.20768091889508	-0.958694665346978	-0.881022644167683	2.72758724071581	0.505948596770432	-0.259314670908472	1.28161584991397	0.191597865728556	0.931930745046602	1.13923214470421	0.0394804604414237	1.17907972094019	-0.553752637621922	-0.887297666230984	0.420027703476556	5.19788529420627	-0.300071876495749	-0.400466931100493	-0.0883669224726672	-0.472384024044764	0.356383893494819	0.93920825480535	-0.0173476636808987	1.22317057831101	-0.169866857644748	0.703445862635369	2.7529033072968	-0.173806127786005	0.375765365636996	-0.366390736723089	0.703050588005129	-0.207332805172088	-0.932785747099766	-0.0686312984861489	28
ENSMUSG00000003849	ENSMUST00000003947	Nqo1	0.548802553497691	0.12641876188049	-0.196992534042889	-0.759256808659233	-0.542460280694768	-0.185689488459717	1.14380748550279	0.140237208595537	0.040294329283063	0.641851915134835	0.224872109350572	-1.31734168198153	0.300046180344098	0.44152334611068	-0.668331049179355	-0.432893055547595	0.600662002181057	-0.434217361956545	-1.73129898909699	0.505651262087922	0.94277511695973	0.927484350148728	1.38652589322336	0.237963783599586	-0.277509124445076	-2.53638176306411	-0.761168304935884	-0.120910081962374	0.598847104878432	-0.679427797795455	-1.12764800402456	0.691961820588434	-0.13270842831366	-1.83700190702493	0.99078004393064	-34
ENSMUSG00000003863	ENSMUST00000003961	Ppfia3	0.160236917303446	-0.0371632321194063	0.0163020424675062	-0.121925578214284	-0.249005498317724	-0.208775085072439	0.125400602166515	-0.281073791064206	-0.222090403619602	-0.089240521456668	-0.2998454030403	0.0881869143082041	0.140438528791111	0.116279873573459	-0.308210114706372	0.46953296158751	-0.258640224526004	-0.207534889937902	-0.184909094685959	-0.0303608687764687	-0.116889456335732	0.0785320230946305	0.282377645247032	0.0337134988182598	0.333971085965286	0.47163904472697	0.0617315498711345	-0.0344362228917255	-0.177624011319947	-0.229161325265338	-0.00109846556612145	0.336827231079271	0.0390383159679301	0.341184127707735	-0.0329871517828386	34
ENSMUSG00000003865	ENSMUST00000003964	Gys1	1.04817106716821	-1.00256898101678	0.0506824644382393	2.53472043485949	0.953844385567731	-0.176178936685413	-1.06703581349906	-0.6087604905989	-0.660555385487572	0.882422825861776	0.151924286107722	0.920692753685934	0.0128808269416229	-0.273670267121535	0.0446064990730759	-0.0842755742977229	-0.44127481206409	-0.427618486663049	-0.0966269865953182	-0.153245952196734	0.0595502248827074	2.70723565060522	0.793699861176453	0.471744266702692	0.86595301958628	1.40677546773961	-0.570880570143548	0.438439038372818	0.117654828728901	2.84609308027665	0.97258591566169	-0.533906021621101	-0.828739969556885	-0.530260761573392	0.981502839986065	30
ENSMUSG00000003868	ENSMUST00000033087	Ruvbl2	-0.00152962186685374	0.967754969747464	0.852666408803264	0.782920037419121	4.5212191761273	-1.26048865445574	-0.744397863317061	1.26898097580279	-1.15849781331608	-0.189056970642044	0.971220184584281	-0.726664070660008	0.658771992965389	0.342942981638529	-0.1861088899505	-1.53524209936281	-0.437057177497458	2.35512256334895	1.41674669056425	1.62466260747148	-0.136096669615376	0.489767645039538	-1.58763217411668	0.223650641781979	1.52640730801294	1.8721430302087	0.952153755967569	-0.647073072407417	0.121638934206718	-0.289028874007007	4.36467942660934	-0.527298004666938	0.374468576585542	-0.148025958620952	-2.0234228109901	5
ENSMUSG00000003873	ENSMUST00000033093	Bax	-1.74227872202777	-1.43486715767734	-0.475382016661423	2.36376614687346	1.21654675424649	-1.71957577913962	-2.23702621866332	0.961762335936047	-0.408439631592003	0.0158624923448388	1.24706792991473	-0.309953979900946	-2.24620040569776	0.124671194329208	-0.488086873754566	0.311731773577144	-1.20755300625933	0.0228189623970799	0.523878707779016	-0.259479561142823	-0.448781465606462	-0.405935042122925	0.159520434229703	1.60459026449464	0.234490332852092	1.65884879725332	-1.53148431921777	-1.38840561231177	-0.208452101121758	-1.58506174803594	-2.55457877667922	0.0819423223119203	-0.406778164859785	-0.305344303670739	1.87323838658011	-31
ENSMUSG00000003882	ENSMUST00000003981	Il7r	0.0416647890816488	0.714494112701119	-0.0604403973161581	-0.80894714306977	-0.03051219249177	0.00384147680223234	0.471711898562523	-0.370342714039983	-0.361478779400134	-0.164348219104498	0.306080302092536	0.049913372794066	-1.26812310014529	-0.0348701481155807	-0.0784366919260952	0.241060160132287	-0.132308457131734	-0.163341099955102	-0.70116122653519	0.083156005306524	0.0358400820657255	-0.116223044914324	-0.199977847625768	0.284801360282908	0.164156435939183	0.752948721119036	-0.204204659410288	-0.206410486704094	-0.0687679376561134	0.910365921318418	0.0011142985706503	-0.0531787444004762	0.12608964478187	0.661709315456065	-0.0152176660672511	30
ENSMUSG00000003923	ENSMUST00000092430	Tfam	0.206539598009395	-2.3335879982886	0.742191518618756	-0.495141208593943	1.49227422318538	0.233666209881503	-0.207890580931504	-2.05072791549246	0.496979494981523	0.638753641113806	-1.20589973402107	0.298138106999378	0.155240283563478	0.436184258554991	0.535884456558502	0.317379207057292	1.24894174414855	-0.402113342295394	-0.236571975153419	0.0859005688773365	-0.0534594571417483	-0.227123346202896	-0.559168103018031	0.0720012684351347	-0.771510050437649	-0.370776437566687	-0.300603592380541	0.222313869357084	0.053031651252702	0.239073815676813	-1.8664019647016	0.367197583224556	-0.546233569148689	0.162660766190769	2.13587209697285	-2
ENSMUSG00000003929	ENSMUST00000054072	Zfp81	0.0986675460087096	0.124932706236289	0.280963868465452	-0.293014471515712	-0.272888023539741	-0.0850648563996852	-0.171510430387718	-0.280609007400431	-0.164080740795895	-0.290038129148613	0.0418416283089256	0.0239195048516948	0.258387009543303	0.182820978833542	0.424159974304634	-0.0620702953130604	0.0199533059359658	-0.145053644185363	-0.124558808321132	0.354474840203209	-0.0424114789568418	-0.0667866441262136	0.0656741694407924	0.163920486513711	-0.0355650906092227	0.0582528680643137	0.000985141654150262	-0.198188994394497	-0.0962663262642543	0.281480126137022	0.0805179999945708	-0.0222720109220941	0.18455741538572	0.0846679317210166	-0.00729531704413421	-4
ENSMUSG00000003948	ENSMUST00000004050	Mmd	0.210967131871723	0.778569691242745	0.516718465381329	-0.284819056646451	-0.196718564790679	0.214333377297376	0.248263925732643	0.186409497036848	-0.123818000644556	-0.290845001118036	-0.077690889966446	0.0864722258703964	-0.486807446495897	0.440020204763019	-0.333632743336389	-0.328986616094415	-0.209605620182403	0.0819551722752554	0.598777931599096	-0.344238356659878	-0.347098244730304	-0.158800474286191	-0.116234534370613	-0.442997289669564	0.248953308015275	-0.132334705117008	0.360999253112255	-0.615717138467672	-0.232771556278025	-0.71718144962515	0.0545904209853569	-0.213974577184405	-0.713351172782555	-0.373661846916732	0.153569307706412	2
ENSMUSG00000003949	ENSMUST00000004051	Hlf	0.208271089411915	0.0588641291262373	0.0887735327187789	-0.097984080269101	-0.431097487167244	0.0179794182691461	-0.0745400778691755	-0.223819290538239	-0.269951744431023	-0.0145664433636615	0.119396943669777	0.224339342228238	0.252827388061874	-0.0665394347187371	-0.251246918914939	0.201578214459861	-0.213783250529715	-0.144991111079278	0.00842587654263637	0.0205499353490288	-0.0978638859273338	-0.154485809993704	-0.167155633471403	-0.0734142513600533	0.0316496290846381	0.110697727771982	-0.0719882273252243	-0.0928038013262617	0.15008032913177	-0.0547464732169026	0.198294565281636	-0.0309914731737633	0.0810196757864719	0.0907520647462749	-0.431085199005442	-5
ENSMUSG00000003955	ENSMUST00000004057	Fam162a	2.4389389383808	6.09643393626335	-4.47447661399885	-1.64028749599318	2.16930264859258	1.39807727321623	-4.05830016054901	1.98163397633913	-2.71846249639942	-0.754639639204642	1.83869542643963	0.4347937605414	-3.6201465607629	1.08191140960639	-1.40522691676674	-2.61251851195255	-0.47070855159075	0.111499653482125	-0.133607228360569	-0.799839964265482	-2.85986718512835	-0.491179299217997	0.883993941861673	-9.27623994389808	0.99017460313346	-1.99866853063551	6.13395541992879	-1.28816445327459	-0.623494457497656	-1.07990317070289	-1.24172455677056	0.369276598121536	-1.69635668953579	0.595138852144539	-1.80517649883037	2
ENSMUSG00000003970	ENSMUST00000004072	Rpl8	2.11393141209124	1.1537165208887	0.493550051760197	-0.364873958931785	1.51284346631348	1.11887122643399	-0.290447825816979	-0.908331290297078	-1.37288852663248	-0.656092712096786	1.82608329842155	-0.096448774873333	1.10160349237581	-0.552450160301	-1.14976419031173	0.182563709832757	-1.22449058826027	-1.34578574885517	-0.225383485739901	0.898841191027298	-0.314924247766824	-0.406174454980605	-0.398062981595704	0.395336954307137	0.377246328971217	1.02093375993313	-0.68770475273958	-0.346961209129703	0.460835709792552	0.924759808292623	-0.917056198923634	-0.442597412106294	0.673549265485329	0.714619424402156	0.143691071056562	1
ENSMUSG00000003974	ENSMUST00000004076	Grm3	0.214127437520129	0.418462898941666	0.102829292846411	-0.0840892854263266	-0.302634994937606	-0.0236121251576431	-0.197630027746977	-0.227006065994046	-0.484494007054596	-0.11601520170932	0.146944177390237	0.22060662139864	0.395567427533595	0.202720732118383	-0.123761375695916	0.0837598802430577	-0.113776619002311	-0.0754187172269363	-0.0724947261831231	-0.411994007597247	-0.0696706054015024	0.523510756074136	-0.341035054692911	-0.102506069687629	0.0314404415283884	0.0801057722019987	-0.167320208305849	0.440811632935978	-0.0617313376166527	-0.253544162475178	0.397128424128903	0.0237708170824137	0.0165687270896723	0.419752795371846	0.202747355736936	22
ENSMUSG00000003992	ENSMUST00000004094	Ssbp2	0.663965538321214	-0.175178528745335	0.0943094961658962	-0.3544147930737	-1.27439632998991	-0.426900992546096	-0.0613118876923951	-0.300901575222861	2.23720723397514	-0.181702892683751	0.117196952700403	0.606132198245884	0.214855224549845	-0.312062890093264	0.794491341674433	0.0821872816434123	-0.290904068018118	-0.0865749398340471	0.0742577161371186	-0.732024331028807	-0.290495389801484	0.034285271420621	0.550805405870622	0.17723332632179	-0.762294815955502	0.569803688314837	0.321267547966492	-0.280202641274094	-0.722682475005961	-0.16107726456677	0.298846383562948	0.101992404850494	-0.0580433856556191	-0.428995232489159	0.404405038967076	-5
ENSMUSG00000004018	ENSMUST00000004120	Fancl	0.290181763263026	-0.227159491616257	-0.989985734479275	-0.544855333667417	0.394852808779469	-0.118903944345129	0.369287857963594	0.2812944183814	0.646726763839579	0.493516990061981	0.760003221083278	0.41723723167014	0.217148079625626	0.495573299912289	1.27727986145437	0.703255292263265	-0.0639768308924772	1.85919745812067	-0.367095112417802	-0.406700377220475	-1.01746840166878	-0.710608449987708	0.58929741843983	-0.26294548649879	-1.13273212111224	-1.86255274421506	1.03022138813795	-1.82911971426767	0.294197913667418	-0.714000065101567	3.90896182145178	0.229211422497212	-7.81963951620579	-2.24909082658919	-1.23005073391546	31
ENSMUSG00000004032	ENSMUST00000004134	Gstm5	0.186975317050839	0.258977145867098	0.196748973852029	-0.309812858944821	-0.310392795793838	-0.0157205943195318	-0.355405647309645	-0.331567890433614	-0.265276643989035	0.125682591401571	-0.324552721849149	0.11727275664047	0.230550711409747	0.326695804186105	-0.208000669606315	0.432657172915276	-0.138980416706	-0.191955311856485	0.011984760275465	0.229800085224121	0.0900857932641441	0.0476364084387895	-0.126841366114048	0.0693930389409553	-0.0156237033817234	-0.316731266834844	-0.184539616907295	-0.227054331494158	0.0739138100332018	0.249009854582165	-0.73951168751292	-0.175129183025957	-0.08156421582486	0.148572410859375	0.203716883355848	-31
ENSMUSG00000004035	ENSMUST00000004137	Gstm7	0.209384349566223	0.27667383194549	-0.0398810643555399	-0.278051737312526	-0.292732196228546	0.0777475937626015	-0.266591573193657	-0.113181788356534	-0.278917403399128	0.0472344859588729	0.318613622584009	0.10953894316158	0.195732318116574	0.0732387114173822	-0.24880114341051	0.292770623894236	-0.142297452273477	-0.0297480403018328	-0.102216752964512	0.167561117311603	-0.132288695557206	-0.125760284409782	-0.0112989150131859	0.229047833198154	0.0963764758807045	-0.165686499730442	-0.0658830221674742	-0.123290789759769	0.144668582608605	0.0875546443073011	-0.0185985063871801	-0.00520875731386725	0.25316805230054	0.0337729171700112	0.158100398837891	11
ENSMUSG00000004038	ENSMUST00000004136	Gstm3	0.113293483286821	0.325273664793201	0.200655072638923	0.275697296887406	-0.598178635017975	-0.483717828621198	-0.195206936509584	0.104379331181376	-0.0861815531636586	-0.0963271868509794	0.138056919480588	0.197925035919851	0.192476310350075	0.0820776876250377	-0.22545079974068	0.107753299417595	-0.29714496934442	0.26410573438095	0.0707563534258589	0.169402913100093	-0.0589222878510778	-0.179267881465761	0.038507083574167	0.384560378922312	0.0517561678782655	-0.00190015188251416	-0.216264922740212	-0.215173656251864	0.155194165766393	0.671077270908341	-0.274923153954592	0.14343215191442	-0.114176839686144	-0.130948007713009	-0.108670135742556	30
ENSMUSG00000004040	ENSMUST00000103114	Stat3	1.1445893028538	1.23317267126848	-1.34149227655164	2.68987958699002	-0.972081727169403	-1.52037627790106	5.86745429247799	-0.312136472761981	1.02038151697274	0.707202254293912	-0.0495437791030839	1.01622685142553	0.106274719562169	0.660482774766953	-0.433592893390647	0.106750782319774	1.31211896440996	0.0157890992002521	3.0542169810193	1.88264783280731	-0.747569806830737	3.08671135288392	-0.141046045639706	1.13973553166866	1.58180929948572	-0.761839262662277	-1.15423181797355	-0.639131205758025	0.861473324898641	2.25995802159548	0.537835479105458	-0.4830415194927	0.354412266526215	2.20181010025502	-0.437589527522881	7
ENSMUSG00000004043	ENSMUST00000004145	Stat5a	0.348343876066949	0.552212609371234	0.230703314455763	-0.692274201539751	-0.301694276597936	-0.164065438785554	-0.139145146145787	-0.55177844738474	0.756963165652225	0.0159921156771495	-0.381882203103274	0.0370484402524511	-0.691401955488521	0.344212359966963	-0.349792504162273	0.176852164771633	0.653120015508509	0.974806910858248	0.121839892155568	0.238996827685692	0.534422376176914	-0.880563829317476	0.816196068605356	-0.365430551030926	0.369669371716696	0.678830215977573	-0.355509529037399	-1.20779752461243	0.276797291925929	0.289804212030806	-0.315568369986435	-0.553230517331267	-0.594532196134223	-1.04542713705661	0.499318295949327	-28
ENSMUSG00000004044	ENSMUST00000060792	Ptrf	2.09185310964097	1.36367832043882	-7.61132523604394	-0.609632269982713	-0.371146520051507	-0.528592552148199	-1.45893321779028	-3.36545724374514	-0.448143235297394	0.832862950001662	-4.25769317687269	0.282395080270869	1.79886091513417	-0.679217311795144	-0.36697635522909	-0.0408556959207955	-0.394376729458908	-0.108762342905487	0.169323602299985	-0.204276760018804	0.679492125596203	-0.408405434442456	-0.0784735705653164	-0.0184693488493467	-0.098088237008366	-4.88176537705292	0.0880544630403688	0.209774498250122	-0.262657494500583	0.834891340188369	-1.19345799911882	-0.370667307758227	-1.26969985534462	0.348618568358077	1.61344022117483	-11
ENSMUSG00000004054	ENSMUST00000004156	Map3k11	-0.12098522505087	-0.140592795308873	0.308515268444422	0.182795352957251	-0.534092071445133	-0.0374792528364975	0.169859350670936	-0.29865874804739	-0.214866085727482	-0.303359151213772	-0.31367070733911	-0.24828238901618	0.122750998647798	-0.00698118187715936	-0.0684121736265076	-0.458998293147973	-0.018677551172339	0.417449103687595	0.56923754697745	-0.470394883717253	-0.280391879589432	-0.56241002000046	0.83760216518725	-0.314371561122517	0.664065778016043	-0.810638842043251	0.106878302279988	-0.651609464116441	0.373450427131868	-0.0405889525643486	-0.201858750460945	0.204030688545115	0.21447837274816	0.661403666804752	1.00327378289991	23
ENSMUSG00000004056	ENSMUST00000108344	Akt2	0.473361335340936	-0.00834595793433244	-0.676041605850867	-0.798200735825593	-0.321915099186204	-0.188206857797608	-0.820369385992178	-0.348795354205375	-0.452029735629528	0.0268614634289452	-1.22268274646629	-0.293003121346296	0.105776837865183	0.122985060178158	-0.0683658872117224	-0.0204564147292283	-0.101366880325782	0.400772526096019	0.324600263998671	0.0268115185511433	0.241771985475262	-0.208808470198379	0.834446231515119	-0.0979018536373589	-0.0325680815054732	0.000631573815488918	0.116992600863674	-1.46492996397881	0.116385143620512	-0.374701464830532	0.182425722490924	-0.274094621831191	0.329941956574794	0.60039420184062	2.32672506412786	-28
ENSMUSG00000004069	ENSMUST00000144815	Dnaja3	0.189054508398336	0.314729536915393	-0.0741563853072185	-0.490977291881689	0.338052691974902	-0.282724957612846	0.018841887745154	1.33426992506847	0.107774453910481	1.13543687418115	-0.349290538701302	0.881607160082717	-2.03045654863506	-0.593409502093012	-0.26473796516084	0.638254212263873	-0.371073965795443	-0.482299134555293	-0.159265598795831	0.560069589638212	-0.181323169221146	0.830861087547648	-0.0140640600151514	-2.53631991175781	-0.0114153868689596	-0.502337532403928	0.431912907536197	-0.173506241264394	-0.392631320312397	0.15042203016628	0.480019366674616	0.314848088135085	-0.0141483040941514	0.25754843705332	1.14250121415991	8
ENSMUSG00000004070	ENSMUST00000154117	Hmox2	-1.5101935038836	1.09931690614683	-0.845377498833835	-0.59994496985472	-0.0682577696857821	0.0865656475475328	1.6629262500162	0.0354582679186648	1.63084540788354	0.43857865479748	-1.99545572966757	-0.831753942160015	-0.985054211390884	-0.165966228447575	2.70347984814868	-0.851754149166669	0.52549944406074	0.813248741074668	-0.446356537474513	-0.886467341405618	-0.0487681392562122	-0.739702083786093	0.00675416468574426	-0.280725117376571	-0.229228376697832	-0.596867090147336	-0.677782205740182	-0.795652556675516	-0.232637779781685	-0.427073532195163	0.812252877350457	1.96103190217257	1.65074649835125	0.156653058004418	0.0454677181538992	-11
ENSMUSG00000004071	ENSMUST00000147225	Cdip1	-0.0202671829150166	-0.00757274673695776	0.959768649180815	0.00163263077810325	0.251933163597483	-1.09281514719339	0.0795773538191106	-0.0896862080342883	-0.350511729146077	0.0930412593229136	0.42818674883245	0.882712491709796	0.283205584845634	0.96920763850225	-0.0508472880491909	-0.087399684145806	-0.0491587071399271	-0.787328065312639	0.581542062414831	-0.793243445829308	-0.570718958672892	-0.982228756101345	0.690371278298917	0.391615992105943	0.62358040481158	-0.696824474706656	-0.781711988646078	-0.307341008197559	0.822879830333569	-0.139306153798206	0.737977867461244	0.381730490078455	-0.19067621919941	-0.490493068234761	-0.661321743907993	-6
ENSMUSG00000004085	ENSMUST00000090824	Zak	-1.52639080815818	2.05632611716498	0.495123437152874	0.307870396025973	0.897329293707064	0.894572888649344	-0.198429473586874	1.0050189342434	-0.303514085262921	0.258842086629479	-1.34474824853186	-0.0224835763755355	-0.147590304969417	0.948177956289972	-0.736963662328813	-0.31962435509957	0.423897530066861	1.46781313440323	-0.497619892343633	-0.720050869107126	1.44803040700005	-0.282308582732004	-0.268785654915313	-0.00153404687554929	1.22403631889325	-0.994451137555738	-1.7323155946501	0.0765168139337526	-0.21814252596322	-0.535035361132321	0.755983233128862	-0.928744723722896	-1.75178655340811	1.08918497654827	-0.435355395459028	2
ENSMUSG00000004096	ENSMUST00000004200	Cwc15	0.770891718550777	-0.0799964189528373	-0.302085244109239	-1.51912098930362	0.0599176117175291	1.69974022465335	-2.08104188238439	-1.028041391406	0.0106261393183292	-1.07645902693949	1.75166445178999	0.411730433631382	-0.653416780094755	1.6616788143385	8.83005385686537	-2.36273275212064	-0.651305133662678	1.77331792040336	1.13479285705676	1.90681428854288	-1.74949139093507	-0.255396112634042	1.23597013793478	-3.04142921886885	1.31092828719547	2.33002804645157	-0.867806997626903	1.12115013921239	-0.556948375968779	-0.522454613406623	-2.66975663789902	4.11029301500219	1.42713061730518	-2.69433054499587	0.268473612664422	-34
ENSMUSG00000004098	ENSMUST00000004201	Col5a3	0.197155936475913	-0.00113132611861386	0.133121173632759	-0.0515705427969437	-0.291098765457426	-0.0577626664190448	0.00843774675995268	-0.329033804095553	-0.187092027833189	0.0550491728855104	0.163340168045843	0.252180632981668	0.208394221111191	0.0699841060506597	-0.222756836243955	0.103111931445685	-0.194286584723104	-0.287098025267393	-0.419929195407797	0.13831268258497	-0.113812491492427	-0.148253812356997	0.0535391972514849	0.149143429543017	0.13951621010728	-0.025935842845114	-0.000309726227871202	0.164409840151225	-0.0291681657750224	0.0544206667012559	-0.141116583014351	-0.124675610253873	0.0761994466538497	0.030161388171153	-0.0180733022173023	-8
ENSMUSG00000004099	ENSMUST00000177754	Dnmt1	0.55676995770515	-0.106175832637831	0.521886901936522	0.092095413080257	2.35116288611831	-0.499094234510323	0.00260153265595737	1.05016304023312	-1.03132527341065	-1.50981491375773	-0.432127675527346	-0.214580558973648	1.05311254340965	1.14733949236016	0.752586800562772	1.31304890277553	1.15373159641097	1.14693305305786	0.453644076974487	0.553466038582533	0.878473016072914	-1.14652875174985	0.571447283015393	-1.70118536586143	-5.82245466603087	0.575352389688206	0.969574696159294	0.426058480788437	-1.31348529317389	1.9384582648021	-0.10308786743227	-0.713943696081906	0.842626063336904	-1.0705694726391	0.0607639701821193	-25
ENSMUSG00000004100	ENSMUST00000004203	Ppan	-0.255850749692281	0.831013057908537	-2.23542667032982	-0.349178000621278	3.35622849267217	-1.83255792019285	0.00707880085800925	0.756267413107624	0.935474577796514	-1.10514316451765	0.661609388233076	-0.291395162420883	1.1099729480383	0.83848764744227	1.52380212079955	-2.43538220422433	0.333627358562233	-0.0996530421751087	0.406532424247143	0.430753354264444	-0.257556016445358	0.453137831313027	0.478028233900271	0.239218230654981	0.870472681331066	3.09684781073187	-0.475249566950421	-1.19445248074074	-0.560142846482307	0.265269913281167	2.81524748280573	-1.3099884890377	0.644702212566409	-1.82358001002856	0.112116766385216	5
ENSMUSG00000004105	ENSMUST00000004208	Angptl2	0.59725385237388	0.338737328832604	-3.21052542509969	0.0553870830379753	-0.191135774527948	-0.131416155469951	-0.0249228087564237	-0.387961715246393	-0.2566149421575	0.411130844122823	0.944035967521527	-0.65747251726707	0.555178170217871	-0.0601944320396322	0.0775001971159675	0.80299208744433	-0.345925210448603	-0.744210213986162	0.151814756145538	-0.0515737539271973	-0.159441172356753	-0.71759894596763	0.249532686711579	-0.443223857024179	-0.147260924564915	-0.380653969091887	0.0474415241815505	-0.259114588993372	0.179791290965572	0.409654611339667	-0.686130914117731	0.244010491249936	-0.148263279096817	0.568629583879661	0.000266686323901204	11
ENSMUSG00000004110	ENSMUST00000187541	Cacna1e	0.281038110475371	0.0628684723304649	0.332754761520046	-0.0354913470820367	-0.36401502445161	0.0102766161092064	0.00455700896258269	-0.282286186667201	-0.369800296762577	0.0148880937989848	0.0579236363942584	0.166322769156557	0.36330786413887	0.185633375436658	-0.274149365402721	-0.0777767627652636	-0.235428152653742	-0.286030470335697	0.300600971869864	0.21938955565962	-0.0703545183811118	-0.00581088794596064	0.205082706541297	0.271887694815233	0.0689436455399286	0.199087818189935	-0.108774629748373	-0.0351223577108252	-0.0714300017150747	-0.141329443907636	-0.00353991274175591	0.267888056107938	0.221114512744851	0.0896231153997425	-0.251256354929568	-5
ENSMUSG00000004113	ENSMUST00000070864	Cacna1b	0.21993795670228	0.287476092623156	0.246386240491496	0.0334079687856569	-0.0969421557662261	-0.199758501538588	-0.176889883065067	-0.314036771369408	-0.203890542392475	-0.00947556444662302	0.189025008909245	0.26811869662291	0.340759808659693	-0.137842208934491	0.107912311313524	-0.0589763255381601	-0.354866451927425	-0.223042485885649	0.128056173998147	-0.238640755735152	-0.359049639903578	-0.870276685158524	-0.0620518453824771	0.452379883700581	0.177609639442003	0.366239535731759	0.212372854646521	-0.0562953896780488	-0.0127603920733774	-0.14926924764247	0.25641749616392	0.232045307306664	0.645517808743625	-0.0231399176150278	-0.340121614054417	-22
ENSMUSG00000004127	ENSMUST00000040321	Trmt10a	0.166976422697581	0.139815456769721	-0.022472272178484	-0.277072920539354	0.353778804762736	-0.012067955984141	0.210595542620029	0.598975178270005	-0.0591959230272729	-0.00960693417143733	0.481152932973665	-0.513325672920802	-0.662770996699453	0.378193257505596	0.528837576571602	0.369812499849262	-0.0580610817677987	0.042455167122147	-0.261493965974122	0.151025072429685	0.118910495722674	-0.335600229394814	0.106097016481726	-0.435051499409503	0.124549387680072	-0.293273361302735	-0.36506321246429	-0.0327002308046929	-0.000845008722686477	0.402377039936848	-0.259972272686289	-0.438684987240498	0.476467842133752	0.190389522883719	-0.510435637576544	8
ENSMUSG00000004151	ENSMUST00000160244	Etv1	-0.0178350592139856	-0.0972412897359517	0.214859369182071	-0.156036150520232	-0.349203291090477	-0.0745166958109733	-0.385775027164574	-0.258239586873953	-0.166425845033109	0.186522790664983	0.462076893530735	0.222226281282962	0.373453184921225	0.324239595264005	-0.416431292170098	0.15956307153187	0.0414046313169146	-0.0946167079943585	-0.198629730358129	0.390729224154631	-0.0624275477833779	0.24103967921158	-0.188693666662658	-0.198066216319849	0.0467141608561028	0.0923753742267214	-0.235310142729825	0.664298361861517	-0.0174326587434363	0.170443540947625	-0.0213512070351116	0.188350256568558	0.357520474611112	0.0201612359015869	0.0586523069195073	28
ENSMUSG00000004187	ENSMUST00000004294	Kifc2	0.204763535512613	0.258536576562885	0.302198109205063	-0.179161210577777	-0.142331783270855	-0.0137022311960454	-0.194159242437976	-0.109043229036136	-0.12922852828999	-0.0356353148464227	-0.0235890828013358	0.201876582749462	0.142699253023594	0.0966198361973807	-0.209110653506296	0.234802291183396	0.00398654801479986	-0.251109197671644	-0.0330464866603079	0.194716741392587	-0.136244311978472	-0.0750648161423617	0.188651750303538	0.223455033951109	0.114166571140043	0.0665246386171979	-0.00306830396974257	0.018252668886101	0.118119340467667	0.0690143112608116	-0.0817601948959926	0.0363332514988137	0.0173837542743414	0.0569946669861309	0.104850088819219	2
ENSMUSG00000004207	ENSMUST00000105465	Psap	-6.32344975210242	-2.64520736093875	2.0653238748686	2.46465707227517	-0.165207016483385	10.8746858628594	-0.568873101386099	-0.242224327231528	4.59806202533162	-0.613763426004052	0.00207525024242701	-0.353472441107652	2.87180545157379	0.95995195919117	-3.46764836168528	3.38274763265883	1.0814097016454	-0.716007094954253	-1.34758400100184	-4.35658467255643	1.40014647032927	-3.58686273762518	-0.10353661327113	-3.56884896643554	0.142541439979022	0.012428247409112	4.87233030530634	-1.26926164541916	0.96148849501584	-0.827181296377229	-0.625163571459362	1.36879798163351	1.38364712654861	-0.370020198107717	1.11302267239656	6
ENSMUSG00000004221	ENSMUST00000144947	Ikbkg	0.0041673245526036	0.507730333557821	-1.0030496118847	0.674995658992508	-0.364404900532432	-0.115607950229276	0.704135760086722	-0.0159244186931246	0.359803272827543	0.719478045093854	-0.124284589118237	-0.332626112886751	0.276687500629696	-0.325026779730162	-0.0508630260127298	-0.0734408268934397	-0.768558021449876	0.158951558656116	-0.504653437476391	0.315739522100688	0.594818432276642	0.367961643971256	-0.409058732880176	0.27887627419663	0.496843257273953	-0.235417028383286	0.498712434591979	0.891377671537207	0.206599511504769	-1.26777345052791	0.191492523780122	0.710125058426454	0.524871664173273	0.00111068952154857	-0.97985596036394	-30
ENSMUSG00000004233	ENSMUST00000004343	Wars2	0.243660189631232	0.0188039764409976	0.431925070991602	-0.065602685019154	-0.171074535326235	-0.258262595069221	-0.270036924775168	-0.501948001232856	-0.237701177495153	0.0141522997209184	0.0338756588905823	0.189151375848981	-0.00897658995870198	0.367944098129115	-0.0207085248518875	0.496267242731646	0.117106985827706	-0.223169238704441	-0.175782839004868	-0.0212887201513723	-0.155598062235294	-0.00878677178039856	0.228831660657917	0.219483047429673	0.238875508917194	-0.0123282746208197	0.108745384459128	-0.225117784892538	0.0237765690261616	0.349959211256118	0.509628221194202	-0.415957972786309	0.0626850760318587	-0.286767585129343	0.46627438438833	31
ENSMUSG00000004263	ENSMUST00000088357	Atn1	0.0346906084406401	-1.2680696394799	0.593847012823745	0.726029688174895	-0.587476757222669	-0.446134081715347	0.365848677773595	0.133213965332213	-0.137760314097358	-0.239421203594085	-0.757996936959234	0.153193702324843	-0.532260272477117	-0.28199139263692	0.0396673444947372	-0.083306108506421	-0.197315881929657	-0.674667791272051	0.270198711891458	-0.362187256047912	0.177244323000959	-0.205979504416467	-0.212391742819874	-0.264417922189902	-0.483362182540012	0.120410165438837	-0.361038061924756	-0.701214116122874	-0.238722640663968	0.182029590733477	0.455417660081087	0.602450202430794	0.147428318492012	0.0584209745914232	0.514676119546937	-2
ENSMUSG00000004264	ENSMUST00000150847	Phb2	-0.315392587497009	-2.63055641300061	0.0177897822386623	0.26367491469837	7.5830717933948	0.614986928472581	-0.103623201631686	-1.2372905358197	1.0057244390187	0.444649710647884	-0.757859333989917	-0.167801055548223	-0.115432078295854	0.569909692692522	-0.395866036393787	0.816794353306129	3.76202879766026	-2.19144898366187	-0.44008205747304	1.90336278920111	0.940157967516042	0.707447435442387	-0.827361809809245	-0.179083815832049	-0.349436806085197	-1.13060039731044	0.739786417135947	0.451573834135962	1.55748365294339	-0.630166182047122	-0.984270031721881	0.675597121687467	0.41101572831092	0.796427035912583	-0.580290736377947	5
[truncated: 16,611 more rows]
