# Supplementary material for: Single cell RNA-seq identifies the origins of heterogeneity in efficient cell transdifferentiation and reprogramming
Source: eLife. 2019 Mar 12;8:e41627. doi: 10.7554/eLife.41627 (PMC6435319; doi:10.7554/eLife.41627)
Supplement: Supplementary file 2. [file elife-41627-supp2.txt]

time point	pool	total mRNA count	detected genes	plate position	plate column	plate row	cell projection on component 1	cell projection on component 2	cell projection on component 3	cell projection on component 4	cell projection on component 5	cell projection on component 6	cell projection on component 7	cell projection on component 8	cell projection on component 9	cell projection on component 10	cell projection on component 11	cell projection on component 12	cell projection on component 13	cell projection on component 14	cell projection on component 15	cell projection on component 16	cell projection on component 17	cell projection on component 18	cell projection on component 19	cell projection on component 20	cell projection on component 21	cell projection on component 22	cell projection on component 23	cell projection on component 24	cell projection on component 25	cell projection on component 26	cell projection on component 27	cell projection on component 28	cell projection on component 29	cell projection on component 30	cell projection on component 31	cell projection on component 32	cell projection on component 33	cell projection on component 34	cell projection on component 35
D6	pool_a	25741	6558	1	1	1	0.037373878	-0.10129519	-0.02287309	-0.001918029	0.090154507	-0.024617897	-0.020947919	0.00827527	-0.022611418	-0.048648505	-0.069966829	0.013458475	-0.007864627	0.02795983	-0.004213584	-0.011802222	-0.010163906	0.05318348	0.006582121	0.000644673	-0.007164576	0.002021242	0.002624658	-0.004617377	-0.036057322	-0.016963456	-0.000318672	0.008639495	0.01143482	-0.000189108	0.014328604	-0.001878902	-0.015449091	0.011448502	-0.050316369
D6	pool_a	29118	6879	2	1	2	0.030581083	-0.14651187	-0.002122294	-0.026969879	0.085652734	-0.033538548	-0.021577796	0.045532812	-0.026360884	-0.022721858	-0.03781123	-0.013114203	-0.001777981	0.004954098	-0.01170458	-0.011914102	-0.011275447	0.048640422	-0.000845692	0.001243022	-0.011582679	0.019379047	-0.010098366	-0.006572957	-0.0337289	-0.007049478	0.004494072	-0.020205738	0.011242449	-0.009215673	0.012297387	0.009336828	-0.014040256	-0.009253545	-0.023909815
D6	pool_a	23737	6145	4	1	4	0.040990091	-0.138876706	-0.006590833	-0.035425222	0.071869815	-0.034552322	-0.025744943	0.024485119	-0.037629479	-0.045987808	-0.04083603	0.006571903	0.008897729	-0.013863928	-0.01566953	-0.00252534	-0.020885605	0.020748951	0.00189497	0.010789128	-0.017166192	0.031084852	-0.031445505	0.008073541	-0.027123034	-0.008789838	-0.003969404	-0.007250086	-0.014279518	-0.015288794	0.029071489	-0.008949008	-0.015068668	-0.030980973	-0.028253244
D6	pool_a	31099	7001	5	1	5	0.049405779	-0.122594088	-0.021472427	-0.034170103	0.101079861	-0.041484063	-0.019588916	0.015232825	-0.028238296	-0.026592631	-0.064426977	-0.006891695	-0.00093264	0.009020289	-0.000849539	-0.016782406	-0.012816198	0.056047909	-0.001771431	0.004081083	-0.010950706	0.023839344	-0.026564187	-0.000544863	-0.030586388	-0.007772648	0.005055023	-0.001475491	0.00987424	-0.011614556	0.003418165	-7.14E-05	-0.013564834	-0.019776365	-0.027564446
D6	pool_a	33060	7086	6	1	6	0.043343862	-0.146542603	-0.0178666	-0.028354651	0.080320638	-0.04443259	-0.024064252	0.024191842	-0.031877764	-0.019426313	-0.075187622	0.005477107	-0.003201147	0.009146353	-0.006545794	-0.019466038	-0.016494592	0.048983761	-0.00177734	0.000740757	-0.006178785	0.012172807	-0.018294625	-0.001128513	-0.040183195	-0.016982048	0.000125617	-0.010594577	-0.024633459	-0.004052626	0.008044966	0.005801927	-0.012308631	-0.026991627	-0.029070906
D6	pool_a	20934	5820	7	1	7	0.034076768	-0.139946604	-0.013151387	-0.041177634	0.077086124	-0.036075754	-0.019920396	0.028011489	-0.026233925	-0.007671569	-0.089294465	-0.001358883	0.005875076	0.005058958	-0.001979984	-0.009338265	-0.014940467	0.030209836	0.004865412	0.007505479	-0.015797904	0.018584454	-0.013408358	0.001875909	0.002397523	-0.000950665	0.00265608	-0.013522144	0.00921062	-0.000828945	0.005848798	0.00220106	-0.015659457	-0.000718357	-0.027547374
D6	pool_a	21532	5829	8	1	0	0.052217871	-0.160319576	-0.00375184	-0.052649759	0.115529399	-0.060715786	-0.030863299	0.042050152	-0.038335789	-0.000745919	-0.039464153	0.017266275	0.001285964	0.014283676	-0.010106688	-0.019162561	-0.015063115	0.041615988	0.002284619	0.005259666	-0.007751175	0.013294518	-0.032915348	0.001207019	-0.010585957	-0.004482983	-0.009623772	-0.015050395	0.012689571	-0.01402773	0.034899756	0.006212408	-0.030643188	0.00026632	-0.047129559
D6	pool_a	21264	6038	9	2	1	0.047763367	-0.137644767	-0.007087408	-0.032370812	0.089308776	-0.05444507	-0.025707688	0.071458727	-0.040932616	-0.050484043	-0.022902349	0.001198537	0.004264796	0.026353929	-0.005432596	-0.012496288	-0.012860559	0.028213934	0.005107323	0.007933448	-0.008954574	0.026180118	-0.028351968	0.001057983	-0.002139916	-0.004812244	-0.004147773	0.014310278	0.01135835	-0.007912581	0.001296878	0.003189979	-0.006773849	-0.003231489	-0.031499322
D6	pool_a	16836	5118	10	2	2	0.047790002	-0.074794564	-0.02953335	-0.03172589	0.084247566	-0.04079094	-0.028435715	-0.02050171	-0.038865441	-0.054840261	-0.029454637	0.021161779	-0.000480069	-0.019030569	-0.001947239	-0.011724266	-0.010595758	0.04720537	0.004206093	0.015882222	-0.007745139	0.025305026	-0.000162535	0.012316665	0.000293249	-0.01335325	-0.006246176	0.01027797	0.012867563	-0.001225828	0.02315512	0.00119357	-0.019652111	0.002818082	-0.044816616
D6	pool_a	17517	5595	11	2	3	0.039384508	-0.124534912	-0.009458016	-0.024608413	0.09679772	-0.039392819	-0.024381146	0.018945014	-0.033141775	-0.039964893	-0.049322721	0.023034604	0.000861546	0.026757711	-0.01217436	-0.006982734	-0.015677983	0.036408513	0.004737256	0.0072462	-0.004648317	-0.006501596	-0.029407689	0.008730317	-0.002526869	-0.009354435	-0.003640125	0.023468482	0.006886556	-0.003663482	0.047751592	-0.004058305	-0.008113024	-0.015066155	-0.030017491
D6	pool_a	24395	6043	12	2	4	0.047850772	-0.139634469	-0.004302426	-0.034515482	0.083335453	-0.040508405	-0.022691168	0.012948957	-0.034184009	-0.064999717	-0.053532929	-0.010503963	0.004574115	0.016925221	-0.007233528	-0.015108929	-0.013966254	0.039153853	0.007752647	0.013798482	-0.007246463	0.017412747	-0.027824513	-0.003343183	-0.030017426	-0.001824755	0.003188411	-0.008647415	0.011437091	-0.010069636	0.028890772	-0.007708957	-0.008382679	-0.009557288	-0.040430605
D6	pool_a	4206	2202	13	2	5	0.044635377	-0.072051281	-0.02231881	-0.032383178	0.073772045	0.002389003	-0.038412514	-0.005626277	-0.034867244	-0.061006063	-0.051504859	0.10898812	0.019861194	0.102046762	-0.00184226	-0.013480086	-0.006601413	0.009307475	0.005414968	-0.001880271	-2.76E-05	-0.023425213	-0.024023506	0.001723736	-0.014594919	-0.007156188	0.019459884	0.01703077	0.012429412	0.053156495	0.032983912	-0.00607763	0.028145426	-0.01271886	-0.074102755
D6	pool_a	4620	2405	14	2	6	0.039232559	-0.035944425	-0.008646208	0.00050154	0.04039584	-0.019279672	-0.038185664	0.025844159	-0.023534862	-0.049743411	-0.018866181	0.134964466	0.018556977	0.12442016	-0.015814729	0.004206249	-0.005698462	-0.012297779	-0.00224848	0.02298552	0.004890631	-0.056271359	0.015004949	0.010896712	0.018766154	-0.014841772	0.008208551	0.027836799	-0.053395075	0.040411581	0.071690961	0.005023627	0.011292361	-0.007648869	-0.043462986
D6	pool_a	24542	6280	15	2	7	0.046210595	-0.135157361	-0.011146988	-0.025221008	0.098098834	-0.029404043	-0.02213906	0.014748188	-0.020243041	-0.054348115	-0.046424962	0.003364853	0.00351483	0.001507941	-0.006614059	-0.008487383	-0.016272264	0.040006255	-0.000298067	0.002793696	-0.010219105	0.012072298	-0.01635957	0.000930486	-0.025500719	-0.004448973	0.002200357	-0.00722937	-0.002101306	-0.010824325	0.032054139	-0.00702559	-0.011287683	-0.016141317	-0.036932098
D6	pool_a	35216	7581	16	2	0	0.040727923	-0.174484765	-0.011398415	-0.038101733	0.109962495	-0.047743817	-0.017217261	0.057820784	-0.026134602	-0.01236961	-0.053419713	0.020729595	-0.002251364	0.021712452	-0.002685105	-0.019566266	-0.015419481	0.037442632	-0.005932385	0.001564194	-0.011967589	0.008010457	-0.022641523	0.00311148	-0.001628616	-0.00489639	-0.003392471	-0.015826842	0.004549527	0.001406198	0.057221088	-0.004416498	-0.020052976	-0.010293124	-0.033824054
D6	pool_a	21948	5890	17	3	1	0.045691785	-0.086304136	-0.008457632	-0.024980466	0.080464384	-0.020162157	-0.030417331	-0.019103208	-0.035158148	-0.079798012	-0.033518634	-0.016689873	0.002847307	0.008903103	-0.010133427	-0.001319894	-0.014368307	0.026640861	0.003209006	0.012868003	-0.011051902	0.022356304	-0.01683534	0.012171975	-0.03513297	0.000354509	-0.003927908	0.006098911	0.006220251	-0.00586113	0.038878177	-0.002967968	-0.014669971	-0.033482478	-0.042787501
D6	pool_a	27928	6624	18	3	2	0.049210579	-0.111606679	-0.016481385	-0.039871946	0.086393889	-0.035396255	-0.032960647	-0.001646645	-0.03632315	-0.084891379	-0.051219329	0.00729649	0.002783158	-0.012108365	-0.011659253	-0.010398579	-0.018731345	0.037555002	0.004086062	0.009722548	-0.00731229	0.023501034	-0.013936783	0.001958588	-0.006908743	-0.003505707	0.004859407	0.003457767	-0.01395412	0.002765836	0.025482306	-0.004463864	-0.014530029	-0.016151083	-0.045122105
D6	pool_a	22984	5797	19	3	3	0.051908146	-0.110715711	-0.007858509	-0.043714525	0.086762268	-0.041346558	-0.035933598	-0.004115785	-0.042886356	-0.077180502	-0.068154177	-0.006727904	-0.002851561	-0.009814742	-0.006861673	-0.012804611	-0.017910993	0.040841656	0.008971997	-0.002680201	-0.00717834	0.037775992	-0.0274253	0.003407991	-0.028644818	0.000210593	0.005266026	-0.004184717	0.014564483	-0.002132996	0.009879095	-0.008488193	-0.012504412	0.012668601	-0.039149121
D6	pool_a	14393	4569	20	3	4	0.054438964	-0.126920974	-0.000109852	-0.033588031	0.082027828	-0.036211971	-0.029619967	0.01714651	-0.036045079	-0.091831708	-0.069290312	0.01700773	0.007129063	0.004176201	-0.009606708	-0.012589358	-0.015373747	0.011999411	-0.000120625	0.007845531	-0.009187504	0.020967173	-0.01542531	0.000494387	-0.042400993	-0.00204559	0.004422868	-0.007177371	0.011226285	-0.003422374	0.032903052	-0.017823842	0.001455965	-0.005464969	-0.057028444
D6	pool_a	4956	2530	21	3	5	0.054906399	-0.099081045	-0.009112722	-0.02284335	0.076872106	-0.014684378	-0.027062599	0.01399049	-0.016680517	-0.069336951	-0.040223739	0.133847143	0.024796341	0.097985969	-0.001670782	-0.017362835	-0.008246421	0.013425336	0.003949493	0.010691919	-0.000633936	-0.045986375	0.02200865	0.00402052	0.009236831	-0.012721299	0.012605321	0.00919341	0.013185721	0.031545909	-0.01230972	-0.000329745	0.023816901	-0.019956738	-0.076191224
D6	pool_a	18312	5250	22	3	6	0.035231317	-0.143376322	0.002988761	-0.04175434	0.075815186	-0.035968384	-0.029967991	0.033471503	-0.038779576	-0.066703376	-0.045024118	0.000875744	0.00105075	0.01431191	-0.012009466	-0.006389902	-0.014949838	0.028727309	0.003515233	0.003687977	-0.002060017	0.016720355	-0.012378774	-0.000110932	-0.047175771	-0.004640359	0.002856898	-0.007886599	0.009737387	-0.005922809	0.019922693	0.001470366	-0.003221234	-0.025997325	-0.039535195
D6	pool_a	18375	5377	23	3	7	0.044340076	-0.127399312	-0.004102017	-0.034192169	0.090924826	-0.039976572	-0.022825015	0.031695761	-0.028616569	-0.084570734	-0.04186835	0.010705839	0.019551518	0.022566071	-0.006964265	-0.014321937	-0.008184565	0.030727382	0.001107521	0.007746596	0.005384785	0.013019131	-0.013792936	0.004556423	-0.033646581	0.00239515	0.000255533	-0.003667794	-0.019716989	0.01095613	0.009487473	-0.007918087	-0.013524054	0.000192978	-0.042175593
D6	pool_a	38732	7958	24	3	0	0.049431241	-0.171939142	-0.008775245	-0.027003523	0.089485496	-0.057325205	-0.026339166	0.040730123	-0.038459264	-0.037814912	-0.035937684	0.006410519	0.002922032	0.028171076	-0.012960699	-0.014075194	-0.0136875	0.03959388	0.001366505	0.004522661	-0.00623787	0.016703325	-0.024170528	-0.00045379	-0.03212264	-0.008035301	0.00045779	-0.012002339	-0.005889314	-0.006525188	0.073061674	0.005402484	-0.015311629	-0.025121354	-0.02675243
D6	pool_a	20245	7029	25	4	1	0.035079662	-0.104949362	-0.069039896	-0.018257656	0.069954512	-0.018803683	-0.017223416	0.024623085	-0.020185557	-0.076656913	-0.045272136	0.069550219	-0.014149245	0.022292644	0.004444442	-0.017246539	-0.002247819	0.017743182	-0.001073242	-0.001637739	0.003501532	-0.019886139	0.012188938	0.006551095	-0.005290689	-0.009892592	0.000822328	0.041017647	-0.018849349	0.011336003	-0.003787669	-0.008382088	0.001089904	-0.004707036	-0.057824038
D6	pool_a	20080	5458	26	4	2	0.04576749	-0.106697447	-0.011940373	-0.044925972	0.086085948	-0.035889668	-0.028547395	0.000519669	-0.035000612	-0.073161051	-0.055869594	0.010383315	-0.002995469	-0.009346093	-0.017584086	-0.007870025	-0.01969271	0.029723837	-0.002331259	0.006481728	-0.007057403	0.026902277	-0.029306536	0.007067859	-0.037855988	-0.004428564	-0.00581837	0.002995464	0.01388078	-0.000650897	0.005372176	-0.007686898	-0.008932606	-0.002661987	-0.051228934
D6	pool_a	18979	5536	27	4	3	0.050294598	-0.120273447	0.001254014	-0.028872888	0.091605797	-0.035742925	-0.024596659	0.01795952	-0.035208291	-0.066756733	-0.081195019	0.013660158	0.005875191	0.010901503	-0.011302699	-0.016253935	-0.013685507	0.052779245	-0.001843098	0.006381514	-0.012049876	0.013276965	-0.026180605	0.003934576	-0.005925577	-0.008508153	-0.005031615	-0.002957076	0.009049522	0.0054662	0.015563372	0.002427747	-0.003848194	-0.021509638	-0.048990793
D6	pool_a	14538	4553	28	4	4	0.040288322	-0.105745255	0.007549971	-0.050282857	0.07423911	-0.02395136	-0.036612848	0.025316832	-0.032821351	-0.096975954	-0.028208266	0.002957753	0.008743658	0.003976812	-0.024970512	0.001865695	-0.011552631	0.03687186	0.005203923	0.017888017	-0.006914642	0.018595404	-0.000851472	0.002596967	-0.007846022	0.010671012	0.003815319	0.012353562	-0.027102762	-0.000927052	0.022925574	-0.014859799	-0.009137703	-0.009533408	-0.039496261
D6	pool_a	20197	5595	29	4	5	0.054490791	-0.106374177	-5.97E-05	-0.024622922	0.077572852	-0.029753809	-0.029693611	0.004888515	-0.026262711	-0.082168138	-0.055932466	-0.007179012	0.001124613	0.023849336	-0.012756421	-0.004972447	-0.012033212	0.041087382	0.008052995	0.008474497	-0.012930069	0.035603504	-0.024361578	0.000260167	0.00423135	-0.004570988	0.004255878	0.005835273	-0.025090222	-0.001802155	-0.002742466	-0.005482146	-0.005422194	-0.024669828	-0.049840643
D6	pool_a	21590	5645	30	4	6	0.04278545	-0.111953727	-0.024537172	-0.030608699	0.077890765	-0.040555682	-0.024706036	0.004940483	-0.031573684	-0.058262057	-0.075166191	0.00770562	-0.011292734	-0.010310305	-0.009409017	-0.004877386	-0.015300963	0.056865238	0.004726919	0.003567251	-0.013572224	0.014369006	-0.009432929	-0.000546367	-0.028576531	-0.012140682	-0.001235856	-0.008621973	-0.006489121	-0.005019276	-0.007480788	-0.002293592	0.004701292	-0.020641298	-0.032904133
D6	pool_a	23774	6280	31	4	7	0.039322666	-0.152079945	-0.002688653	-0.043070873	0.093406492	-0.038730639	-0.024816875	0.045209096	-0.030610412	-0.053192727	-0.032513186	0.012383116	-0.001577485	0.027055418	-0.015649332	-0.010324483	-0.021784096	0.039510257	0.004465124	0.005645007	-0.010014898	0.009716106	0.008757483	0.00441024	-0.017146819	-0.003685644	-0.005707545	-0.016395947	0.012077786	0.011697351	0.035579052	-0.006880251	-0.006650552	-0.01008068	-0.036988282
D6	pool_a	29471	6814	32	4	0	0.035254214	-0.137044846	-0.013206483	-0.045260213	0.090691598	-0.042466229	-0.031539277	0.015204283	-0.03970916	-0.079299618	-0.033909302	-0.015344588	0.005220721	0.013268469	-0.012350699	-0.00963499	-0.014323762	0.018556697	0.004342541	0.009514529	-0.009179957	0.024567566	-0.022241937	-0.000350718	-0.035675666	0.001851273	-0.005790315	-0.003155712	0.011082148	-0.009720686	0.054677797	-0.005290622	-0.011756668	-0.023721798	-0.033557504
D6	pool_a	23852	5967	33	5	1	0.045723723	-0.073873058	-0.039784518	-0.027929447	0.062641067	-0.024345755	-0.028275202	-0.0121804	-0.032940997	-0.065189314	-0.080696019	-0.002005504	0.002409472	0.001945374	-0.014884483	-0.001051965	-0.01177145	0.028266744	0.001958952	0.016194444	-0.006707426	0.023654322	-0.027073799	-0.00102516	-0.044764684	-0.009568728	0.00207986	0.012596719	-0.005536788	-0.011515701	0.004508542	-0.004361929	-0.018429451	-0.011658768	-0.041064656
D6	pool_a	31462	7024	34	5	2	0.051386069	-0.135821863	-0.002584802	-0.031861704	0.103727983	-0.045671273	-0.028568923	0.022548762	-0.036238211	-0.080598375	-0.050154116	0.016446211	0.001482252	-0.000222308	-0.007115975	-0.02117906	-0.016552073	0.040354784	-0.00339408	-0.001740299	0.001785287	0.026042397	-0.026289602	-0.003755753	-0.036269477	0.000894272	0.00391877	-0.00285243	0.012997091	-0.002779503	0.014903853	-0.004830734	-0.014132397	-0.007361302	-0.027969646
D6	pool_a	16722	4961	35	5	3	0.051826082	-0.118320611	-0.002046633	-0.031006491	0.087347269	-0.025552799	-0.027914663	-0.000427834	-0.035951029	-0.072856339	-0.058033486	0.019514947	0.004515517	0.008398735	-0.008067993	-0.013221234	-0.013621727	0.032731313	0.005706576	0.011638819	-0.007043527	0.02316084	-0.028418716	0.015058297	-0.01919361	-0.002907096	0.001638777	0.004168424	0.011631126	-0.002722377	0.012333722	-0.010951888	-0.001755559	-0.014143004	-0.035142272
D6	pool_a	19804	5486	36	5	4	0.054258278	-0.13879793	0.013289979	-0.038057621	0.087061008	-0.040149325	-0.029153419	0.030479018	-0.035954596	-0.082049085	-0.016565454	0.001892582	0.005361796	0.017274914	0.000857246	-0.018365115	-0.014990794	0.038248818	0.004285568	0.005827648	-0.013864096	0.029194898	-0.028242504	0.002194231	-0.017585592	0.006804209	0.005880785	0.009397839	0.008168141	-0.01625913	0.019045585	-0.004945594	0.000748245	-0.018544169	-0.05448879
D6	pool_a	21369	6339	37	5	5	0.040933277	-0.144249484	-0.028413905	-0.022010147	0.093412075	-0.032152857	-0.018069873	0.024792987	-0.018786337	-0.045635025	-0.059560827	0.032370447	-0.009228041	0.034109058	0.007434724	-0.014981707	-0.008267595	0.04558463	-0.004019057	0.004803911	-0.006695614	0.006276713	-0.007779458	0.004702227	-0.004982204	-0.013615356	-0.004002521	0.003913443	-0.003117612	0.00081266	0.018632745	-0.006587752	0.004095757	-0.014750336	-0.053554485
D6	pool_a	18382	5914	38	5	6	0.037548852	-0.116371706	-0.025550513	-0.025750599	0.086305062	-0.041482232	-0.023479533	0.032707871	-0.026618534	-0.064892912	-0.096408692	0.035553501	0.004526361	0.036954965	-0.00477129	-0.024269956	-0.0092202	0.023453271	0.002018173	-0.000272598	-0.00314032	0.009965212	-0.024006653	0.006351431	0.005967046	-0.009731542	0.004344427	0.009328973	-0.006390487	0.001939924	-0.023290054	-0.011219752	0.007305365	0.003538686	-0.054159978
D6	pool_a	19864	5556	39	5	7	0.038900728	-0.111735801	0.004318746	-0.019748785	0.068776036	-0.041312811	-0.020488138	0.035324942	-0.039345744	-0.07626376	-0.053758802	0.014165888	0.003332482	0.005059524	-0.006103196	-0.004684885	-0.018232616	0.02520892	0.000232874	0.004700547	-0.003029015	0.027854915	-0.017141742	0.001291467	-0.033127845	-0.000775353	0.002006529	-0.019957903	0.006853667	-0.008436282	-0.013750963	0.002283099	-0.009642989	0.000791983	-0.030237735
D6	pool_a	5472	2645	40	5	0	0.032558614	-0.056718935	-0.010619027	0.044415626	0.088007222	0.002586502	-0.007316806	0.012649899	0.011084892	-0.054730557	-0.022901157	0.115331061	0.00692082	0.097742114	0.009686447	-0.008654565	-0.00014249	0.007729191	0.005673282	-0.001418884	-0.002850911	-0.057357722	0.052409618	0.004018991	0.003590943	-0.007651919	0.01940595	-0.005204513	0.00749278	0.055741317	-0.001506801	0.004708008	0.034615236	-0.009152918	-0.087283115
D6	pool_a	22102	6146	41	6	1	0.052534145	-0.149981896	0.000315655	-0.034371573	0.062493652	-0.054129651	-0.030030806	0.04716004	-0.035502914	-0.052942033	-0.008760581	-0.006632953	0.004073024	0.004326612	-0.014511236	0.00754222	-0.018984449	0.037984439	0.004735078	0.006712682	-0.01376474	0.010827492	-0.029218911	0.010537466	0.001036296	-0.002839242	-0.001165549	0.004638262	-0.02083579	0.010432017	0.045839442	0.005799784	-0.022301205	-0.020059414	-0.036484729
D6	pool_a	18661	5293	42	6	2	0.045967714	-0.137529028	-0.000883115	-0.044661067	0.060550571	-0.038252318	-0.032395764	0.026700162	-0.034785146	-0.088056379	-0.037262073	0.004185174	0.008868117	0.001045994	-0.012788989	-0.009994125	-0.016337245	0.026919867	0.006130178	0.003322743	-0.000762598	0.018004819	-0.030333596	-0.008272339	-0.021247022	-0.003746599	-0.001860034	-0.012966774	0.011127333	-0.005531112	0.005340611	-0.015535905	0.004928537	0.018898681	-0.045800328
D6	pool_a	27796	6557	43	6	3	0.049340241	-0.152849349	-0.004519912	-0.044690454	0.10304435	-0.061571091	-0.027814002	0.034820251	-0.037720783	-0.060614412	-0.030268736	-0.00425599	0.001822893	0.00690789	-0.017444197	-0.016355877	-0.020649129	0.043125876	0.009554756	-0.000951071	-0.014312053	0.036138612	-0.02126912	0.005717016	-0.029088732	-0.008955284	-0.003547548	-0.00950715	-0.011089329	0.001939549	0.038918553	-0.001277215	-0.007072926	-0.014807218	-0.02820293
D6	pool_a	24327	6245	44	6	4	0.044052281	-0.129670628	-0.005419412	-0.042456379	0.100884366	-0.036589101	-0.021792383	0.012141074	-0.034537972	-0.080297991	-0.032475906	0.013626646	0.001575515	0.020417054	-0.007338429	-0.010274021	-0.0089746	0.043524778	0.005064908	0.003652263	-0.003289513	0.032867245	-0.020106932	0.00784591	-0.015354822	0.014944719	0.002881756	0.0047491	0.00709629	0.00374829	0.022701552	-0.010541797	-0.015010728	-0.002956942	-0.042416322
D6	pool_a	20023	5537	45	6	5	0.053131143	-0.115736485	0.003387276	-0.008635985	0.086387736	-0.037323348	-0.025728992	0.017828736	-0.033742752	-0.08719424	-0.059219983	0.014018549	0.006071618	0.017223816	-0.012922119	-0.013457937	-0.010721817	0.031090005	0.00197821	0.001840764	-0.002511719	0.031197922	0.004953636	0.005694076	0.006791373	-0.007541264	0.002666258	-0.007107941	-0.03257753	0.00330779	-0.019976288	0.000922841	-0.005099403	-0.019935125	-0.039200316
D6	pool_a	21243	5921	46	6	6	0.044173256	-0.133205485	-0.005763907	-0.017888294	0.08867019	-0.027927777	-0.03658944	0.041377854	-0.033813267	-0.062348324	-0.053647519	0.021710287	-0.006825608	0.020618851	-0.014314939	-0.014948701	-0.020720821	0.017165122	0.006260733	0.00025937	0.0010119	0.014167923	-0.018231889	0.000945077	0.008451642	-0.004754921	0.003002512	-0.009872337	-0.003101288	-0.002382918	0.02571499	-0.005864478	0.007289787	-0.013650804	-0.03764714
D6	pool_a	17784	5546	47	6	7	0.036044751	-0.103470765	0.002683677	0.008362102	0.051394518	-0.033161508	-0.025170981	0.03992586	-0.032242602	-0.008748127	-0.000605851	-0.011293532	0.008557257	0.013976406	-0.01126646	0.001862422	-0.014908772	0.007922322	0.003381436	0.004587179	-0.015286574	-0.031721077	-0.027526174	0.011972486	-0.014168155	-0.012430363	-0.005776399	-0.011349412	0.008192808	0.00899212	0.093303104	-0.007926182	-0.021344376	-0.017597364	-0.028884695
D6	pool_a	27201	6529	48	6	0	0.043706016	-0.131593496	-0.026304011	-0.027402739	0.10503841	-0.036755887	-0.016644061	0.015997012	-0.026134178	-0.022938616	-0.0698861	0.006535895	-0.004764715	0.014245656	-0.010497642	-0.020137603	-0.006843308	0.045699161	0.003857826	0.002479066	-0.006505237	0.010006468	-0.018277708	-0.00131498	-0.025252926	-0.008686723	-0.000762257	-0.004422052	0.013960717	-0.013645909	0.012019388	-0.005570866	-0.013629238	-0.031936444	-0.031334191
D6	pool_a	27975	6631	49	7	1	0.045061649	-0.135563747	-0.01522676	-0.028232873	0.083400023	-0.043212997	-0.015522576	0.024383482	-0.029273708	-0.075952446	-0.068358006	0.003238661	0.001698108	0.018583323	-0.009937149	-0.014571118	-0.017812643	0.04532416	0.006803571	0.005266045	-0.007896386	0.017459575	-0.026747923	-0.000392481	-0.025125961	-0.004615577	-0.000567758	9.56E-05	0.012517396	0.008396694	0.009163828	-0.00735164	-0.008760917	-0.012779095	-0.037094955
D6	pool_a	29660	6652	50	7	2	0.032161352	-0.123785736	-0.005885734	-0.041741558	0.100593245	-0.034256289	-0.033375367	-0.005928452	-0.033290916	-0.08582908	-0.030148994	-0.016059551	-0.002174149	0.012046116	-0.01903768	-0.016516896	-0.024589831	0.029319638	0.004930837	-0.001728088	-0.011722109	0.035508682	-0.027647762	0.00090357	-0.031992669	-0.001395171	0.002857904	-0.003170964	0.011178377	-0.015852443	0.030530139	-0.00786438	-0.01442497	-0.016103808	-0.050391444
D6	pool_a	20671	6154	51	7	3	0.037130034	-0.102388212	-0.028222374	-0.017331255	0.061247958	-0.028719638	-0.017472788	0.019852909	-0.03157158	-0.067254529	-0.098286628	0.021710895	-0.000658354	0.023275595	-0.000773258	-0.007701759	-0.009548069	0.015486782	0.003891016	0.007896705	0.001243394	0.006653528	-0.003045975	-0.00416724	0.007136816	-0.002365831	0.007085253	0.040505024	-0.031427102	0.007312916	-0.018113097	-0.007985639	0.014199412	0.003634151	-0.034483373
D6	pool_a	18080	5491	52	7	4	0.040948667	-0.14153975	-0.01364619	-0.044527104	0.085916505	-0.028769767	-0.028234802	0.015641542	-0.035676166	-0.076789664	-0.02965537	0.01829409	0.003787538	0.013826947	-0.013251426	-0.012287412	-0.01521956	0.022382673	0.000632205	0.002937699	-0.010389722	0.027895643	-0.015825896	0.002622975	0.000499468	-0.002835625	0.009413027	0.016649492	0.009059522	-0.016940069	0.019341861	-0.016038597	0.008442366	-0.012776233	-0.040878241
D6	pool_a	16586	5037	53	7	5	0.044044717	-0.117643566	-0.003922549	-0.052972893	0.085570656	-0.030943995	-0.042105468	-0.000475443	-0.034912879	-0.072152457	-0.060979407	-0.003531905	0.002088804	0.018858999	-0.011471801	-0.011249994	-0.021501092	0.02946135	0.001246571	0.015615055	-0.013088341	0.020040967	-0.030711142	-0.002567892	0.003735816	0.007768345	0.000939321	-0.001080794	0.007066173	0.004292453	0.054543587	-0.000749334	-0.010295742	-0.015346079	-0.05431387
D6	pool_a	22577	5665	54	7	6	0.0559864	-0.13717633	-0.00782167	-0.051076794	0.098741216	-0.045038118	-0.026241396	0.027114919	-0.035941331	-0.068027905	-0.039108234	0.006301881	-0.000505325	-0.013046411	-0.005783605	-0.022020975	-0.020690955	0.037919823	-0.000873067	-0.003375384	-0.017679591	0.027867606	-0.026188686	0.00745959	-0.030602066	-0.004937206	-0.001042615	-0.016364427	0.012483128	-0.005203085	0.00838453	-0.009922731	-0.009398816	-0.010410196	-0.040430946
D6	pool_a	15955	4878	55	7	7	0.038353548	-0.095812722	0.01069017	-0.028940739	0.062459878	-0.051445047	-0.023900614	0.063184138	-0.037119091	-0.077891405	-0.037775607	0.018041913	0.012717393	-0.007747579	-0.012310178	0.003659049	-0.012972824	0.05829135	-0.000502114	0.010392091	0.002529006	-0.004190713	-0.019333878	0.009835378	-0.01732782	-0.005026338	-0.007680541	-0.003372916	0.011743216	0.015224842	-0.024168732	0.000182909	-0.00182827	0.018098538	-0.033375072
D6	pool_a	5516	2647	56	7	0	0.035567853	-0.052052061	-0.027476926	-0.016675195	0.031904176	-0.010782052	-0.042528587	0.02854786	-0.024570554	-0.042904174	-0.0285345	0.133931012	0.021125423	0.134746917	-0.017647912	-0.006756797	-0.005789345	-0.015943212	-0.008260228	0.006643269	0.01969922	-0.056323537	0.011143954	0.002547062	0.011906267	-0.010170599	0.005482305	0.03881319	0.013951545	0.003784357	0.070202739	0.00135467	0.009115168	-0.009636502	-0.032369585
D6	pool_a	28115	6460	57	8	1	0.055601116	-0.106327274	-0.013025251	-0.046470547	0.091386983	-0.037485902	-0.034578756	0.000700192	-0.032908649	-0.080966166	-0.072145198	0.002712468	0.006026101	-0.011432178	-0.009137313	-0.018585461	-0.013358166	0.038271988	0.000825287	0.005203627	-0.005188363	0.032300097	-0.025843964	-0.000956331	0.001920273	0.000393752	-0.000624563	-0.000460438	0.011060972	-0.001414438	0.013809812	-0.005888963	-0.017795864	-0.019102703	-0.045315316
D6	pool_a	22028	6286	58	8	2	0.032145234	-0.093128226	-0.037215053	-0.031511559	0.081669932	-0.027262652	-0.028066721	0.000801555	-0.023577471	-0.095251329	-0.046831124	0.015251248	-0.004223947	0.020207368	-0.007829874	-0.020886834	-0.007598423	0.038213085	-0.005069979	0.00608506	-0.001569587	0.021543787	-0.021979129	-0.003511801	-0.025977371	-0.011019238	0.00282843	0.023466267	0.009956132	0.006626335	-0.000277637	-0.006857757	-0.010566075	0.014794987	-0.053028095
D6	pool_a	14508	4570	59	8	3	0.040538202	-0.104972758	-0.012308126	-0.027978752	0.068874246	-0.026387316	-0.028105606	0.00620103	-0.039286382	-0.084262697	-0.095342004	0.020543968	0.007246135	0.018747828	-0.001445981	-0.007856388	-0.01792764	0.014383176	0.011177229	0.009073511	-0.012133686	0.013096383	-0.011905052	0.01140498	-0.001781195	0.007755493	0.003332858	-0.000822793	0.002550831	0.016296392	0.002338333	-0.002544168	0.010429202	0.002339456	-0.059037191
D6	pool_a	12827	4361	60	8	4	0.028891065	-0.106822457	-0.005419935	-0.036329642	0.059431179	-0.019424198	-0.02894188	0.008509165	-0.03858152	-0.082799471	-0.049853352	0.003076494	0.006431951	0.019907469	-0.013800499	-0.00693019	-0.016750281	0.023118687	0.003745065	0.010181731	0.001599731	0.029863988	-0.028173021	-0.002364376	0.008116503	0.004141559	-0.004436735	0.011089367	0.010979223	-0.010114954	0.003325702	0.00650461	-0.000575468	-0.02248345	-0.035869608
D6	pool_a	25001	6460	61	8	5	0.044130517	-0.149212244	-0.009253544	-0.034534701	0.080013329	-0.040838425	-0.022952273	0.034401335	-0.030357171	-0.072562628	-0.072463739	0.016110585	-0.006126946	0.024601314	-0.007946293	-0.023434488	-0.007742392	0.031407461	0.005453976	0.004703508	-0.002754177	0.007943077	-0.031910956	-0.005259752	-0.027330903	-0.005604444	0.002141953	0.007318341	0.010806071	0.004299959	0.031738835	-0.00456813	-0.001235258	-0.013043438	-0.043798186
D6	pool_a	18560	5425	62	8	6	0.037110768	-0.114619826	-0.00190459	-0.023098529	0.079278002	-0.012812564	-0.02332044	0.020905355	-0.029449735	-0.070558704	-0.041871084	0.011027673	0.00907027	0.032890646	-0.009691952	-0.003111973	-0.013923144	0.035891787	-0.00347192	0.005798588	0.003398073	0.017873735	-0.003407192	0.002454133	-0.009804678	0.003570994	0.004911412	-0.000669339	-0.016615372	0.002783492	0.012346494	-0.003963345	-0.007480996	-0.023132736	-0.040154109
D6	pool_a	12007	4374	63	8	7	0.026858988	-0.090881295	-0.00590065	-0.005994221	0.04355563	-0.034808426	-0.004457966	0.027466989	-0.035882674	-0.073017848	-0.063952631	0.037035047	0.013088485	0.017162272	-0.008658819	-0.003660167	-0.016014742	0.016507852	0.00538681	0.010956739	0.005103722	0.001936022	-0.026896671	0.005756258	0.008679306	-0.001201288	-0.006126623	-0.019114035	-0.022033281	0.024284605	-0.030002241	0.003534365	0.011482117	0.015424132	-0.043002159
D6	pool_a	29433	7038	64	8	0	0.03861801	-0.137272184	-0.004550237	-0.027817317	0.102199689	-0.035718063	-0.020037329	0.031086616	-0.024067258	-0.043412413	-0.022770651	0.034565922	-0.004676844	0.00671411	-0.006542438	-0.017042927	-0.014240625	0.045326354	0.00652014	0.003738048	-0.010651089	0.020492462	-0.021316087	-0.001265747	-0.029793861	-0.003441917	0.00850544	-0.005225221	-0.001121448	-0.00136227	0.027633104	-0.001212136	-0.015225145	-0.001950355	-0.043439036
D6	pool_a	15414	5319	65	9	1	0.025797037	-0.097316484	-0.054897926	-0.019821433	0.051860579	-0.001271182	-0.026609271	0.008342686	-0.018537943	-0.081101756	-0.040404076	0.030564223	-0.012104048	0.015851933	-0.008004178	-0.014326084	-0.008389379	0.010526118	-0.008842684	-0.001303819	0.003680909	-0.014712444	-0.028553188	-0.007352184	-0.001857978	-0.01851352	0.01676289	0.041971455	0.009225657	0.01574095	-0.004834401	-0.011267129	0.002251784	0.003832036	-0.052466868
D6	pool_a	25460	6424	66	9	2	0.038092814	-0.134686879	0.000129624	-0.033319101	0.084573491	-0.033948516	-0.026999871	0.029224398	-0.032345622	-0.08073817	-0.015529895	0.006249775	0.003492049	0.020308085	-0.01251088	-0.015921954	-0.014984738	0.032462909	0.000392005	0.006250099	-0.003467282	0.039912424	-0.02369167	0.002853762	-0.008150337	-0.000581612	0.002571861	-0.004325706	-0.004567881	-0.013628455	0.020204013	-0.000157306	-0.011127747	0.002855884	-0.047457944
D6	pool_a	14225	4784	67	9	3	0.040583911	-0.111947884	-0.025558075	-0.024918853	0.063449822	-0.016492261	-0.023698222	0.010538962	-0.029978178	-0.09459878	-0.068827104	0.040191899	0.00296561	0.026711889	-0.002858075	-0.019800311	-0.012123022	0.021180645	0.004937302	0.002086842	0.007048607	0.00549591	-0.02273728	0.004612154	0.007098508	-0.000856665	0.005648565	0.013517617	-0.010984809	0.01463357	-0.022351529	-0.012194641	-0.008294264	-0.008696035	-0.042826533
D6	pool_a	25234	6105	68	9	4	0.057145519	-0.109442203	-0.018936336	-0.040551339	0.096735372	-0.041131762	-0.032223236	-0.014939928	-0.036893547	-0.065260617	-0.054662832	-0.016096153	-0.002792565	0.004301079	-0.008973601	-0.021650299	-0.015567385	0.046848823	0.005241811	-0.004272403	-0.006914723	0.028110716	-0.018442011	0.00978493	-0.030333543	-0.005511076	-0.001214536	0.003855585	0.008170546	0.000207501	0.023346385	-0.009684771	-0.007716291	-0.017251347	-0.03779795
D6	pool_a	18755	5466	69	9	5	0.046978049	-0.121571987	-0.012208529	-0.020115662	0.096505844	-0.032351185	-0.023106084	0.022599253	-0.036267442	-0.048189716	-0.066336812	0.017366187	-0.008329974	0.040942617	-0.006906664	-0.019501799	-0.013228638	0.043808817	0.005575065	0.005551321	0.001116131	0.008824159	-0.00356443	0.00579815	-0.006252665	-0.010398833	-0.006186844	0.000815075	0.01171782	0.017294165	0.023759019	-0.004524225	0.005250642	-0.013246978	-0.02215338
D6	pool_a	13176	4531	70	9	6	0.050208045	-0.128762893	-0.011851171	-0.044278956	0.094089069	-0.047529837	-0.022960116	0.021916788	-0.035019252	-0.03052478	-0.057631817	0.020092179	-0.006393305	0.016781701	-0.015477036	-0.007601151	-0.008285583	0.014457414	0.004923272	0.013870569	-0.018314605	0.006475406	-0.0271268	0.010123167	0.002798014	-0.011764711	-0.004578779	0.018602126	0.01346951	-0.009875337	0.018008196	0.000673376	0.001164362	-0.012122758	-0.03517702
D6	pool_a	13958	4601	71	9	7	0.048104692	-0.09337	-0.004248297	-0.048995275	0.084272033	-0.03298785	-0.029974018	0.009548685	-0.033510122	-0.062141532	-0.052817595	0.010301102	0.004235892	0.001849322	-0.015115674	-0.009712604	-0.014434687	0.017979457	0.003271905	0.003354391	-0.009675145	0.023744322	0.002044903	0.007121493	0.001643031	-0.00759817	-0.008043121	0.00315726	-0.0141183	-0.005297232	-0.001194289	0.000789404	-0.009349336	-0.022180015	-0.052620078
D6	pool_a	24151	6101	72	9	0	0.034147995	-0.136948326	-0.012632307	-0.037626363	0.087800683	-0.028289932	-0.027076997	0.031363942	-0.030146676	-0.056686033	-0.055611359	-0.000258505	0.002838404	0.015530712	-0.009950043	-0.011173198	-0.013335947	0.027284415	-0.000933089	0.005815574	-0.006994915	0.028161301	-0.018499544	-0.005039227	-0.037016002	-0.002361117	0.001824977	-0.003683544	-0.00632386	-0.003208565	0.004384384	0.001214972	-0.004899848	-0.00904307	-0.031360321
D6	pool_a	33857	7502	73	10	1	0.049145718	-0.136238663	-0.01713734	-0.027846028	0.085876281	-0.044070207	-0.015551591	0.03265097	-0.029890992	-0.061165441	-0.074446922	-0.001730574	-0.003727058	0.030352547	-0.001562263	-0.025355121	-0.014199847	0.052865528	-0.002092168	-0.0029688	-0.001214178	0.012362213	-0.011020798	-0.000588822	-0.032396886	-0.006748835	0.000650249	0.002977164	0.009698715	0.008291531	-0.008462791	-0.002081056	-0.006390856	-0.01502088	-0.039819225
D6	pool_a	18192	5072	74	10	2	0.061154941	-0.083826863	-0.013263505	-0.027900952	0.087960556	-0.035771844	-0.036384892	-0.017770509	-0.037158078	-0.091834053	-0.050983811	-0.011201553	0.003904744	0.012499207	-0.015341348	-0.002310352	-0.009413708	0.032820816	0.002911729	0.004637918	-0.000594423	0.032437576	-0.010106957	0.012775154	-0.011192898	-0.003205536	0.001786353	0.011474111	-0.008840541	-0.002405782	0.032078188	-0.007454176	-0.022412243	-0.042563844	-0.056235144
D6	pool_a	17058	5116	75	10	3	0.045521943	-0.107695645	-0.024603379	-0.01498798	0.082835593	-0.028385198	-0.021042092	0.001428464	-0.028333651	-0.066148165	-0.049885714	0.025842444	-0.002630879	-0.00573094	-0.000741412	-0.000871167	-0.020875695	0.032115247	-0.003429004	-0.003902427	-0.010323478	0.011146535	-0.009200699	0.006390107	0.004824386	-0.005495903	0.007436068	0.006295556	0.01021071	-0.020123559	-0.003663131	0.003494944	-0.001554928	-0.028278259	-0.060868347
D6	pool_a	16600	5105	76	10	4	0.052755107	-0.07826705	-0.016458777	-0.036596788	0.071430725	-0.025827425	-0.029702298	-0.010459961	-0.040992225	-0.07724355	-0.053490641	-0.010127513	0.005024232	-0.003441021	-0.00989166	-0.006379971	-0.018111121	0.01814693	0.00199483	0.009855807	-0.003976074	0.022102785	-0.014180845	0.010994429	0.009381616	-0.003894784	-0.005437873	0.027550304	0.010463265	-0.003401033	0.004932388	-0.016339571	-0.008279271	-0.020242163	-0.05359345
D6	pool_a	16505	4995	77	10	5	0.062411011	-0.079779874	-0.014276765	-0.032151592	0.081495087	-0.025965674	-0.034230716	-0.003088054	-0.040880991	-0.084233288	-0.075579072	0.004740584	0.009382268	0.011444922	-0.01374653	-0.01035861	-0.021223752	0.014026004	-0.003317475	0.007799571	-0.000100263	0.022752055	-0.011906651	-0.001539019	0.006109829	0.004301321	0.007588112	0.008700535	0.009620288	-0.000616193	0.000690193	-0.006869191	-0.021016378	-0.024452212	-0.047218438
D6	pool_a	23495	6139	78	10	6	0.055157234	-0.150877788	-0.006703566	-0.030328024	0.090763395	-0.040128728	-0.02632158	0.030264581	-0.034843271	-0.057606672	-0.060943254	0.009343018	0.000850717	0.025134514	-0.01278691	-0.020128682	-0.019132735	0.037830293	0.00360874	-0.001130873	-0.009199959	0.016227077	0.001905134	-0.000835507	-0.003638337	-0.00549903	-0.001762161	0.003723217	0.009597191	-0.013832311	0.025928485	0.000463927	-0.001061795	-0.008053918	-0.050809071
D6	pool_a	18471	5550	79	10	7	0.041395158	-0.156171809	-0.000102985	-0.042909771	0.093036984	-0.046066647	-0.026933007	0.042658207	-0.036265789	-0.068728552	-0.038316774	0.014825069	0.00528237	0.015619784	-0.007090254	-0.012428582	-0.021737864	0.028825677	0.001332504	0.001967549	-0.005400445	0.008367077	-0.030162549	-0.001116485	-0.02956559	0.001537542	-0.002215908	-0.004931513	-0.008999557	0.004785344	0.057866648	-0.007980216	-0.000846672	0.027573145	-0.038985673
D6	pool_a	19465	5688	81	11	1	0.0309397	-0.093376073	-0.002730806	-0.032190514	0.062621655	-0.035299981	-0.037382736	0.025504939	-0.040029935	-0.074081577	-0.079238191	0.003422285	0.003183212	0.013668988	-0.009831236	-0.007803837	-0.00955846	0.017642127	0.001673861	0.007567692	-0.001722785	0.032824133	-0.025656351	-0.010454514	0.002853732	-0.00477447	0.009149486	0.023417496	0.007761561	-0.011653251	-0.011346957	0.00769796	0.004872305	0.012219626	-0.050685058
D6	pool_a	14837	4511	82	11	2	0.048593352	-0.060825301	-0.038880507	-0.038520571	0.069356844	-0.021591546	-0.030783673	-0.02596825	-0.02931685	-0.096525607	-0.04010995	-0.007278711	0.004465266	-0.007961439	-0.006392693	-0.013193498	-0.006746239	0.005656696	0.004069323	0.011568859	-0.00606538	0.033930505	-0.025027324	0.009058024	0.001848634	-0.004250801	-0.000522648	0.011835263	0.009653672	0.007154999	-0.010233355	-0.00961243	-0.013513033	0.008037092	-0.047627141
D6	pool_a	15746	5032	83	11	3	0.043790278	-0.122820027	0.010193691	-0.033757693	0.075329728	-0.032833624	-0.024696257	0.037117219	-0.029137755	-0.080154666	-0.015654232	0.007519741	0.012105701	0.012965577	-0.011770368	-0.000864041	-0.010805709	0.046676055	0.003223463	0.001385563	-0.003630468	0.025510767	0.014731314	0.003455218	-0.002412251	0.001404123	-0.00222403	0.021193872	0.008233097	0.001734065	0.026955403	-0.001739158	0.002060992	-0.000669349	-0.040694543
D6	pool_a	15326	4934	84	11	4	0.041765245	-0.11306422	-0.011340103	-0.025796136	0.069713484	-0.022787381	-0.032217959	0.016331813	-0.035925028	-0.07880703	-0.037406426	0.050061173	0.00962088	-0.029708176	-0.005533177	-0.010635985	-0.020600172	0.023223427	0.001399142	0.007536194	-0.001618785	0.009280101	-0.027491887	0.007096019	-0.005913906	-0.009020281	-0.002088715	0.041141189	-0.008978424	0.001478419	0.003663004	-0.015774761	-0.002694326	-0.006528246	-0.043562213
D6	pool_a	17123	5051	85	11	5	0.045025826	-0.100567742	-0.015493412	-0.033212961	0.084562388	-0.042408744	-0.025854355	-0.004996335	-0.035405762	-0.089713457	-0.07936973	0.013781358	0.005965167	0.010161157	-0.017657616	-0.011164602	-0.01032489	0.026864272	-0.003515872	0.000889785	0.000534654	0.031871423	-0.026693117	0.010059753	0.00642539	-0.010989596	0.00444255	-0.000646835	0.010637398	0.018219348	0.002938062	-0.015636986	-0.009941923	-0.016656918	-0.036740292
D6	pool_a	29123	7054	86	11	6	0.041487491	-0.137633305	0.001266684	-0.039963539	0.087052118	-0.04904851	-0.025537241	0.051601888	-0.037950415	-0.054528305	-0.002231688	-0.008431478	-0.00042282	0.016209097	-0.011142818	-0.01228745	-0.020036828	0.031582987	0.001444748	0.002435771	-0.013369092	0.037817331	-0.030156773	0.010195564	-0.019570725	-0.005277894	-0.001897876	-0.009878668	0.006253061	-0.007502701	0.04577646	0.010403864	-0.004738882	0.004033701	-0.027521758
D6	pool_a	30890	6729	87	11	7	0.042116091	-0.123238246	-0.009434548	-0.036809314	0.089436581	-0.049086068	-0.027251629	0.031071353	-0.038185399	-0.032059054	-0.09215095	-0.000651341	0.007319127	-0.012731	-0.011003732	-0.009691413	-0.014292684	0.061108308	0.009117361	0.004296069	-0.003568676	0.01656562	-0.025178731	-7.43E-05	-0.024395774	-0.009851962	-0.000313705	-0.00838813	0.011917883	-0.014594844	0.008957385	0.008951793	-0.010267581	-0.020206671	-0.034411023
D6	pool_a	32957	7291	88	11	0	0.047087054	-0.10453802	-0.04750868	-0.04813413	0.070857873	-0.039582198	-0.030599161	0.02028211	-0.028635619	-0.052836504	-0.031380346	-0.01255711	-0.005020374	0.012476266	-0.005066636	-0.02008275	-0.01077454	0.03365684	0.003215615	0.006668369	-0.00881911	0.02299204	-0.008936493	0.000940143	-0.00703116	-0.018887972	-0.005827733	-0.006966545	-0.001285833	-0.010690654	0.014455618	0.001529775	-0.017786443	0.001061949	-0.02482049
D6	pool_a	18632	5355	89	12	1	0.04721128	-0.10439867	-0.004895747	-0.016324135	0.091939674	-0.029172331	-0.032628606	0.001460923	-0.033805434	-0.067958233	-0.063838707	0.03246965	0.002711038	-0.024688547	-0.011327039	-0.001478547	-0.019266072	0.036646094	0.005392599	0.011019003	-0.002868651	0.019922182	-0.021733525	0.00405188	-0.006515174	-0.005895439	0.00549477	-0.002923552	0.014446984	0.007414868	0.014155375	-0.008046795	-0.019763864	-0.019454413	-0.044479417
D6	pool_a	14290	4562	90	12	2	0.039653697	-0.080282027	-0.045436431	-0.032671748	0.060322923	-0.01674488	-0.034803495	-0.002954662	-0.032148675	-0.097398687	-0.03899749	0.025529153	-0.003647292	0.004993428	-0.003785582	-0.019597992	-0.016683388	0.026814967	0.002981933	0.004564112	-0.00695182	0.009553852	-0.019944547	0.006956671	-0.002165621	-0.005333695	0.004294777	-0.011242039	0.007544409	0.001180825	-0.003447804	-0.021832085	-0.011579979	0.014845859	-0.045413518
D6	pool_a	14956	4710	91	12	3	0.05026841	-0.100462843	-0.022318886	-0.007875447	0.092625368	-0.026720902	-0.016278219	-0.009058037	-0.03710098	-0.0763546	-0.058586021	0.03479621	0.009705039	0.014695634	0.000370228	-0.00798649	-0.017358776	0.019394928	0.000918452	0.021107446	-0.011192099	6.13E-05	0.012766785	0.010192664	-0.004855681	-0.018273799	-0.006086739	0.006444507	0.009742117	0.017264814	0.002945316	-0.00676052	0.001241309	-0.013052229	-0.056388719
D6	pool_a	28149	6436	92	12	4	0.055247845	-0.169363502	-0.007074288	-0.026429382	0.082160213	-0.050037305	-0.02434803	0.048511197	-0.035097867	-0.053488041	-0.040625579	-0.008205305	0.006177938	0.023262499	-0.01164639	-0.018965435	-0.01831651	0.035362857	0.000187868	0.00495975	-0.001895933	0.01846668	-0.030204203	-0.011740645	-0.029522675	-0.003907257	-0.000853958	-0.002476156	0.011425123	-0.011666972	0.044993042	-0.006667548	0.003615811	-0.014420865	-0.025920281
D6	pool_a	22470	6051	93	12	5	0.047013237	-0.134570255	-0.0182279	-0.035538616	0.084151017	-0.040366221	-0.029689106	0.032428641	-0.035375842	-0.072859522	-0.062444887	0.030148801	0.003335608	-0.004532622	-0.007235261	-0.012370508	-0.017345918	0.04990296	-0.001220206	0.001502938	-0.007939489	0.008288797	-0.016482197	0.003822491	-0.010619934	-0.005612153	0.005871325	-0.001876649	-0.004263309	0.008946871	0.010291995	-0.010026206	-0.003169877	-0.010393956	-0.037697737
D6	pool_a	18949	5691	94	12	6	0.031822403	-0.116748885	-0.030910675	-0.026081896	0.087136867	-0.036943091	-0.023303551	0.051126449	-0.028202014	-0.055036562	-0.081747358	0.042600384	-0.002988653	0.013844989	-0.009898781	-0.005381439	-0.002835037	0.023638076	0.004933154	0.002019539	0.002680526	-0.011822853	-0.009962626	0.001311507	0.009690895	-0.000708328	0.006849879	0.000131361	0.0096513	0.008338188	0.011420401	-0.009280554	0.008283642	0.005717348	-0.029787367
D6	pool_a	17743	5123	95	12	7	0.044562464	-0.100711405	-0.014825691	-0.039565005	0.092085512	-0.032726359	-0.027600501	-0.003150325	-0.03625609	-0.077911529	-0.066972629	0.007514842	0.004164383	-0.006669725	-0.004964314	-0.0105009	-0.013542394	0.025886277	0.002210745	0.007506081	-0.007394284	0.021043603	-0.026294508	0.010023623	-0.009384853	0.002795582	0.010200662	-0.001050384	-0.00927528	0.014171563	0.010167558	-0.012753162	-0.011062703	-0.014943291	-0.044096893
D6	pool_a	17438	5377	96	12	0	0.050034887	-0.164394912	-0.008428653	-0.040328276	0.080831293	-0.038501053	-0.028453329	0.021633916	-0.02484123	-0.01483972	-0.044285354	0.018339267	0.001333355	0.032302507	-0.010977813	-0.009802553	-0.015759733	0.037558475	0.002967077	0.017672074	-0.003556984	0.004370078	-0.015721147	0.008040192	0.000307275	-0.01860125	-0.00197007	-0.006087666	-0.009781876	-0.021341052	0.050573837	-0.001875012	-0.017991093	-0.013489319	-0.016448378
D6	pool_a	10281	3743	97	13	1	0.045993843	-0.146881941	-0.000697211	-0.054941276	0.057574049	-0.036471585	-0.038670668	0.038068823	-0.033018668	-0.086926337	-0.01676768	0.017385672	0.027142005	0.006278	-0.014027074	-0.007217003	-0.023253832	0.017662759	-0.003449861	0.007626145	-0.009845891	-0.0062003	-0.01945931	0.000180134	-0.038003907	-0.004627238	0.003323698	-0.019165278	0.01241974	-0.01644716	0.065582244	-0.005086658	0.004258546	0.031506689	-0.048597987
D6	pool_a	11332	3748	98	13	2	0.054046681	-0.099342768	0.01860694	-0.010952476	0.059963992	-0.01632187	-0.038410869	0.019211964	-0.04834572	-0.090918796	-0.014979454	0.0061388	0.018635862	-0.014443457	-0.018477705	-0.00431291	-0.023482259	-0.002025753	0.004551011	0.006930032	-0.002774316	0.054220406	-0.027018361	0.00540763	0.012375598	0.002397383	0.010970975	-0.00274394	0.006197142	-0.017974381	-0.007357991	-0.004382712	-0.010113363	-0.005464684	-0.035036967
D6	pool_a	12435	4229	99	13	3	0.056792721	-0.105145373	0.005165028	-0.027948108	0.0816569	-0.028855105	-0.027273626	-0.004522538	-0.036789754	-0.091003419	-0.058006305	0.010312046	0.015626994	0.007867718	-0.026385055	-0.008935822	-0.012083746	0.026558446	0.00309011	0.006377552	-0.000649857	0.016323847	-0.022812122	0.016487186	0.005277253	-0.006685852	-0.001534396	0.002192661	0.012069703	0.003851449	0.007303252	-0.016084398	-0.00456547	-0.018868004	-0.027195204
D6	pool_a	13157	4518	100	13	4	0.055225338	-0.147317869	0.006183447	-0.043615402	0.078006319	-0.041100625	-0.035655366	0.025885274	-0.032710819	-0.077500811	-0.033401304	0.023903681	0.007792094	0.015973612	-0.017489351	-0.00769714	-0.009260047	0.04361488	0.006388997	0.008875218	-0.002202112	0.022402056	-0.021466405	0.00488483	-0.008340548	-0.004043225	-0.004329251	-0.002273906	0.007262964	-0.014169701	0.056479037	-0.015894318	0.009582431	-0.005450267	-0.036868549
D6	pool_a	14917	4686	101	13	5	0.052167818	-0.078082044	-0.009939915	-0.029155601	0.086001116	-0.026563304	-0.035960776	-0.007731853	-0.040251601	-0.08750077	-0.065324704	0.003993435	0.01166058	0.008938548	-0.011281997	-0.021532914	-0.008211187	0.019874402	0.001793752	0.00316358	-0.006812076	0.029076098	-0.009283409	0.00359002	-0.042803417	-0.005043429	0.003455091	-0.008943063	0.011814628	0.005519424	0.029133036	-0.008836748	0.003555586	-0.017316809	-0.065094603
D6	pool_a	14514	4854	102	13	6	0.045825601	-0.128248672	0.006731603	-0.034786967	0.081151562	-0.034123603	-0.027008673	0.04458449	-0.038449337	-0.072645051	-0.035556215	0.008094158	0.006432102	0.016931138	-0.014490732	-0.006543061	-0.016681107	0.016005346	0.000961209	0.007689277	-0.006551535	0.016239349	0.000664041	0.007513241	-0.01428034	-0.003065379	-0.006000945	-0.009997934	-0.012337301	0.004016599	0.019203807	-0.006759003	-0.014251687	-0.019076684	-0.019026886
D6	pool_a	17671	5177	103	13	7	0.047881746	-0.125639143	-0.005883763	-0.05590784	0.073044034	-0.039862512	-0.03512711	0.015115795	-0.039636535	-0.06989076	-0.045472519	-0.012839428	0.000347484	0.030611649	-0.013746647	-0.010489018	-0.020281684	0.03136633	0.004679987	0.005221308	-0.01609689	0.02401253	-0.02941158	0.00272224	-0.033548459	0.001179017	0.002920317	-0.010933037	0.01033368	0.007229564	0.031982898	-0.001239528	-0.007808915	-0.002347366	-0.03902714
D6	pool_a	22156	5960	105	14	1	0.036810726	-0.149103519	-0.015132458	-0.040349719	0.092099604	-0.037241778	-0.030837122	0.023139847	-0.026810304	-0.050395449	-0.059910778	0.023975157	-0.006366265	-0.00071239	-0.006075213	-0.01137359	-0.017333689	0.033003715	0.001200484	0.002266652	-0.007683252	0.017507385	-0.020533586	-0.003595305	-0.025928305	-0.003625866	0.006083047	-0.013742568	0.013087064	-0.010445365	0.027640273	-0.005953756	-0.014966191	-0.01070192	-0.04081277
D6	pool_a	13768	4434	107	14	3	0.051531473	-0.066290367	-0.068009948	-0.037984488	0.04568491	-0.022176102	-0.028871164	-0.008315773	-0.025490537	-0.041435181	-0.028240993	-0.007396873	-0.014458653	0.001739826	-0.013820724	-0.011407317	-0.019702963	0.005741603	0.008040483	0.011926052	-0.015953076	0.009828063	0.014123061	0.007472715	-0.008254126	-0.016909108	-0.003861342	-0.007998145	0.008865366	-0.032928798	-0.008676844	0.004676207	-0.015589536	0.00179226	-0.047169381
D6	pool_a	12341	4176	108	14	4	0.053332824	-0.125421912	0.00685589	-0.052270166	0.080972388	-0.058769577	-0.044093984	0.019580546	-0.046534133	-0.095139577	-0.033455177	0.000447711	0.016913117	0.00486342	-0.017642679	-0.011873775	-0.013799953	0.029691451	-0.01001177	0.011958426	-0.008299684	0.038582343	-0.023397786	0.013518829	-0.012346395	0.005827091	0.00024368	-0.009463948	0.014841037	-0.012223795	0.032586417	-0.010640407	-0.003791144	-0.031792012	-0.031155641
D6	pool_a	22156	5877	109	14	5	0.056287427	-0.149181402	-0.005326946	-0.03122205	0.095122939	-0.062536904	-0.026872316	0.013425807	-0.035524551	-0.069208541	-0.043957026	0.035585853	0.004847981	-0.01552269	-0.004641157	-0.02102483	-0.016182351	0.04491268	0.005594884	0.005637459	-0.005667899	0.028487639	-0.014388044	0.013074714	-0.037109777	-0.002775119	0.001470499	-0.006934945	0.012387506	0.001084611	0.027096087	0.00103669	-0.001965787	-0.011007502	-0.040678499
D6	pool_a	16614	5033	110	14	6	0.052965225	-0.127370269	-0.006659255	-0.024041895	0.093852168	-0.037356996	-0.023494405	0.036933006	-0.031829317	-0.0428409	-0.040886631	0.006523262	0.010733588	0.004736429	-0.006681797	-0.005377997	-0.008909093	0.037516871	0.002837644	0.012603594	-0.012020877	0.003238251	-0.006675117	0.005009776	-0.038712357	-0.01317194	-0.010248373	-0.013714987	-0.037337515	0.009604225	0.006002137	-0.009888278	0.012649177	-0.020414874	-0.025815043
D6	pool_a	9382	3734	111	14	7	0.038436594	-0.090336393	-0.002531828	-0.044037804	0.052837585	-0.037764565	-0.02425367	0.022594802	-0.030619099	-0.089847994	-0.043170501	0.021740128	0.004301168	0.017182449	-0.021058646	-0.017190185	-0.008968504	0.059560841	0.003542475	0.008744618	-0.003282661	-0.001915929	-0.028569921	0.002571001	0.006510187	0.006771853	0.003294815	0.016054805	0.020063872	-0.010189665	0.002557067	-0.013209934	-0.003990002	0.032644151	-0.042893998
D6	pool_a	12952	4497	113	15	1	0.047769776	-0.116373435	-0.001810433	-0.035943826	0.077507995	-0.031171534	-0.0309207	0.023852105	-0.040025058	-0.067827241	-0.033880059	0.025027514	0.0037228	0.010381218	-0.009798266	-0.007256539	-0.011064241	0.044286713	-0.001614527	0.00574908	-0.003949548	0.008786414	-0.021227383	0.004597753	-0.012647017	-0.005137752	0.003589208	0.004025011	0.011012046	-0.004905009	0.003185691	-0.00912623	-0.000103831	-0.014059026	-0.02064737
D6	pool_a	21822	5564	114	15	2	0.049132946	-0.078698881	-0.016673244	-0.044641193	0.078520061	-0.033909786	-0.042190832	-0.018383769	-0.040118746	-0.084800727	-0.062505386	-0.020247574	0.007168252	-0.00625934	-0.017692014	-0.007932091	-0.018783093	0.03174808	0.001442713	0.012139333	-0.001980512	0.041418528	-0.026513208	0.005337639	-0.03347158	0.000802785	0.001474461	-0.005679333	0.009628437	-0.004027221	0.003471084	-0.004909399	-0.0189648	-0.019983077	-0.046963429
D6	pool_a	13709	4429	115	15	3	0.05245863	-0.104542547	-0.014019201	-0.037470365	0.08441227	-0.039732652	-0.032610435	0.023995324	-0.034282237	-0.076003188	-0.070521675	0.024655672	0.012358763	0.008067774	-0.007487206	-0.021311799	-0.014255876	0.00624196	-0.003256215	0.003047644	-0.006354562	0.0201109	-0.030976864	0.00642404	-0.004130092	-0.003872016	0.002590709	0.009196672	0.008836686	0.015014928	0.021478503	-0.014821783	-0.010037728	-0.01113696	-0.045298917
D6	pool_a	3434	1964	116	15	4	0.028326022	-0.053970652	-0.004157601	0.041648121	0.028697584	0.009747659	-0.032169899	0.014001941	-0.014196427	-0.043776497	-0.004191262	0.119848631	0.020886664	0.127442557	-0.018092443	0.003820619	-0.00621004	-0.004379454	-0.011660026	0.001950005	0.010598562	-0.036740013	0.02425447	-0.006670553	-0.008295854	0.00482209	0.012211147	0.003802176	-0.064915092	0.018196804	0.022892257	0.001134773	0.041954087	0.007003688	-0.096292912
D6	pool_a	20034	5389	117	15	5	0.043095849	-0.124103018	-0.013086623	-0.04074665	0.102553022	-0.034047771	-0.031435276	0.007606338	-0.039933856	-0.073890242	-0.047763579	0.020295107	-0.003942195	0.005342175	-0.01054649	-0.016854338	-0.01541984	0.03123847	0.006245701	0.008433258	-0.007089714	0.031449293	-0.027651856	0.001575736	-0.028616214	-0.004512513	0.001326272	-0.011265203	-0.022085832	-0.004121115	0.031414901	-0.003070805	-0.003693287	-0.013938841	-0.040107174
D6	pool_a	3121	1826	119	15	7	0.039779326	-0.060933608	0.015636434	0.005570302	0.03188839	-0.007873252	-0.046374159	0.010335472	-0.028811589	-0.060783235	-0.008002846	0.13667116	0.037324387	0.128722487	-0.023565964	0.006472347	-0.019590363	0.0168382	0.001860637	0.023878139	0.015210149	-0.038619507	0.052797817	0.0058352	-0.012702073	0.000512441	-0.002730362	0.024579334	0.009100099	0.023830403	0.017906931	-0.012307326	0.023648964	-0.002452706	-0.067914731
D6	pool_a	23967	5980	121	16	1	0.053852834	-0.141659692	-0.005165647	-0.041336664	0.086895686	-0.044064822	-0.031336896	0.011027122	-0.038770275	-0.06273979	-0.044378494	-0.007191425	-0.000544895	0.008969373	-0.008475764	-0.012035836	-0.014328847	0.038073335	0.003915446	0.007544951	-0.013600557	0.033172441	-0.028427542	0.012685208	-0.029863921	-0.000431492	0.002959283	-0.009505845	0.011981657	-0.002352053	0.017300592	0.002274323	-0.019091269	-0.018994976	-0.037878274
D6	pool_a	27757	6224	122	16	2	0.057648216	-0.090817797	-0.021451155	-0.053162655	0.09794985	-0.042906715	-0.034688787	-0.011904412	-0.041928184	-0.074937957	-0.048491985	-0.015140892	0.003300615	-0.009364595	-0.00858759	-0.011902917	-0.020029671	0.029767858	0.003536246	0.003905476	-0.006309831	0.042610027	-0.003571984	0.006558735	-0.022269285	-0.005317385	-0.001541701	-0.001775526	0.013820409	-0.003439157	0.030891543	-0.001690818	-0.024746726	0.002635738	-0.049999472
D6	pool_a	18617	5379	123	16	3	0.048162449	-0.156996422	-0.000122373	-0.01954074	0.070586354	-0.04979916	-0.026940562	0.019592546	-0.036118221	-0.070681296	-0.02601788	-0.018115894	0.007663042	0.017866761	-0.010307206	-0.020226569	-0.012932455	0.02910303	0.009998936	0.012610994	-0.005714059	0.020423886	-0.014633491	0.000461818	-0.017482495	-0.004471936	-0.004355387	-0.011369869	0.013176467	-0.006750822	0.051947335	-0.005415773	0.002456529	0.008341255	-0.044651166
D6	pool_a	31174	7136	124	16	4	0.04806716	-0.136226696	-0.002475828	-0.041529534	0.099158218	-0.048804286	-0.023616077	0.024937282	-0.033223234	-0.067565961	-0.060636283	-0.003743993	-0.003608563	0.006646573	-0.011120252	-0.016519929	-0.018875494	0.042484774	0.000482607	0.006410137	-0.003372919	0.022268788	-0.017869603	-0.004098069	-0.001859073	-0.001528498	-0.000356927	-8.08E-05	0.011441515	-0.000588165	0.027139052	-0.005286373	-0.00677441	-0.016963066	-0.029935738
D6	pool_a	16237	5027	125	16	5	0.046868953	-0.100614168	-0.010059033	-0.03912637	0.094059467	-0.039120559	-0.025363394	0.011242034	-0.03456684	-0.063126963	-0.078137655	-0.003599924	0.003962123	0.02113201	-0.007201412	-0.009892965	-0.008899862	0.027334551	0.002891507	0.008746489	-0.004483052	0.018560557	-0.008377552	0.001116943	-0.039268221	-0.00128716	0.001588373	-0.002943938	-0.011599118	0.019028923	0.021299577	0.00021576	-0.00054797	-0.002932197	-0.021669883
D6	pool_a	10397	3993	126	16	6	0.048521671	-0.132208629	0.001044936	-0.030139619	0.089181473	-0.048521003	-0.019169575	0.022893789	-0.038057459	-0.058313904	-0.042406052	0.044978583	0.000722273	0.023101713	-0.006958733	-0.015039269	-0.014550712	0.049569297	-0.003740627	0.001455143	-0.004105257	0.03439297	-0.025116091	0.007124979	-0.012837836	-0.005038011	0.001640942	-0.01174303	0.012301373	0.021770973	0.047369498	-0.012792231	0.01288137	-0.004253336	-0.024846629
D6	pool_a	22734	5767	127	16	7	0.063231353	-0.143475631	0.009016942	-0.05578915	0.096127716	-0.059481908	-0.026663639	0.029267394	-0.040625853	-0.078551776	-0.026015687	-0.030807899	0.009416703	-0.002114591	-0.013189296	-0.008816082	-0.020681048	0.039730781	0.003277828	0.006355327	-0.01902602	0.04537452	-0.017141782	0.014095339	-0.001696408	-0.000175387	-0.00838975	0.001692227	0.010792141	-0.01067436	0.028138648	-0.004496557	0.005216421	-0.025463529	-0.029784985
D6	pool_a	17134	5066	130	17	2	0.042572116	-0.095934069	-0.024669879	-0.036133651	0.065963498	-0.046409828	-0.02939465	0.001299307	-0.0418283	-0.084946611	-0.085047078	-0.006351744	0.002646918	0.001022801	-0.010172102	-0.000723216	-0.007424301	0.03120759	0.004677846	0.009167806	-0.005040101	0.026726378	-0.027530958	0.001949798	0.002227019	-0.006621432	0.004779059	-0.006594155	-0.013141305	-0.001623225	-0.012139362	-0.003765415	0.000544081	-0.017593376	-0.043359961
D6	pool_a	6777	3057	131	17	3	0.059551909	-0.130772346	0.008834465	-0.05074044	0.053153037	-0.064211236	-0.039727455	0.039619344	-0.031664986	-0.080515497	-0.029317131	0.034163689	0.004095864	0.034365794	-0.006675855	-0.012250425	-0.014287709	0.021783532	0.000146514	0.01374404	-0.016115736	0.016149024	0.00648845	0.001525893	-0.002614247	0.006870253	0.003109982	-0.013038887	-0.034018625	0.01835472	0.027287257	0.001157377	0.009700132	-0.019223234	-0.027977744
D6	pool_a	8796	3584	132	17	4	0.037052117	-0.064369879	-0.058918333	0.000206399	0.043467225	-0.016801897	-0.018470989	0.005845157	-0.033068673	-0.084580001	-0.029742364	0.020783449	-0.015024208	0.04421308	-0.003014093	-0.015116469	-0.002093815	-0.001503585	0.005368131	0.001939741	0.004204898	-0.010450228	-0.027294577	0.011854328	0.002612221	-0.019273634	-0.007504168	0.002699687	-0.032983134	0.01591079	-0.008391245	-0.02922995	0.006958864	0.022328258	-0.030218932
D6	pool_a	18319	5333	133	17	5	0.050983509	-0.150736466	0.006877864	-0.037711516	0.082346375	-0.041889887	-0.027640901	0.045045116	-0.040735763	-0.06389682	-0.038577811	-0.003029243	-0.005319575	0.025594081	-0.014540686	-0.009749227	-0.015927583	0.024698739	0.002794906	0.007168851	-0.009222653	0.026039545	-0.013410235	0.016292364	-0.007547822	0.003374134	-0.007781159	-0.016666572	0.014208737	0.004520575	0.036580228	-0.002954155	0.007219698	-0.008630048	-0.034044263
D6	pool_a	11119	4038	134	17	6	0.05638565	-0.109798162	0.002800712	-0.031659532	0.061710771	-0.038897218	-0.037880704	0.020332298	-0.037585995	-0.056767655	-0.02968395	0.021684126	0.012674533	-0.00713306	-0.019754146	0.006334116	-0.023646145	0.04516056	-0.006815742	0.00386296	-0.012050112	0.019081485	-0.008404245	0.005780413	-0.00177414	-0.008211578	0.003909749	0.005019452	-0.020254447	0.01647163	-0.005408141	-0.012180571	0.004705243	-0.021050297	-0.043131384
D6	pool_a	20150	5557	135	17	7	0.046704427	-0.091547951	-0.013084746	-0.025907464	0.078902207	-0.028962292	-0.027468808	-0.007642953	-0.035913218	-0.06710251	-0.101807773	-0.002704787	-0.002132292	0.017026267	-0.011045279	-0.008435776	-0.019231306	0.032837145	0.007897683	0.005210491	-0.007991272	0.024658591	0.004739157	0.008964431	-0.027530323	-0.004837668	-0.011003881	-0.007416522	0.010427611	0.002049501	0.017958939	5.75E-05	-0.00341424	-0.018190815	-0.040489134
D6	pool_a	26997	6461	137	18	1	0.037114716	-0.155397088	0.004746008	-0.038427623	0.080230963	-0.036938526	-0.028563719	0.035872102	-0.038095741	-0.076079096	-0.040414547	-0.003757301	0.005679483	0.006332689	-0.009944945	-0.007771009	-0.015425092	0.023124206	0.000223414	0.011672853	-0.00576753	0.033845765	-0.029115628	0.005305924	0.005354509	0.00535792	0.002321578	-0.009435334	0.001406935	-0.004121528	0.030904627	0.002630751	-0.003157259	-0.011853929	-0.042764307
D6	pool_a	13611	4464	138	18	2	0.053470729	-0.085618795	-0.026380595	-0.013310275	0.072417187	-0.030729647	-0.027156132	0.000234008	-0.032177759	-0.070947272	-0.078200918	0.015040832	0.003448023	0.02207388	-0.007199622	-0.004341504	-0.016873281	0.019122653	0.00351151	0.015524349	-0.007145854	0.019977663	0.01686482	0.003608158	0.005634285	-0.001671054	0.00595995	0.010232128	0.010589304	-0.003659011	0.000939272	-0.020430746	0.010547779	0.000840244	-0.034130902
D6	pool_a	16787	4851	139	18	3	0.063644252	-0.1217636	-0.001058621	-0.04687607	0.093811996	-0.046371665	-0.036166528	0.007172305	-0.041776376	-0.075323105	-0.050519928	-0.001870784	0.013414618	0.009493194	-0.016969226	-0.012989529	-0.015642866	0.034625157	0.001387376	0.011134965	-0.01440565	0.042178372	-0.002684986	0.004094013	-0.03206984	-0.003830104	-0.007295611	-0.002021921	0.011134219	-0.014378841	0.032143554	-0.011249325	-0.002059236	-0.007615011	-0.043504146
D6	pool_a	16282	4913	140	18	4	0.049482308	-0.127661984	-0.000606517	-0.043353267	0.08724254	-0.034341991	-0.031927317	0.014013994	-0.034839898	-0.065094882	-0.037156442	0.010219808	0.003458057	-0.016093911	-0.01732469	-0.008616549	-0.013951703	0.026315658	-0.000776264	0.01087977	-0.014609765	0.029849296	-0.012530385	0.001986024	-0.023938993	-0.006712064	-0.005889232	-0.004224282	0.012064225	-0.009871747	0.010570101	-0.00475575	0.006458523	-0.012218647	-0.044798046
D6	pool_a	28238	6392	141	18	5	0.036867079	-0.102968439	-0.032951374	-0.025277003	0.063352693	-0.015061555	-0.018702037	0.001391754	-0.028366756	-0.073324108	-0.068807811	-0.008459955	-0.006839383	0.011663615	-0.013607402	-0.016052026	-0.006804035	0.034526801	0.000862423	0.006008936	-0.006996885	0.021562307	0.007354062	-0.004704853	-0.026851416	-0.010761383	0.005904252	-0.000392396	0.011041042	-0.009386234	-0.00605476	-0.00339326	-0.00364081	0.010253076	-0.03989519
D6	pool_a	16215	5040	142	18	6	0.037006327	-0.163037835	0.005842558	-0.047135554	0.075823669	-0.0487298	-0.030958843	0.050061211	-0.039965353	-0.05814455	-0.022328275	0.005025294	0.006642871	0.018133834	-0.004911719	0.00043731	-0.018904843	0.035527867	0.004543619	0.002000738	-0.008462062	0.011019852	-0.019594512	-0.004684474	-0.027252064	-0.001686413	0.011180532	-0.009989995	0.010045531	0.004691113	0.045137914	0.000825546	-0.002822841	0.021768108	-0.043450391
D6	pool_a	23831	6006	145	19	1	0.051309445	-0.106585129	-0.002192027	-0.046233621	0.100765256	-0.043386806	-0.037754389	-0.016367174	-0.039098002	-0.053992994	-0.044766312	-0.016153948	0.001458449	-0.006201833	-0.012056309	-0.010908618	-0.019995238	0.039476474	0.004919042	0.009501206	-0.01936967	0.039981558	-0.002750386	0.006105036	-0.003147745	0.003825462	0.00030677	-0.004325141	-0.004755444	-0.018173307	0.031183963	-0.001117124	-0.016225127	-0.018152645	-0.043537682
D6	pool_a	13350	4693	146	19	2	0.043224697	-0.097388647	-0.005428112	-0.043654407	0.097439659	-0.014101896	-0.034767098	0.010540961	-0.031731329	-0.058663228	-0.061800999	0.024338813	0.004407348	0.012311493	-0.014288511	-0.011115411	-0.002976308	0.027229047	-0.001174	0.008699863	-0.003742298	0.020060849	0.001068631	0.006084227	-0.000553744	-0.001817105	-0.004475577	0.032605151	-0.047699678	0.014813013	-0.002182171	-0.00853859	0.006552871	0.00595632	-0.046648179
D6	pool_a	9066	3553	147	19	3	0.025863878	-0.093780797	-0.005337873	-0.041639609	0.074117481	-0.024501114	-0.031442585	0.006201597	-0.034409399	-0.087140437	-0.056801395	0.024510804	0.027905039	0.028444499	-0.018923196	-0.001324491	-0.023671614	0.040210748	-0.007869066	0.014181116	-7.72E-05	0.027679246	-0.027934974	0.018568185	0.014336366	0.000232348	0.004256112	0.016770805	0.007865538	-0.003866241	-0.011759434	-0.010132946	0.002257882	0.00296803	-0.036315319
D6	pool_a	11542	4338	148	19	4	0.0370538	-0.093752453	-0.044006589	-0.02368211	0.057287423	-0.028259217	-0.015104044	0.009686367	-0.030288456	-0.061751614	-0.104687561	0.046442836	-0.003488645	0.0460714	-0.008193999	-0.014379827	-0.005720006	0.046581147	0.007680871	0.008760189	-0.015933881	-0.001778228	-0.031346063	-0.000553545	-0.040064764	-0.010654489	-0.001650569	-0.002688109	0.013972328	0.0173622	0.030217454	-0.011577077	0.012890131	-0.002735651	-0.035783267
D6	pool_a	11806	4092	149	19	5	0.053361624	-0.12122121	0.008325395	-0.041190826	0.064121929	-0.038064854	-0.036989771	0.028365511	-0.035294477	-0.083666764	-0.026319601	-0.004561087	0.006400743	0.01513652	-0.011734849	0.000538712	-0.021765993	0.046256194	0.004161688	0.017194033	-0.003215462	0.028659354	-0.026148025	0.004166161	-0.002998183	-0.003236744	0.004440449	-0.00196275	-0.019865801	0.015888567	0.000260981	-0.00995644	-0.004390455	-0.012843793	-0.029533801
D6	pool_a	13141	4433	150	19	6	0.045527881	-0.080384499	-0.013454719	-0.034584444	0.080684944	-0.027693371	-0.02631977	-0.003964067	-0.036222168	-0.061080055	-0.090929517	-0.000636812	0.000641449	0.018339305	-0.010087459	3.36E-05	-0.015744226	0.022848613	0.006394416	0.003312657	-0.004573225	0.023217733	-0.00570182	0.003659408	0.020890356	-0.007952369	0.004049264	-0.010251443	0.009910022	0.003829545	-0.004197442	-0.011934282	0.002711899	-0.014671014	-0.027487817
D6	pool_a	21064	5769	151	19	7	0.055108798	-0.132060917	-0.003031251	-0.047519378	0.082522589	-0.041188415	-0.025489493	0.023947955	-0.041613445	-0.06689476	-0.048684211	-0.017881957	0.006501334	0.007209094	-0.013969457	-0.008849955	-0.013045049	0.035611925	0.002764043	0.011336103	-0.010792617	0.036530885	-0.028822104	0.002438127	-0.017650202	-0.001854199	-0.004627234	-0.006853396	0.005004948	-0.011240894	0.016255371	-0.006176507	-0.001415326	-0.014979816	-0.029522392
D6	pool_a	14103	4621	153	20	1	0.05076944	-0.119072377	-0.007398304	-0.02753261	0.07455283	-0.04597412	-0.031451707	0.029435828	-0.032852175	-0.070223246	-0.05348133	0.014735834	0.00410002	-0.003628144	-0.011390629	-0.012351448	-0.010629378	0.018061506	0.004649014	0.012359493	-0.008443194	0.037401064	-0.021654547	0.002707433	-0.00338256	0.000868835	0.008999776	-0.010665997	0.009106566	-0.017968521	-0.012495713	0.012384537	0.000123094	0.024584802	-0.036711741
D6	pool_a	4298	2291	154	20	2	0.030010195	-0.082721337	-0.017608136	-0.014894306	0.049896347	0.005430571	-0.042943541	0.0043438	-0.014897368	-0.055404187	-0.031520619	0.143029645	0.018615368	0.119084827	-0.015091331	-0.021360188	-0.019547642	0.019167361	0.008609973	-0.00538652	0.005050483	-0.036058007	-0.026711011	-0.001746	-0.002206351	-0.002551242	0.003715548	0.03031171	0.007702933	0.015031078	-0.005257161	-0.01838318	0.028851647	0.005843494	-0.092853544
D6	pool_a	13420	4607	155	20	3	0.050511268	-0.102086414	-0.021839555	-0.009260727	0.079652265	-0.046785851	-0.025347411	0.010321823	-0.026021805	-0.059891634	-0.048730355	0.019494703	0.000964382	0.025126057	-0.009682514	0.002590676	-0.013793488	0.03586253	-0.004128091	0.00735301	-0.016612782	0.006091542	-0.009441316	0.006417299	-0.002411875	0.002820906	0.00296201	-0.007146072	-0.019859671	0.019429804	0.002704432	0.000654611	0.004839068	-0.018103515	-0.02996106
D6	pool_a	11297	3939	156	20	4	0.05307623	-0.080734749	-0.011947172	-0.045711987	0.063591484	-0.027120774	-0.040621098	-0.010261218	-0.03934937	-0.070160955	-0.09842284	0.008541911	0.020077014	0.021875581	-0.013617057	0.005258913	-0.016980595	0.022815773	0.00398666	0.013427148	-0.007412428	0.017523974	-0.027102754	0.003371626	-0.038219056	-0.002450673	0.008144758	-0.016415294	0.011094008	-0.010670988	0.026068761	-0.008284366	0.005594049	-0.01332213	-0.058606299
D6	pool_a	24827	6147	157	20	5	0.052798439	-0.112182951	-0.009516493	-0.034780231	0.099956327	-0.03747431	-0.032654442	-0.004565199	-0.043451063	-0.052950972	-0.070095301	-0.005393451	0.005855392	-0.007167124	-0.005840413	-0.018206303	-0.019163691	0.04689279	1.70E-05	0.005571123	-0.008027997	0.031365971	-0.020815186	0.007010112	-0.010629205	-0.004738556	-0.007150535	-0.009180647	-0.005149104	-0.00693923	0.036496139	-0.001814163	0.00219512	-0.033326228	-0.039910656
D6	pool_a	28629	6953	158	20	6	0.053741417	-0.156911696	0.006123623	-0.049246233	0.089233237	-0.044780634	-0.02890609	0.038919117	-0.036769361	-0.051117881	-0.027477453	0.011999223	0.00504647	-0.004407982	-0.015246287	-0.018245904	-0.014721488	0.042765478	0.005055276	0.001579267	-0.006894374	0.021575011	-0.024739252	0.007404967	-0.006829991	-0.003236616	-0.009001637	-0.007334743	-0.000704377	-0.009840088	0.069231514	-0.0037512	-0.001721228	-0.003436238	-0.025900267
D6	pool_a	5941	3008	159	20	7	0.041054465	-0.102454142	-0.009100972	-0.025996052	0.07215313	-0.006293184	-0.030495519	0.052946441	-0.016689859	-0.0572742	-0.043133881	0.106755424	0.006781374	0.085151827	0.0039012	-0.008011992	-0.023843011	-0.012658195	-0.006700298	0.009019821	-0.004985021	-0.049468349	0.010046855	0.002195776	-0.008120956	-0.006594604	0.011747098	0.000843415	0.010196448	0.042482926	0.028576277	-0.00848034	0.016585693	-0.01539129	-0.044775795
D6	pool_a	17950	5402	161	21	1	0.05350448	-0.140462297	-0.009563432	-0.017410007	0.078594299	-0.042735973	-0.020956095	0.008896547	-0.034310796	-0.063701881	-0.034691086	0.011635546	-0.000703819	0.02403323	-0.009452668	-0.005762915	-0.01785842	0.034679878	-0.000534653	0.009403697	-0.007220933	0.021337442	-0.013785552	0.005242873	-0.025051302	-0.000103962	0.010646204	0.005176371	0.007583464	-0.015225243	0.021015587	-0.003984218	-0.004166606	-0.003767712	-0.040784419
D6	pool_a	19545	5450	162	21	2	0.052236779	-0.131263444	-0.002591897	-0.042963881	0.100770444	-0.040150025	-0.027384942	0.000771329	-0.028433091	-0.059748591	-0.040424236	-0.002315022	0.001745978	-0.002124224	-0.014607673	-0.007461655	-0.016427639	0.03480116	0.003770833	-0.000524647	-0.014550715	0.026812769	-0.025744518	0.001836556	-0.029413087	-0.003825174	-0.001234756	0.001815738	0.012843196	-0.013950447	0.020879948	-0.0056042	-0.00139242	-0.0166521	-0.043950707
D6	pool_a	16721	5051	163	21	3	0.045293982	-0.077464905	-0.062345672	-0.028048686	0.068364564	-0.0260318	-0.02831733	-0.013299809	-0.037008581	-0.048552549	-0.0433112	0.050420915	-0.013048732	-0.04613701	-0.010720932	-0.019820112	-0.015749783	0.001802468	0.000624794	0.004685778	-0.00621728	0.022800501	0.039952439	-0.00201955	0.000445347	-0.013084328	-0.009491977	-0.006499046	-0.013724684	-0.02006886	0.004709693	0.007489637	-0.004124372	0.017722219	-0.040427929
D6	pool_a	13777	4651	164	21	4	0.038600755	-0.122925369	3.55E-06	-0.051114439	0.072338084	-0.040833779	-0.030260117	0.041909409	-0.041813647	-0.067171149	-0.000869671	0.003516464	0.012395869	0.010803928	-0.015089106	-0.006991179	-0.021721998	0.035839505	0.003221532	0.018324234	-0.009868441	0.031365243	-0.025461925	0.010040457	0.006989003	0.00128425	0.006473667	0.001109531	0.009723787	-0.008261837	0.050525096	-8.48E-05	0.00300695	-0.010790648	-0.030441769
D6	pool_a	13575	4501	165	21	5	0.039197655	-0.098489469	-0.032037368	-0.024862036	0.10138108	-0.047199136	-0.020881996	0.013579855	-0.026604408	-0.053605884	-0.04552032	0.014849201	0.001500774	0.025844887	-0.006971113	-0.005068753	-0.016466287	0.02362647	0.001476378	0.002564998	-0.007701996	0.016845042	-0.026219443	0.012324505	-0.04021741	-0.00325075	-0.007247488	-0.011740537	0.008677546	0.026146853	0.018780076	-0.0089852	0.02785919	-0.012649292	-0.014283105
D6	pool_a	22057	5836	166	21	6	0.056929412	-0.095239084	-0.012477617	-0.035049991	0.104574743	-0.035357735	-0.034986328	0.025263295	-0.033900297	-0.040397249	-0.065328462	-0.00196593	-0.001342626	-0.001773338	-0.009518776	-0.012287684	-0.007522761	0.055050211	0.007507446	0.004931626	-0.015048046	0.028741902	-0.012755983	-0.006374632	-0.005090773	-0.004357946	0.002141555	0.002260726	0.009896798	-0.001386455	0.004925954	-0.009995199	0.016523481	-0.014945628	-0.040594873
D6	pool_a	14417	4859	167	21	7	0.046142503	-0.148197396	-0.021401081	-0.037662512	0.075466365	-0.037952447	-0.020292097	0.052317765	-0.033976094	-0.037743945	-0.034381525	0.022307512	0.008076764	0.009284767	-0.009089417	-0.001822552	-0.011478012	0.043843247	0.000158964	0.005585712	-0.01351843	0.000831308	-0.02667932	0.0063165	-0.037628586	-0.016295383	0.004218553	-0.002028435	0.009388029	-0.005865226	0.056869206	-0.00318528	0.020724313	-0.024770175	-0.016538804
D6	pool_a	12536	4191	169	22	1	0.044329226	-0.108163878	-0.008406139	-0.028672768	0.046402077	-0.032366351	-0.022064192	0.010407255	-0.038449185	-0.05861877	-0.067152481	0.007976499	0.002859043	-0.001351328	-0.003625158	0.007556932	-0.018452232	0.025430622	0.003838334	0.00913736	-0.006555555	0.00437743	0.005227777	0.000941636	-0.034959467	-0.004875238	-0.005229588	-0.008549632	0.011694803	-0.004190387	-0.009191714	-0.004965776	0.001818678	-0.022195585	-0.042123449
D6	pool_a	12876	4394	170	22	2	0.04338963	-0.08061212	-0.008459147	-0.028724336	0.078303769	-0.028562614	-0.030796116	-0.004500723	-0.039404109	-0.063041576	-0.041128696	-0.005434981	0.009010126	0.002455969	-0.018576194	-0.003620622	-0.02297495	0.056467841	0.003872645	0.022774852	-0.005011132	0.017323816	0.009803665	0.015123388	0.006251157	0.004151131	0.000224861	0.013857538	0.008824011	0.011028617	0.01902029	-0.009862377	-0.004422054	-0.001194531	-0.032413207
D6	pool_a	9324	3510	172	22	4	0.025732979	-0.041973518	-0.077381446	-0.035189472	0.01936981	-0.009065023	-0.024015291	-0.004256843	-0.024737493	-0.084791397	-0.010808091	-0.006579988	0.005967806	0.023377459	-0.013852344	-0.013247643	-0.014969826	-0.000293553	0.001705765	0.016830118	-0.004189285	0.001957972	-0.012263671	0.008900541	0.00132705	-0.01149101	-0.005664056	0.004430274	-0.024498178	-0.00311461	0.001466249	-0.007192186	0.000201199	0.011873788	-0.025828024
D6	pool_a	12393	4437	173	22	5	0.036037587	-0.096324245	-0.019985226	-0.032672326	0.057354281	-0.02888596	-0.030524706	0.01328084	-0.032365968	-0.072615125	-0.066368839	0.027742111	0.000502714	0.025811916	-0.008524584	-0.003975428	-0.017815294	0.036087686	0.007863601	0.00837601	-0.005717834	0.026492234	-0.028688345	-0.001052508	0.002037467	-0.004220397	0.009169697	0.009641964	0.009086429	-0.011413386	-0.00806829	-0.012133211	0.010029181	0.002132093	-0.03177547
D6	pool_a	21675	5968	174	22	6	0.04344436	-0.147797556	0.003405876	-0.035043083	0.095090982	-0.047246012	-0.029433749	0.036904742	-0.035157009	-0.048804871	-0.025021964	0.001680365	-0.000629465	-0.002996728	-0.012551418	-0.006443733	-0.014605555	0.037836952	0.012974294	0.001600579	-0.024371346	0.02997728	-0.01443221	0.009502521	-0.023355522	-0.00622512	-0.005248824	-0.008836605	0.01133581	-0.011477226	0.046073428	-0.00135604	0.017443377	-0.007815125	-0.025629152
D6	pool_a	12486	4164	175	22	7	0.053417646	-0.09147407	-0.006405586	-0.03684144	0.084047738	-0.031582296	-0.03211071	-0.013859445	-0.041442313	-0.061037241	-0.050714187	0.024500774	0.002500909	-0.02879836	-0.015586766	-0.00958451	-0.01161342	0.025223123	0.000850228	0.001031353	-0.004692489	0.031802248	0.014825234	0.00610636	-0.028305438	-0.009358128	0.001912136	0.008792407	0.00868482	0.002256218	0.010176978	-0.009646165	-1.90E-05	-0.009400479	-0.046739147
D6	pool_a	14248	4803	177	23	1	0.04834974	-0.153098343	0.000461552	-0.029968612	0.0803663	-0.046306273	-0.023772048	0.019946411	-0.035784761	-0.041139163	-0.044722826	0.021187738	0.0072487	0.027301154	-0.005235232	-0.004930813	-0.018012377	0.044581956	0.007230129	0.005408741	-0.003063606	0.026842978	-0.027355311	-0.002063601	0.000667975	-0.006891643	-0.000516777	-0.00683605	0.011245395	-0.00455963	0.043099868	0.011788293	-0.002620508	-0.003681849	-0.025918268
D6	pool_a	12668	4419	178	23	2	0.053118308	-0.131408383	-0.005687271	-0.051796034	0.081684452	-0.053777297	-0.038796745	0.025369434	-0.041035498	-0.041277945	-0.043990722	0.02405754	0.003778794	0.005797223	-0.013618751	-0.010815553	-0.01132133	0.039124969	-5.90E-05	0.006864926	-0.021301125	0.022093591	-0.00630364	-0.00105558	-0.018367468	-0.004443901	0.005665093	-0.00353527	0.009464626	0.002622499	0.040008116	0.011455282	-0.002394698	-0.013781265	-0.036104061
D6	pool_a	10724	3988	179	23	3	0.043870317	-0.115173792	-0.003003179	-0.04521896	0.079288697	-0.031478333	-0.036351966	0.034013818	-0.033503128	-0.08037256	-0.020998941	0.036876234	0.020204664	-0.025659455	-0.018351245	0.007249128	-0.01384742	0.048038872	0.004473395	0.008095239	-0.009197036	0.017694015	-0.023003047	0.009102014	-0.008308765	0.009347755	-0.006288925	0.006131204	0.012228846	0.01399373	0.037019259	-0.019525485	0.007598201	-0.002544156	-0.035598142
D6	pool_a	11045	4144	180	23	4	0.053365876	-0.083781162	-0.001234589	-0.049828292	0.06864436	-0.041674201	-0.011088231	0.027240382	-0.02391487	-0.072681692	-0.081051419	0.035585701	0.005789547	0.00958787	-0.006598103	-0.000898376	-0.003021735	0.043755187	-0.003046874	0.010973227	-0.008225804	0.005790985	-0.02630639	0.003718762	0.001009399	-0.001853552	0.008922284	0.000877433	-0.021640039	0.006307146	-0.013989916	0.00113503	0.016785652	-0.004193511	-0.040963161
D6	pool_a	14892	4867	181	23	5	0.035872361	-0.122637098	-0.011640569	-0.031857399	0.083272379	-0.028914351	-0.026487367	0.019570056	-0.030952425	-0.048283719	-0.060098392	0.007209515	-0.003785212	0.009760261	-0.009775137	-0.013684208	-0.016254325	0.039491932	-0.003613912	0.007561141	-0.009179466	0.016849945	0.000514166	-0.000412018	0.004252518	0.002013281	-0.001942713	-0.008215858	0.011830415	-0.002871752	0.03824723	-0.003255999	0.009546831	-0.003410437	-0.02315816
D6	pool_a	14388	4824	183	23	7	0.044708637	-0.150028725	-0.001477704	-0.042282152	0.081484008	-0.033182959	-0.025933739	0.035340004	-0.031291443	-0.045213285	-0.036822858	0.016502317	0.010301064	0.018642062	-0.013616888	-0.0052392	-0.024777854	0.04297932	-0.00178809	0.00771688	0.00602225	0.003798247	-0.027476899	-0.00251549	-0.008273999	-0.002459526	0.007395916	0.013586041	0.011344402	0.002826163	0.041033038	0.001726595	0.019388812	-0.006243215	-0.033961957
D6	pool_a	14446	4830	185	24	1	0.025100245	-0.145796004	-0.009023484	-0.020225681	0.080301106	-0.047755997	-0.021446192	0.043586219	-0.033246185	-0.036047216	-0.031038493	0.015780754	0.001188194	0.035011866	-0.005508702	0.000529847	-0.022748921	0.025619566	-0.001044756	0.000436062	-0.011572654	0.003024219	-0.028325957	0.007890806	0.003580068	0.003692255	0.002178531	-0.017651823	-0.01816729	0.001196125	0.022358828	0.008165188	-0.004247494	0.014077131	-0.028703262
D6	pool_a	21402	6081	186	24	2	0.011849553	-0.140918696	-0.008119417	-0.029843999	0.067960074	-0.025869369	-0.027735696	0.041820118	-0.02715036	-0.04525219	-0.054006404	0.008382006	-0.003120465	0.033318033	-0.018752361	-0.012041172	-0.018347452	0.035683653	0.005852171	0.007587865	-0.00858272	0.013583744	-0.022445495	-0.002988643	0.006145669	-0.011812817	0.009197983	-0.018664661	-0.005205228	-0.023074937	0.026548842	0.004843948	-0.00105698	0.021394357	-0.041432566
D6	pool_a	10292	3706	187	24	3	0.03644737	-0.057363729	-0.055243041	-0.031295675	0.033477531	-0.003274878	-0.031864886	-0.007938312	-0.029242797	-0.07274818	-0.021105218	-0.008285515	-0.008468533	-0.015868238	-0.006800091	0.003743222	-0.014029855	0.003700966	0.011101892	0.019429865	-0.015928844	-0.008196882	-0.026746955	0.013204675	0.008466611	-0.011369097	-0.006076542	-0.007619692	0.008647259	-0.008725316	-0.008209426	-0.008420777	0.001419475	-0.039246267	-0.060704195
D6	pool_a	13334	4646	188	24	4	0.042722275	-0.110957032	-0.025230359	-0.024876775	0.051574734	-0.036738239	-0.023638678	0.019984585	-0.026174439	-0.051173926	-0.10132547	0.040938499	0.000386891	0.024537078	-0.01506701	-0.014876355	-0.009924293	0.021935251	-0.00529107	0.010030937	-0.010865244	-0.001882384	-0.026947702	-0.003636862	-0.040872594	-0.014120283	0.003277413	-0.013256993	-0.0152476	0.012143035	0.041432831	-0.008328262	0.010317908	0.004849305	-0.034772392
D6	pool_a	20930	5618	189	24	5	0.044130563	-0.108570485	-0.01898111	-0.048437054	0.106351171	-0.04007586	-0.024337543	-0.009161606	-0.035872795	-0.041584145	-0.029677847	0.004283965	-0.009859222	-0.008623361	-0.012009092	-0.017677223	-0.013924652	0.059589287	-0.000171366	0.005898443	-0.015309661	0.033197244	-0.005087111	0.007383982	-0.019461795	-0.013828392	0.000351932	-0.000351923	0.01268048	-0.012895593	0.008291888	0.002116738	0.001630062	0.006465023	-0.038726078
D6	pool_a	16559	5348	190	24	6	0.047861634	-0.149315596	-0.022022667	-0.035514269	0.073451632	-0.041896754	-0.02408743	0.042731523	-0.030816091	-0.045862556	-0.057908173	0.001513747	-0.003939168	0.010871951	-0.013189121	-0.004488134	-0.015028919	0.030324932	0.003122282	0.010348875	-0.00298939	-0.003917765	-0.004920175	0.002649597	-0.019038618	-0.00608132	0.000919063	0.005018492	0.008434304	0.005642834	0.024834274	-0.011804113	0.019982567	-0.002848477	-0.028587204
D6	pool_a	20573	6006	191	24	7	0.044211464	-0.161999647	-0.005314294	-0.029145755	0.093976557	-0.036232659	-0.020012209	0.041568319	-0.030973274	-0.034338204	-0.033681821	0.021940551	-0.007078343	0.030697063	-0.004883976	-0.007809613	-0.012194382	0.040514083	0.004438707	0.001173755	-0.011459898	0.00720564	-0.026615108	-0.005315501	0.006735612	-0.00568632	0.008429251	-0.006146503	0.012155122	-0.001060606	0.053581578	0.005326512	0.012626874	-0.01160038	-0.038186729
D6	pool_b	21354	6383	1	1	1	0.023835529	-0.08519461	-0.07092486	-0.01696645	0.054469827	-0.015404299	-0.028220297	-0.000372864	-0.014097466	-0.020392802	-0.049098846	0.025219222	0.000577616	0.017788638	-0.018767462	-0.016805789	-0.028097985	0.009380238	0.016838545	-0.015310594	0.011642217	-0.032744212	0.002617378	-0.013858261	0.004390297	-0.039559076	-0.010356965	0.052717241	0.009710494	0.020915893	-0.012601257	-0.000679525	-0.024221853	-0.002785982	0.023106974
D6	pool_b	26803	6672	2	1	2	0.037319577	-0.142139191	-0.010833746	-0.044853854	0.08114858	-0.043957421	-0.029233249	0.032874022	-0.026246739	-0.008578542	-0.050470329	0.010426828	0.014268867	0.019711842	-0.019660857	-0.025277202	-0.03852623	0.034513491	0.026982132	-0.001654743	-0.001645338	0.020455727	0.0077332	-0.015336978	-0.024882332	-0.023609395	-0.002501983	0.005813229	0.001524929	-0.004631375	-0.002209743	0.017949278	-0.02235277	-0.005630731	0.009740195
D6	pool_b	13489	4570	3	1	3	0.038817283	-0.10933419	-0.006672007	-0.035337758	0.059064855	-0.038128745	-0.02507617	0.001530232	-0.031373601	-0.022806932	-0.05185139	0.012948278	0.014446026	0.002572006	-0.021716175	-0.018391302	-0.040558697	0.043647779	0.031800956	-0.00550904	0.006879378	0.016576274	-0.004488106	-0.002566502	0.006367125	-0.025930605	-0.012681951	0.018125686	0.013216202	-0.006640033	-0.035535151	0.008661491	-0.004684713	-0.001802776	0.01164879
D6	pool_b	33082	7421	4	1	4	0.039868243	-0.158919839	-0.003785804	-0.044684973	0.093426552	-0.059513508	-0.022585915	0.038787034	-0.033144135	-0.029471813	-0.01920336	0.024039732	0.008835573	0.005764066	-0.02338462	-0.026381495	-0.034857237	0.043189392	0.02350779	-0.006991166	0.002296467	0.03660765	-0.020009436	-0.008203617	-0.025788559	-0.019966117	-0.013280576	0.00292228	0.009403066	-0.011176004	0.022214955	0.014703076	-0.014133475	0.009112283	0.001858813
D6	pool_b	34200	7417	5	1	5	0.050580839	-0.108518003	-0.020931395	-0.037959299	0.100181841	-0.044691261	-0.026146842	0.00980664	-0.031456129	-0.011177955	-0.066375652	-0.001904468	0.007310935	0.007060237	-0.023593017	-0.026571554	-0.033481059	0.061084077	0.020502869	-0.009551802	0.005794899	0.013376947	0.002339359	-0.009135282	-0.001680885	-0.019937935	-0.013307306	0.008783047	0.016207615	0.00609373	0.00560239	0.014866155	-0.012661799	-0.02031089	0.020649704
D6	pool_b	4162	2314	6	1	6	0.026228886	-0.06575494	0.002155588	0.04342704	0.038246002	-0.000660333	-0.036490246	-0.014247264	-0.012960718	-0.00606279	-0.006452605	0.120608459	0.018406083	0.113020369	-0.015516493	0.000299818	-0.022308407	0.007749419	0.029581222	-0.000222117	0.030276683	-0.047106284	-0.037026226	-0.005491839	0.000767763	-0.007860744	0.003184771	0.011385004	0.0126592	0.045624334	-0.031919315	0.029112409	0.003562555	-0.016961536	0.047848919
D6	pool_b	38864	7848	7	1	7	0.040797505	-0.154260358	-0.001530994	-0.040433603	0.100315408	-0.054606183	-0.03075116	0.056970361	-0.02877997	-0.001017814	-0.054575785	0.008373732	0.007590235	0.013948621	-0.0218924	-0.027058807	-0.031234581	0.05653381	0.021526431	-0.011714308	0.005285347	0.030991817	-0.023998822	-0.013596587	-0.002841272	-0.018662693	-0.004840533	-0.006438705	-0.006436309	-0.000591245	0.007901086	0.012408145	-0.022901898	0.020023975	0.001908306
D6	pool_b	28077	6724	8	1	0	0.051415292	-0.155204667	-0.010769507	-0.035262435	0.089513907	-0.050119471	-0.032158361	0.010226482	-0.033566767	-0.006426486	-0.051022956	0.023980937	0.007142655	0.013690256	-0.021117976	-0.028258744	-0.033234959	0.046920499	0.015335955	-0.00293843	-0.001948809	0.011779913	-0.029217462	-0.010790616	-0.030724019	-0.024762758	-0.004704818	-0.002908395	0.00355977	0.004994486	0.015778734	0.012027717	-0.034475815	-0.014691875	0.00842548
D6	pool_b	33510	7707	9	2	1	0.03514858	-0.129967703	-0.01591496	-0.030996653	0.095993269	-0.048533826	-0.024765991	0.004299763	-0.023117453	-0.01807669	-0.075132385	0.021448399	0.005600746	0.029121867	-0.019499546	-0.024227579	-0.029479625	0.044768671	0.021317766	-0.003103256	0.005954301	0.012935633	-0.026446431	-0.009880935	-0.034141625	-0.02302619	-0.016995556	0.023154682	0.002675191	0.008272155	0.020970327	0.004927321	-0.026178054	-0.004284041	0.002232585
D6	pool_b	30500	6986	10	2	2	0.038051103	-0.170948686	-0.009004162	-0.037630847	0.085189891	-0.051082808	-0.030699729	0.015651992	-0.027777059	-0.01964461	-0.063101762	0.03568252	0.008011346	-0.002878835	-0.01610974	-0.021956185	-0.033260479	0.028935701	0.018431877	-0.007748069	0.003735808	0.014297614	-0.003008883	-0.020302711	-0.019580637	-0.01676641	-0.011180836	0.00919194	0.011668653	-0.002362634	0.015537024	0.015156717	-0.007035206	-0.001740457	0.016967631
D6	pool_b	32139	7200	11	2	3	0.044571109	-0.135295224	-0.008242618	-0.0519888	0.104398476	-0.049507099	-0.032779293	0.001222652	-0.029834678	-0.009984683	-0.044882866	-0.009594542	0.005236479	0.009549559	-0.019115188	-0.030580124	-0.032169378	0.045583523	0.017390641	-0.011203543	0.000641145	0.036177141	-0.008109243	-0.009500436	-0.028541052	-0.018308404	-0.010516505	0.014986366	0.011873574	-0.008433703	0.018351785	0.010165185	-0.009987123	-0.022882936	0.000788736
D6	pool_b	22577	5868	12	2	4	0.02311351	-0.069183174	-0.072021402	-0.030849914	0.040863098	-0.026790702	-0.022792361	-0.029260834	-0.011881184	-0.02441974	-0.019326555	-0.012001268	-0.00952464	0.011263225	-0.020556505	-0.021364966	-0.034571037	-0.001985551	0.026452837	-0.003454624	0.006609117	0.013267026	-0.014442458	-0.012138654	0.013639256	-0.040725046	-0.012664254	0.01759716	-0.008656372	-0.020690446	-0.029336945	0.028911395	-0.004538399	0.008675965	0.024986876
D6	pool_b	28697	6896	13	2	5	0.038990512	-0.13792872	-0.015127596	-0.044890087	0.088321114	-0.046822073	-0.020105987	0.010255552	-0.026957954	-0.007582484	-0.057228201	0.010885823	0.006717068	0.015905159	-0.020666802	-0.029932172	-0.031756698	0.057913981	0.009975462	-0.011796344	0.002952696	0.012572188	-0.003176893	-0.006546616	-0.048653674	-0.021437759	-0.009269538	0.009386264	0.011251191	-0.00810213	0.02108332	0.007013584	-0.015673605	-0.015328118	0.009766887
D6	pool_b	19732	5453	14	2	6	0.015744064	-0.102549701	-0.00282392	-0.041756195	0.094059989	-0.030559932	-0.035838958	-0.023121143	-0.037317191	-0.007734453	-0.054717611	0.009090789	0.006748436	0.017996069	-0.022997796	-0.009293747	-0.031075297	0.035527239	0.022669019	-0.004508967	0.003742115	0.029715455	-0.012634195	-0.009692857	-0.001796279	-0.019277127	-0.017677707	0.018226893	-0.021497184	-0.011423017	0.010984121	0.025558186	-0.006264409	-0.014744339	0.014234936
D6	pool_b	24354	6432	15	2	7	0.048729599	-0.144997002	-0.001913469	-0.04495965	0.092005019	-0.047889471	-0.036814349	0.012680891	-0.033612124	-0.021339346	-0.064514817	0.021774031	0.009295999	0.005944729	-0.025179353	-0.036571434	-0.042498881	0.042942874	0.023195864	-0.008982131	-0.003062176	0.010983475	-0.001713121	-0.007691097	-0.009637563	-0.017709551	-0.006548857	0.012264246	0.01271366	-0.007481801	0.034608325	0.015884047	-0.011622783	-0.013187835	0.016505084
D6	pool_b	26415	6546	16	2	0	0.044692824	-0.133735374	-0.003647862	-0.029928839	0.109702841	-0.038273349	-0.020227382	0.016883404	-0.024135254	-0.01913779	-0.039655885	0.027368576	0.005396167	0.015900497	-0.021939177	-0.033380634	-0.033731301	0.050249421	0.018571049	-0.008048518	0.01023809	0.022049406	-0.02040582	-0.015005936	-0.022107578	-0.015690802	-0.007037284	0.001024479	0.011400509	-0.002729649	0.006765562	0.000830596	-0.022426528	-0.017355991	0.015865931
D6	pool_b	25082	6324	17	3	1	0.042673558	-0.11631916	-0.00138749	-0.038449746	0.090119614	-0.039030372	-0.030317946	0.024498261	-0.032587941	-0.028286846	-0.082646224	-0.009855508	0.007357137	0.019424259	-0.023976183	-0.022966048	-0.039098986	0.03168241	0.021337212	-0.004965703	0.006683467	0.021166326	-0.00354072	-0.009676934	-0.018453155	-0.017137969	-0.012933981	0.003541481	0.01478252	-0.007303984	-0.013502361	0.016829702	-0.011776453	-0.014453146	0.007541721
D6	pool_b	24465	6225	18	3	2	0.049052309	-0.096140957	-0.01916307	-0.047350644	0.097539717	-0.043712132	-0.03623842	-0.017087184	-0.039275927	-0.03878199	-0.059035166	0.020424201	0.004816585	-0.013837986	-0.033634725	-0.020690157	-0.036502599	0.038032919	0.020849539	-0.006728609	0.003800507	0.035561976	-0.003045365	-0.008499793	-0.03334132	-0.013776509	-0.018771919	0.010417919	0.011258463	-0.014714849	0.012831621	0.012166687	-0.017689024	-0.003401949	0.011218187
D6	pool_b	25730	6418	19	3	3	0.040433534	-0.149197936	-0.000825832	-0.045679744	0.089405329	-0.042644171	-0.029567838	0.0026182	-0.030985586	-0.039974789	-0.046980908	0.006015485	0.004344754	0.005923157	-0.030445389	-0.029168945	-0.044256604	0.024895721	0.02523871	-0.004115631	-0.003818773	0.034454161	0.001665513	-0.003170252	-0.00128736	-0.014933018	-0.009895549	0.014198323	0.012202881	-0.002517733	0.027489972	0.024714078	5.62E-05	-0.017507145	-0.002527254
D6	pool_b	4377	2510	20	3	4	0.054053216	-0.0793561	-0.012798654	-0.015462792	0.070255886	-0.014761984	-0.0409578	-0.004175633	-0.015587591	-0.040256441	-0.022844201	0.132054551	0.032397457	0.089528087	-0.024633875	-0.026865381	-0.023198423	0.009515173	0.017422965	-0.008683093	0.016767359	-0.04199453	0.025694137	-0.021647949	-0.008245882	-0.011838123	0.011180066	0.058875867	0.006072335	0.017327124	-0.005580073	0.016374314	0.034901067	0.005526883	0.05485165
D6	pool_b	38028	7831	21	3	5	0.037818523	-0.1654392	-0.006473304	-0.037996608	0.111809801	-0.043420471	-0.026130043	0.038309356	-0.023002747	0.004009788	-0.031324413	0.026577705	0.010108383	0.019071868	-0.013846156	-0.031418575	-0.028510897	0.044397305	0.018792141	-0.014022492	0.00383357	0.018360878	-0.025229496	-0.018652373	-0.01485684	-0.016562658	-0.009446417	-0.000213571	-0.016788077	0.008817613	0.034489099	0.005252145	0.010822532	-0.010900247	0.011775005
D6	pool_b	23661	6030	22	3	6	0.044481217	-0.158584689	-0.003972697	-0.051475363	0.083179393	-0.050341215	-0.038023646	0.018621404	-0.031633577	-0.015672895	-0.035024992	0.005530062	0.004342533	0.026176692	-0.017291932	-0.023666911	-0.045614567	0.030274639	0.018500674	-0.007995616	0.009900183	0.028487124	-0.034052175	-0.013966628	-0.018706413	-0.015408537	-0.008363083	0.00335611	0.011649305	-0.023618385	0.021956862	0.025075062	-0.013429214	-0.003623494	0.004397317
D6	pool_b	20588	6054	23	3	7	0.040914675	-0.163774373	0.008869378	-0.041190956	0.085985488	-0.047618969	-0.036214847	0.009569184	-0.029288243	-0.023061522	-0.024543647	0.021928218	0.012164964	0.01583877	-0.031998888	-0.016759756	-0.041845463	0.035682279	0.023265659	-0.001265426	0.004820326	0.016983201	-0.020858557	-0.008517026	0.002002943	-0.029392492	-0.007607406	0.014540507	0.011472354	-2.55E-05	0.057292307	0.014264116	-0.011892809	0.006383097	0.01345785
D6	pool_b	24769	6502	24	3	0	0.039450637	-0.131503124	-0.014951039	-0.032290529	0.101598254	-0.041062882	-0.025031348	0.017074405	-0.0301055	-0.007277513	-0.061798394	0.026011455	0.013324518	0.028262999	-0.026096055	-0.033426576	-0.03295086	0.054857892	0.019202892	-0.006834825	0.008831476	0.016376656	-0.002998079	-0.009588599	0.001212912	-0.020090407	-0.003971093	0.017468019	-0.005319935	0.002898414	0.007949517	0.003999339	-0.00993991	-0.004073055	0.016840405
D6	pool_b	27750	8232	25	4	1	0.033817181	-0.12577259	-0.004574393	-0.02708274	0.096032983	-0.042279777	-0.022846351	0.026540535	-0.01752049	-0.033051932	-0.066371072	0.064086308	0.002804039	0.020619806	-0.014633297	-0.037346889	-0.029487752	0.037343319	0.023191807	-0.01218848	0.005736986	0.002222004	0.004762224	-0.015386223	-0.003749088	-0.021550609	-0.002539368	0.043978939	0.006165836	-0.000280454	-0.006996242	0.013227402	-0.003971007	0.001222194	0.008407991
D6	pool_b	27899	6623	26	4	2	0.049308882	-0.136837719	0.011965047	-0.034039319	0.088513344	-0.053373604	-0.029969803	0.032873382	-0.037372619	-0.03964464	-0.024225406	0.007621082	0.021222977	-0.017813247	-0.029584725	-0.015932648	-0.045783735	0.027745273	0.026443697	-0.006423137	0.009882409	0.030062683	-0.018568668	-0.011139268	-0.020466985	-0.021375466	-0.011725285	-0.004819886	0.008212906	-0.025432236	0.005440869	0.019143917	-0.010899148	0.008777297	0.010772775
D6	pool_b	9934	3960	27	4	3	0.022011133	-0.093081933	-0.037106113	-0.026627868	0.020227352	-0.01704865	-0.032667078	-0.009430185	-0.008647396	-0.045798947	-0.029359988	0.040691151	0.012923145	0.005102978	-0.031808979	-0.012515376	-0.030826222	0.003877677	0.021088529	0.004487239	0.018215833	-0.00036865	0.029559198	-0.012690598	0.006503869	-0.040273074	-0.015081201	0.030697637	-0.022699918	0.005407887	-0.036996924	0.028935546	0.006081057	0.011560913	0.025520132
D6	pool_b	13008	4539	28	4	4	0.045566565	-0.103594643	-0.000511339	-0.032597094	0.07565115	-0.028830648	-0.040384601	-0.008500418	-0.02224455	-0.048573986	-0.042134291	0.016414135	0.013790421	0.010821657	-0.028964575	-0.026770756	-0.034369218	0.024964808	0.03161365	-0.005651283	0.012176906	0.020493413	-0.003722436	-0.012504209	0.007635748	-0.015531696	-0.009713092	0.039163812	0.010137905	-0.00709978	-0.00253158	0.01001264	0.017465818	0.002851983	0.010645118
D6	pool_b	5475	2852	29	4	5	0.024998748	-0.097058351	-0.005788097	-0.012204649	0.047236229	-0.020478049	-0.046393393	-0.01396594	-0.032662402	-0.014035654	-0.017940261	0.117139686	0.031522569	0.098973807	-0.022054709	-0.006696634	-0.022935612	-0.003949308	0.0173162	0.001043283	0.012551665	-0.055229894	-0.00149114	-0.019027941	0.012949873	-0.017055943	-0.002199493	0.064673638	0.005909529	0.049838231	-0.018744642	0.012230139	0.010224078	0.016670066	0.056953068
D6	pool_b	34500	7142	30	4	6	0.046357276	-0.160474509	0.003745295	-0.04987809	0.09865735	-0.04929896	-0.02290387	0.041346447	-0.034013279	-0.029999206	-0.042712605	0.015015941	0.004929457	-0.011351808	-0.022708148	-0.02570585	-0.035694596	0.050502146	0.021488556	-0.012929257	0.003388943	0.027576157	-0.033864867	-0.013547272	-0.02221778	-0.019398158	-0.010135621	-0.00418268	0.001679068	-0.003752011	0.010792788	0.016579065	0.006329518	-0.018604645	0.0142283
D6	pool_b	35359	7388	31	4	7	0.048420922	-0.133665412	-0.001744843	-0.02773353	0.086963383	-0.043328768	-0.030511573	0.019668205	-0.027565861	-0.014347282	-0.072930021	-0.001506255	0.004240031	0.018170967	-0.026828215	-0.019814274	-0.033374132	0.04849844	0.01885123	-0.007866535	0.000268157	0.019383629	-0.01628369	-0.013165129	-0.004679577	-0.018767091	-0.010400423	-0.000654499	0.003734591	0.000543846	0.007589625	0.018311893	-0.011089368	-0.027068802	0.0166005
D6	pool_b	42343	8364	32	4	0	0.02835456	-0.16426179	-0.008116115	-0.043818764	0.084987705	-0.057231003	-0.028208655	0.057044668	-0.030770414	-0.001614654	-0.016752997	0.000200013	0.014370863	0.023714734	-0.022319335	-0.033151869	-0.035373089	0.039114321	0.013654566	-0.012301965	0.00462581	0.016713379	-0.030041088	-0.013018896	-0.030735035	-0.019659994	-0.011340055	0.009597669	-0.006472105	-0.005683568	0.040825738	0.009554756	-0.023712857	0.01635906	0.011209954
D6	pool_b	30171	6818	33	5	1	0.052817132	-0.102977091	-0.020446619	-0.049523364	0.083044461	-0.047448697	-0.033710318	-0.025523127	-0.035114266	-0.031137347	-0.095387327	-0.00621574	0.008788393	0.013901817	-0.027199516	-0.020870544	-0.034288303	0.055520712	0.014299754	-0.005376642	-0.002911511	0.024511216	-0.019220199	-0.010588924	-0.020028984	-0.017457404	-0.01140527	0.020628104	-0.009860392	-0.002358043	0.013498461	0.016818088	-0.009732375	-0.022159102	-0.006344177
D6	pool_b	24132	6470	34	5	2	0.048008006	-0.137657485	-0.004143389	-0.039909901	0.089424208	-0.052582554	-0.036293737	0.028506014	-0.025718059	-0.00659274	-0.038785475	0.014863108	0.00068286	0.002742053	-0.017345409	-0.035355088	-0.035175255	0.043697228	0.019957542	-0.011645713	0.005647592	0.013547064	-0.011218138	-0.010529256	-0.001163102	-0.016469989	-0.009747818	0.00594673	0.003325133	-0.012844137	0.015418744	0.011114248	0.013013556	0.007315432	0.008134636
D6	pool_b	25513	6471	35	5	3	0.032106227	-0.1104462	-0.013084836	-0.046987341	0.091739435	-0.036773724	-0.020253498	-0.017825784	-0.03361244	-0.036225247	-0.077198472	0.011042648	0.004514245	0.010100255	-0.026527232	-0.030311125	-0.036356997	0.029006447	0.020626091	-0.012558725	0.003807653	0.016210486	-0.008150723	-0.009157913	-0.037373393	-0.01255399	-0.001588983	0.008984737	0.012825446	-0.002422006	0.006716373	0.016053346	0.000807465	-0.020129089	0.00913108
D6	pool_b	22011	6167	36	5	4	0.054816459	-0.143802324	0.000243666	-0.046752043	0.079901999	-0.055839501	-0.027675387	0.009593942	-0.039490458	-0.070038045	-0.034987088	0.006830065	0.01388986	0.010352289	-0.029056355	-0.025857823	-0.035618026	0.025025558	0.019786854	-0.007125551	-0.000272283	0.028192832	-0.034467437	-0.013472377	-0.026060406	-0.010296935	-0.011051014	0.022800076	0.013101604	-0.018479886	0.029150473	0.00460869	-0.004100481	-0.004049183	0.009703067
D6	pool_b	15387	6131	37	5	5	0.009486758	-0.113980569	-0.034459957	-0.003340813	0.070751363	-0.027847378	-0.015774507	0.027094859	-0.002552675	-0.036777929	-0.066579553	0.122925572	0.001075985	0.096709248	-0.004869207	-0.041107876	-0.018075604	0.025779133	0.013589518	-0.020927113	0.028287905	-0.038675546	0.005921126	-0.017860299	-0.008509332	-0.036615875	0.006709928	0.038703454	-0.004816343	0.034558904	0.001643527	0.017015122	0.00478898	0.014923781	0.038227482
D6	pool_b	24322	7126	38	5	6	0.033080796	-0.136798885	-0.014750635	-0.028254946	0.084427612	-0.039475039	-0.022554771	0.014016509	-0.027241254	-0.035353935	-0.05954589	0.036855056	0.003314944	0.03421928	-0.017990981	-0.037100897	-0.031053918	0.036640513	0.023654124	-0.01539216	0.008153324	0.011314577	-0.0031063	-0.012400399	-0.003334471	-0.026800454	-0.009686755	0.027659094	0.011639037	0.002037235	0.012338321	0.014274429	0.005042353	-0.004582513	0.015362842
D6	pool_b	6108	3082	39	5	7	0.028193424	-0.07045724	-0.004314394	0.000948318	0.106530253	-0.005355258	-0.038626075	-0.000986852	-0.014836253	-0.010323536	-0.062791157	0.116189839	0.014734608	0.099110315	-0.026805523	-0.014568404	-0.03294592	0.009841884	0.018943598	-0.003807928	0.016491661	-0.031060833	0.033908486	-0.008701977	-0.007343287	-0.014881232	0.010140701	0.049010381	0.015590302	0.049533486	-0.002603604	0.01458427	0.006970585	0.015217336	0.024364122
D6	pool_b	8091	3357	40	5	0	0.038235912	-0.116488351	-0.0029163	-0.022455633	0.056101812	-0.016149541	-0.032758874	0.002910407	-0.031934374	-0.0158803	-0.064277012	0.041120821	0.01974195	0.034847595	-0.039337666	-0.005977106	-0.040830205	0.011336276	0.033476869	-0.005114449	0.002840746	-0.010000404	-0.009119554	-0.023548243	0.004073828	-0.024640448	-0.008411147	0.010227699	0.015192775	-0.001996738	-0.022025008	0.017461754	-0.010733605	0.01012957	0.035200848
D6	pool_b	32639	7106	41	6	1	0.045188838	-0.140138833	-0.000159282	-0.046482112	0.097589199	-0.052743146	-0.032620116	0.012460227	-0.035356346	-0.021246461	-0.031730204	-0.009193354	0.015203276	-0.002688152	-0.025534982	-0.028941779	-0.038726108	0.03514302	0.021603778	-0.005653049	-0.008022538	0.030822358	-0.029837383	-0.008030728	-0.036279984	-0.013792085	-0.011214177	0.019708906	0.012807619	-0.027028687	0.005841494	0.011409036	-0.006222062	-0.020996056	0.006323976
D6	pool_b	39228	7764	42	6	2	0.049809971	-0.127613194	-0.011903968	-0.045810801	0.100126883	-0.052688008	-0.031199425	0.008260822	-0.030327533	-0.021209657	-0.044145897	0.004950981	0.006233938	-0.02013844	-0.019921557	-0.026133738	-0.032577545	0.06397551	0.017510878	-0.004960209	-0.003062248	0.027700429	-0.001777352	-0.007645313	-0.010056606	-0.017248332	-0.013424244	0.000671283	0.01057054	-0.000606346	0.004318901	0.015260687	-0.004395572	-0.011845774	0.016266045
D6	pool_b	13489	4548	43	6	3	0.048463111	-0.076429039	-0.007583467	-0.044430912	0.053823976	-0.03778991	-0.03820057	0.004602034	-0.035524715	-0.079758385	-0.082428327	0.002396421	0.009915914	-0.001496736	-0.034006117	-0.008814333	-0.038224903	0.004573932	0.025934781	-0.005578685	0.003410878	0.002478862	-0.036046517	-2.05E-05	0.015004395	-0.026969954	-0.017684971	0.024699198	0.010314365	0.000722274	0.006739538	0.010790714	0.000281011	-0.022708506	0.005755433
D6	pool_b	28343	6836	44	6	4	0.032006668	-0.117516902	-0.005298099	-0.050967379	0.091586991	-0.04051338	-0.028822074	0.008535126	-0.029071226	-0.053556172	-0.053455117	0.016686766	0.009448326	0.01662106	-0.026672435	-0.013270735	-0.040789731	0.030111444	0.028940087	-0.009265033	0.0055055	0.023513316	-0.006949609	-0.014981663	-0.00827957	-0.022945366	-0.007997116	0.022242545	0.000469298	-0.002437132	-0.025944899	0.020610676	0.001548481	-0.006058683	0.015910256
D6	pool_b	22508	6241	45	6	5	0.034953362	-0.108775098	-0.037203843	-0.037384944	0.084784219	-0.040233496	-0.025180196	-0.007171136	-0.024864324	-0.013320768	-0.08486689	0.024565383	0.005323966	0.023332106	-0.021656873	-0.021518341	-0.02932658	0.022516945	0.024828433	-0.011124797	0.009444862	0.010215455	-0.025024923	-0.016009221	-0.00538681	-0.02611697	-0.00857502	0.006959027	0.008462226	0.017638693	0.000127393	0.008667625	0.002978225	-0.009458564	0.020270119
D6	pool_b	19057	5622	46	6	6	0.04257327	-0.12767288	0.002921909	-0.031371445	0.060991629	-0.049703604	-0.032220635	0.025250174	-0.034848275	-0.04487723	-0.063556295	0.0076102	0.00413937	0.022934609	-0.028362297	-0.02000326	-0.044595148	0.048137694	0.026302831	-0.008915402	0.005020009	0.006012063	-0.025717339	-0.014322904	-0.009048898	-0.014272233	-0.009514102	0.00646349	0.009890943	0.006252967	0.011125515	0.017012916	-0.01944121	-0.013256254	0.022038578
D6	pool_b	23308	6561	47	6	7	0.031467991	-0.162272552	-0.003174449	-0.030931926	0.072968665	-0.044273173	-0.027198301	0.051514784	-0.021079625	-0.048516062	-0.05555677	0.036777632	0.007797083	0.025564612	-0.02167724	-0.019130025	-0.036054526	0.01357154	0.026712356	-0.004242132	0.010091209	-0.001740303	-0.007600442	-0.010692697	-0.026354257	-0.022922671	-0.001818274	0.004838892	-0.001813101	0.008667712	0.042521678	0.017333509	-0.013657813	0.006649615	0.018840774
D6	pool_b	33057	7392	48	6	0	0.029849033	-0.139799326	-0.011842968	-0.033389812	0.095937222	-0.050683893	-0.023914241	0.030586747	-0.025364005	0.007395998	-0.055793563	0.021082989	0.014775121	0.03012344	-0.015384059	-0.032428956	-0.029368433	0.055003963	0.013531592	-0.013905123	0.016136718	0.009707527	-0.008313228	-0.018497607	-0.003453199	-0.026307116	-0.011116679	0.002665903	0.002957502	0.009076716	0.003761921	0.009839814	-0.006115185	-0.008482514	0.005112739
D6	pool_b	27686	7027	49	7	1	0.039287344	-0.156456521	-0.00677035	-0.030100983	0.094271238	-0.039960501	-0.030628959	0.013214361	-0.021925601	-0.042110844	-0.045516661	0.023173374	0.004837829	0.025551712	-0.020142701	-0.034188261	-0.036759013	0.04062045	0.019315303	-0.007729265	0.009444607	0.018921796	-0.021120789	-0.015493403	-0.003602984	-0.016120912	-0.013018736	0.02193012	-0.001748879	-0.015379322	0.020109595	0.00959874	-0.008108511	-0.014261124	0.007640127
D6	pool_b	27432	6717	50	7	2	0.042795715	-0.112941866	-0.015501367	-0.046223206	0.094568439	-0.049863876	-0.031660691	-0.016513892	-0.038756933	-0.042669314	-0.081705835	-0.005284757	0.005526326	0.020771191	-0.030461282	-0.029168566	-0.034695979	0.033423499	0.016017565	-0.005865528	0.000454536	0.020027826	-0.024039549	-0.013645611	-0.028122682	-0.020008728	-0.010346849	0.019284709	0.012637032	-0.002897304	0.014612667	0.011271888	-0.018419344	-0.010957696	0.007181911
D6	pool_b	27011	6973	51	7	3	0.051160729	-0.144378554	-0.008313072	-0.038736291	0.081706504	-0.047290629	-0.038265171	0.014059821	-0.030623997	-0.035950325	-0.059747275	0.00214688	0.019218616	0.005978316	-0.024840102	-0.019426491	-0.039191711	0.026679627	0.021216221	-0.010551696	-0.000432674	0.020464105	-0.024668363	-0.011595321	-0.036691388	-0.013790913	-0.009193853	0.049603227	0.003455981	-0.001934576	0.020025688	0.018500547	0.001367024	-0.0120545	0.012136159
D6	pool_b	15270	5837	52	7	4	0.013198456	-0.095319868	-0.052409452	-0.02129209	0.084897765	-0.022605109	-0.027875042	0.015329045	-0.009721435	-0.012071933	-0.064025401	0.121872833	-0.004748568	0.10744309	-0.007753096	-0.045168001	-0.016490362	0.021382436	0.018152357	-0.015500403	0.030297678	-0.055460278	0.004461586	-0.02606335	-0.009535557	-0.027879146	0.002778343	0.041086113	0.010474687	0.028207628	0.005022932	0.007655084	0.012865375	0.009374426	0.023150152
D6	pool_b	28620	6854	53	7	5	0.054133317	-0.128474501	-0.004532597	-0.044867763	0.073363256	-0.055593977	-0.029856621	0.023635313	-0.0305999	-0.05005413	-0.063262166	0.002499739	0.013373282	0.011946286	-0.023886848	-0.021750013	-0.038471103	0.050292873	0.022283879	-0.002383243	0.002250503	0.020231316	-0.009688543	-0.01070111	-0.002545377	-0.022360783	-0.007511135	0.014228831	0.012725752	-0.013446826	0.019254172	0.016425453	0.006690429	-0.015448025	0.018054625
D6	pool_b	30813	6953	54	7	6	0.039338248	-0.150224448	-0.009546792	-0.038687291	0.097955219	-0.050462476	-0.028804181	0.015914735	-0.03431098	-0.017594761	-0.047373674	0.025983238	0.010928474	-0.00060352	-0.021176321	-0.026810744	-0.037356016	0.044953357	0.020939269	-0.008944805	0.006702472	0.037571917	-0.01617697	-0.011708372	-0.02441396	-0.021139143	-0.008238865	-0.003256732	0.009579481	-0.00559427	0.001783952	0.014719619	0.006957299	-0.002098869	0.004436295
D6	pool_b	16837	5257	55	7	7	0.038955167	-0.115712346	-0.004615411	-0.03625548	0.080865377	-0.040545385	-0.028835591	0.013367137	-0.020483185	-0.031951261	-0.055232804	0.028072055	0.010809479	-0.012084499	-0.01684901	-0.020505488	-0.031052574	0.017948662	0.017185815	-0.006887533	0.006972365	-0.000528259	0.005459894	-0.013285219	0.012569301	-0.019268513	-0.019077682	0.007487832	0.014080904	-0.001360514	-0.004041519	0.008623264	-0.004023113	-0.015393884	0.026930769
D6	pool_b	563463	17701	56	7	0	-0.001537291	-0.102340723	-0.049438065	-0.024045712	0.080790229	-0.055432738	-0.015136927	0.027174406	-0.014079313	0.012826697	-0.083708204	0.003385513	-0.008600399	0.025032547	-0.007624233	-0.046383106	-0.01933385	0.033690177	0.012536893	-0.016784188	0.009719843	0.009408565	-0.003542357	-0.019557045	-0.012795148	-0.033559687	-0.01317685	-0.001637507	-0.02325742	0.01648131	0.024377713	0.019329495	-0.023077363	0.00369872	0.020576431
D6	pool_b	28170	7178	57	8	1	0.030021211	-0.15511922	0.006789354	-0.05100074	0.082242555	-0.051606669	-0.032569393	0.027225324	-0.03559289	-0.036841626	-0.019936558	0.020150525	0.013904621	0.012316087	-0.028926524	-0.022055306	-0.040104966	0.036407428	0.022051946	-0.009671584	0.004815039	0.01919184	-0.036206887	-0.012899944	-0.000653868	-0.027786828	-0.006375339	0.00575235	0.001348644	-0.021633427	0.029383568	0.021611691	-0.0079992	0.006975157	0.00566596
D6	pool_b	31681	7647	58	8	2	0.042668618	-0.128482142	-0.004132271	-0.032855724	0.101227617	-0.043961371	-0.023375688	0.026544693	-0.026374929	-0.038810592	-0.056830106	0.020376852	0.006619073	0.021380363	-0.015813112	-0.031911023	-0.030970899	0.045837818	0.026673797	-0.014780147	0.005828859	0.02404111	-0.021477567	-0.020178967	-0.020001473	-0.019476702	-0.003294678	0.024689507	0.000649462	0.007047686	-0.010868071	0.01505998	-0.00506478	0.000654177	0.005284367
D6	pool_b	20260	5790	59	8	3	0.042681014	-0.138326807	0.011122168	-0.047872335	0.080592635	-0.045001655	-0.032053932	0.017858687	-0.039617979	-0.033647815	-0.043725804	0.020414371	0.007060218	0.013953205	-0.023911479	-0.024960995	-0.043926533	0.041111407	0.025446877	0.002197947	0.006415468	0.026356087	-0.022047028	-0.011851444	-0.007630737	-0.013565768	-0.013606889	0.012933506	-0.005580102	0.006460721	0.016795277	0.01665404	-0.001972888	-0.006279442	0.009389839
D6	pool_b	47072	8632	60	8	4	0.039276135	-0.155879114	-0.005230283	-0.038155174	0.108364128	-0.051099837	-0.028963443	0.023051723	-0.029098939	-0.013006638	-0.038687072	0.00875273	0.006868649	0.016980119	-0.017564711	-0.034932315	-0.035398183	0.048505794	0.019391032	-0.008084213	0.001546485	0.024272573	-0.032983869	-0.015225729	-0.00512215	-0.023960522	-0.003670302	0.002192413	0.011418293	-0.006778547	0.030373722	0.011098717	-0.004001253	-0.016686644	0.009453238
D6	pool_b	59184	9305	61	8	5	0.042682318	-0.158593575	-0.004699764	-0.039695368	0.099870985	-0.062431557	-0.021865197	0.030619011	-0.030392261	-0.030588801	-0.060225419	-0.004749992	0.001713267	0.006457365	-0.016039913	-0.032688068	-0.03139527	0.041942064	0.019334111	-0.010085856	0.00422324	0.026339822	-0.019923493	-0.010244292	-0.022736553	-0.019579257	-0.010998564	5.03E-05	-0.004755121	-0.003431011	0.020707714	0.017375274	0.005020635	-0.015898369	0.006700026
D6	pool_b	4913	2519	62	8	6	0.0260309	-0.090100962	0.012177689	0.019151524	0.055368036	0.007146895	-0.02739637	-0.023923055	-0.024385551	-0.022613685	-0.010859658	0.123511905	0.028880887	0.11799187	-0.026314342	-0.018895685	-0.032155496	0.007140165	0.007530408	-0.005519558	0.026171769	-0.031924839	0.02858061	-0.002762296	0.000896762	-0.017905926	-0.005200136	0.037994989	0.00986678	0.038446859	-0.013262019	0.009075304	0.009620241	-0.002560561	0.052054972
D6	pool_b	23558	6266	63	8	7	0.0433627	-0.134260581	0.002993205	-0.038506745	0.09910113	-0.047785197	-0.033554743	0.014818325	-0.023304293	-0.014122871	-0.041911945	0.02113974	0.010767167	-0.008467681	-0.027697474	-0.01877953	-0.038076042	0.047285936	0.023181173	-0.011112798	0.004733025	0.031449738	-0.018093748	-0.016164175	-0.015176982	-0.015385839	-0.009316805	0.004996781	-0.016995424	0.001148315	0.025540032	0.007662351	-0.005208972	-0.013993443	0.008779824
D6	pool_b	49161	8918	64	8	0	0.048770824	-0.151193291	0.00297394	-0.04548503	0.092790147	-0.053460691	-0.029551026	0.062096578	-0.032547359	-0.002458794	-0.022865126	0.022207058	0.014439025	-0.003988612	-0.024325951	-0.026065373	-0.034181388	0.055555066	0.017168542	-0.01087363	0.007111251	0.026990806	-0.019881629	-0.013139047	-0.003127503	-0.014095071	-0.012202713	0.00786707	0.006407833	-0.005658897	0.031198383	0.010229329	-0.015221345	-0.015267083	0.015170209
D6	pool_b	16361	5750	65	9	1	0.046056156	-0.103314503	-0.034886251	-0.038317493	0.083744247	-0.040648323	-0.031841379	-0.010739011	-0.023272173	-0.051373229	-0.05454598	0.055372166	0.000209321	0.025320608	-0.020432534	-0.028770085	-0.028578831	0.046857784	0.019530079	-0.015169421	0.007924804	-0.003755795	-0.020577524	-0.008551309	-0.009797699	-0.022293829	-0.012475004	0.056962096	0.01237627	-0.003166955	-0.001792381	0.011660314	-0.014983957	-0.011116888	0.026135103
D6	pool_b	29429	6862	66	9	2	0.04510027	-0.147651721	-0.001597832	-0.042742679	0.092895702	-0.041757845	-0.033590614	0.006579891	-0.036988523	-0.06149493	-0.048322004	0.004433637	0.010896539	0.016480962	-0.02968482	-0.02130484	-0.039901908	0.021764647	0.019576136	-0.003258544	0.00391785	0.035196294	-0.02346294	-0.008393249	-0.007275135	-0.021957402	-0.009263758	0.016549275	0.012603615	-0.01293332	0.010637535	0.018579031	-0.010398025	-0.00886103	0.008975167
D6	pool_b	25657	6672	67	9	3	0.036704958	-0.11597384	-0.009916494	-0.039549592	0.097955362	-0.036299758	-0.024616788	0.006234744	-0.022341745	-0.054331179	-0.057425207	0.022307131	-0.003665717	0.013658153	-0.020958404	-0.031980164	-0.035395864	0.027720627	0.025912334	-0.013951162	0.003098816	0.015522946	-0.002912252	-0.009284762	-0.0336928	-0.02006182	-0.005867847	0.018112208	0.009384152	-0.001514677	-0.004436301	0.009868915	-0.008474124	-0.007056018	0.01998308
D6	pool_b	19690	5729	68	9	4	0.040319013	-0.109450416	-0.004977818	-0.03621307	0.057357699	-0.063109652	-0.029059233	0.022950658	-0.026771765	-0.034891462	-0.082017174	0.015398354	0.012979002	0.027938683	-0.023140743	-0.027851129	-0.033895962	0.070826167	0.027607441	-0.002796143	0.008486463	0.015565933	-0.017916756	-0.011464547	-0.010990266	-0.018588735	-0.006127987	0.016115443	-0.013260456	-0.011279376	-0.021038492	0.017638627	0.008621187	-0.021458795	0.018827775
D6	pool_b	4846	2649	69	9	5	0.043336726	-0.093546695	0.003049146	-0.011528307	0.047237611	-0.045268804	-0.045886693	-0.003316358	-0.030322064	-0.025678252	-0.03875363	0.120779809	0.030180423	0.116170752	-0.036063172	-0.016698924	-0.035846751	0.016431588	0.027598556	0.002948275	0.021124049	-0.045732946	-0.042967579	-0.011595892	-0.005739614	-0.019273771	-0.00860223	0.073548537	0.013939856	0.021533344	-0.003295997	0.017363265	0.002155698	-0.011921096	0.040973378
D6	pool_b	25165	6583	70	9	6	0.049954592	-0.149102498	0.006048642	-0.047824515	0.103630616	-0.052144077	-0.021679175	0.009662727	-0.02732987	-0.001603779	-0.052423901	0.024932362	0.007164332	0.023912764	-0.01876338	-0.025963573	-0.03013503	0.04400666	0.014908717	-0.009700488	0.005499231	0.017210478	-0.01627527	-0.011519921	-0.032030975	-0.017683143	-0.009646382	0.016610208	0.011205867	0.005609483	0.046478369	0.015604475	-0.00895463	-0.002563312	0.015857306
D6	pool_b	8238	3680	71	9	7	0.015763626	-0.085347521	-0.013548476	-0.027361515	0.07475947	-0.01220433	-0.022540276	-0.010052292	-0.013595244	-0.00568426	-0.052229309	0.089946761	0.024104401	0.072432836	-0.036655916	-0.022600967	-0.033360522	0.011697774	0.022378796	-0.000291415	0.01667283	-0.04296447	-0.010413582	-0.017106343	-0.003663166	-0.018776682	0.001422357	0.012478833	0.012896217	0.016834668	-0.025388436	0.014789783	-0.009383094	-0.00094639	0.036711266
D6	pool_b	27739	6482	72	9	0	0.029764364	-0.108771503	-0.031268358	-0.03176607	0.070730532	-0.034628806	-0.033437997	-0.018075416	-0.026282511	-0.007770083	-0.094292737	0.011079167	0.007450592	0.008433094	-0.022566604	-0.024128416	-0.031152815	0.019514092	0.021357099	-0.007477452	0.010364111	0.015690741	0.00118675	-0.007323381	0.013879486	-0.024815184	-0.013866813	0.010431508	0.012559074	-0.001875284	-0.015472123	0.013607155	-0.021817582	-0.011116018	0.019762311
D6	pool_b	24606	7142	73	10	1	0.029041249	-0.154466058	-0.018449974	-0.027936391	0.084024671	-0.040972047	-0.024813226	0.031335231	-0.01810861	-0.040118899	-0.066682316	0.037956645	0.00641172	0.04662997	-0.017516823	-0.042328721	-0.032585328	0.025968654	0.014773297	-0.005857116	0.01065775	-0.006155887	-0.016053404	-0.016703496	0.0002588	-0.026683204	-0.008810706	0.030960686	0.013971918	0.008983415	-0.009600824	0.01628263	-0.000402967	-0.007869901	0.022258172
D6	pool_b	15658	5088	74	10	2	0.030422264	-0.084409725	-0.084681097	-0.017005727	0.026534112	-0.033433539	-0.024107841	-0.018386101	-0.027274619	-0.036872342	-0.040010345	0.018497209	0.002104903	0.030984694	-0.035180667	-0.033364329	-0.033588396	0.005387878	0.018691058	-0.007086471	0.00801345	-0.021447314	0.000130812	-0.01370806	0.003156415	-0.039473068	-0.02030983	0.021330459	-0.009896548	0.012217488	-0.014488128	0.010283607	-0.006781037	-0.006700444	0.054239845
D6	pool_b	24876	6512	75	10	3	0.045753622	-0.163620702	0.003550294	-0.036732349	0.088797763	-0.060521093	-0.024131592	0.016896566	-0.025118099	-0.04509584	-0.038354277	0.022203791	0.006713123	0.001948013	-0.02558583	-0.024265449	-0.036492418	0.045413869	0.022967988	-0.008900453	0.001184343	0.017045651	-0.033488112	-0.010523272	-0.019994095	-0.022291471	-0.00705488	0.021677221	0.010340533	-0.015049684	0.015824171	0.019307428	-0.001574777	0.010083208	0.000947919
D6	pool_b	20517	6132	76	10	4	0.033238304	-0.135174211	-0.011526035	-0.04152493	0.089580125	-0.033292756	-0.027243298	-0.001873825	-0.025555568	-0.033415363	-0.055830746	0.020644239	0.010213175	0.03578162	-0.022567217	-0.031421001	-0.039331273	0.031006885	0.026701468	-0.006742971	0.010984055	0.011521571	-0.022184799	-0.009315249	-0.002819935	-0.018820318	-0.01376026	0.047721489	0.013554488	0.001399367	0.016682317	0.011496219	0.002196807	-0.01002446	0.020862979
D6	pool_b	23343	6229	77	10	5	0.031850751	-0.137589449	-0.013285926	-0.039132882	0.066854808	-0.049010913	-0.032628236	0.026403291	-0.035922592	-0.028687121	-0.092010036	0.018353709	0.013329209	0.015187861	-0.028474942	-0.009484273	-0.034264941	0.013161617	0.018438697	-0.007155775	0.003100868	0.010173327	-0.022874479	-0.013119781	0.005711284	-0.024767096	-0.004223483	0.012013291	0.01183175	-0.002923094	-0.008745967	0.019198273	0.011579755	-0.010033555	0.013465064
D6	pool_b	34511	7366	78	10	6	0.040659292	-0.129259176	-0.004399101	-0.047218287	0.100018577	-0.052362544	-0.025886842	0.035915241	-0.023725869	-0.011020884	-0.064649395	0.017172933	0.007718567	0.016016911	-0.019273029	-0.029369286	-0.034152067	0.065680547	0.01937173	-0.00707486	0.003591398	0.023672678	-0.022251514	-0.013092511	-0.025055066	-0.019615783	-0.006455618	0.016912829	0.003210357	-0.005875166	-0.019706379	0.007969925	0.003397187	-0.011486849	0.0212656
D6	pool_b	26420	6552	79	10	7	0.050118176	-0.14161214	0.001857561	-0.031377233	0.094307851	-0.048536484	-0.033181376	0.036085409	-0.037757983	-0.017867015	-0.048058201	0.010388584	0.012029522	0.005062068	-0.023731609	-0.015611871	-0.039509143	0.039018377	0.023193353	-0.006687016	-0.00114586	0.026699051	-0.012654809	-0.009510257	-0.023069624	-0.019085483	-0.008038046	-0.007975014	-0.0281324	0.004623084	0.014675452	0.021380183	-0.011508571	-0.016787028	0.015620838
D6	pool_b	6479	3325	80	10	0	0.018753951	-0.088659034	-0.044977884	-0.03718857	0.077201514	-0.022448713	-0.040223634	-0.002344983	-0.016345874	-0.006983072	-0.041892369	0.12588135	0.026838372	0.09973702	-0.013240879	-0.030390291	-0.027769065	0.005754224	0.015477741	-0.013003367	0.015125188	-0.038041554	0.018089042	-0.007127179	0.006562839	-0.026633445	0.008438935	0.060537002	0.005207916	0.036719656	-0.007294836	0.007825774	0.015876303	0.007124509	0.048512582
D6	pool_b	21636	6063	81	11	1	0.043007066	-0.148246781	0.001025663	-0.037049672	0.064126433	-0.054922294	-0.0356326	0.02284127	-0.038421422	-0.048159859	-0.04699346	0.006196806	0.01671895	0.002034667	-0.029261254	-0.020744355	-0.039020419	0.012578705	0.024665906	-0.006455636	0.002783801	0.028785376	-0.010996623	-0.006573886	0.004343522	-0.011706843	-0.012573607	0.033963569	0.010139631	-0.018801808	-0.003671529	0.016953147	-0.018320145	-0.017351593	0.007257541
D6	pool_b	18836	5703	82	11	2	0.039028954	-0.099070497	-0.000376543	-0.021812902	0.053828433	-0.037527618	-0.021064586	0.044452856	-0.022002581	-0.050269766	-0.098754816	0.038715334	0.014677128	0.018553423	-0.020494729	-0.022070713	-0.035523595	0.028708379	0.019655879	-0.015967364	0.005223195	0.020159093	-0.031438765	-0.017275644	0.003688241	-0.017009128	-0.004799569	0.017644881	-0.006879923	-0.007624457	-0.03871927	0.025075648	-0.003931643	0.016428828	0.010219602
D6	pool_b	16011	5293	83	11	3	0.031257322	-0.113471563	-0.008557194	-0.031811836	0.070124875	-0.031820428	-0.02821645	0.007651482	-0.028098905	-0.033161757	-0.061549928	0.030170132	0.006230429	0.025621884	-0.024179384	-0.018732496	-0.030945347	0.035885107	0.027279655	-0.001057189	0.0112095	0.018502654	-0.016924588	-0.014961131	0.010150882	-0.021991616	-0.00154824	0.040647302	-0.051353755	-0.006219854	-0.013458463	0.018738913	-0.006066125	-0.000858989	0.018248307
D6	pool_b	15190	5417	84	11	4	0.012524458	-0.123739675	-0.001080691	-0.023381914	0.040398287	-0.034606287	-0.027224362	0.016927883	-0.027193944	-0.043815048	-0.102154913	0.099567614	0.005334102	0.035647517	-0.024233888	-0.025610341	-0.023651597	0.008306669	0.024066092	-0.011108179	0.01527827	0.01586423	-0.035941033	-0.026453356	-2.60E-06	-0.022962828	-0.00306512	0.054467075	0.011591205	-0.006908407	-0.009788168	0.030825157	0.001232586	0.009436248	0.006130475
D6	pool_b	24188	6525	85	11	5	0.050266864	-0.146792765	0.00940193	-0.036667894	0.088974205	-0.056569454	-0.031821882	0.060551659	-0.024854925	0.003806919	-0.036067141	0.026290265	0.013222263	0.014665332	-0.01898235	-0.03033567	-0.03708357	0.040540612	0.016454789	-0.008051628	0.004765174	0.00451952	-0.015083488	-0.011310378	-0.030153977	-0.014270761	-0.015430911	0.009711537	-0.005058257	0.011557933	0.039105798	0.007569449	0.00386563	-0.003170914	0.028741018
D6	pool_b	22223	5937	86	11	6	0.05075672	-0.137347002	0.008287899	-0.031714394	0.103066569	-0.046900492	-0.026959965	0.012355497	-0.033788252	-0.01173571	-0.041174434	0.002050633	0.007835568	0.012626584	-0.031154086	-0.024537721	-0.036001741	0.043576998	0.020047923	-0.001898032	0.002282742	0.026669506	-0.012687577	-0.016455277	-0.020576181	-0.01579854	-0.016432351	0.004278165	0.009964429	0.000975602	0.02631536	0.011846313	-0.00857149	-0.020503278	0.010635748
D6	pool_b	21834	5974	87	11	7	0.034111133	-0.142104138	-0.003697025	-0.03714049	0.076511117	-0.050864026	-0.029349748	0.036488226	-0.041002947	-0.00924835	-0.050357097	0.015350087	0.015105197	-0.007695941	-0.025754968	-0.019444643	-0.033271292	0.024059335	0.020296872	-0.004221633	-0.003069357	0.02175989	-0.02478289	-0.013679121	-0.030787876	-0.017390377	-0.016463266	0.010002641	0.009266803	1.83E-05	0.015218015	0.009779729	-0.013919457	-0.006629656	0.019142289
D6	pool_b	26416	6511	88	11	0	0.040598893	-0.135438701	-0.018762179	-0.048245692	0.100684426	-0.053566971	-0.026239366	0.02009369	-0.030649719	-0.009842988	-0.080389094	0.021770278	0.011151885	0.022242847	-0.025126356	-0.031748819	-0.031698791	0.021077791	0.020466881	-0.005852231	0.004085113	0.021192588	-0.032924378	-0.002456588	0.000310289	-0.024530966	-0.007068614	0.002260777	0.009669424	-0.001048137	0.008506704	0.008938306	-0.030298964	-0.001475935	0.021147903
D6	pool_b	11319	4262	89	12	1	0.027241767	-0.045730747	-0.033154713	-0.042821364	0.01356686	-0.033137723	-0.040603052	-0.018317684	-0.023649953	-0.040717342	-0.013013786	0.06647334	0.007128328	-0.017111448	-0.028573341	-0.008209898	-0.036447504	0.038742444	0.020376323	0.003234551	0.009255651	0.002285898	0.013977336	-0.013481468	0.009283519	-0.022662737	-0.013857417	0.030161117	-0.053700597	-0.01562177	-0.010257546	0.023400139	-0.006158397	0.008102174	0.029047914
D6	pool_b	15893	4947	90	12	2	0.040823915	-0.078805333	-0.074624108	-0.039137723	0.041290798	-0.026269793	-0.030887404	-0.013156299	-0.02525423	-0.062705031	-0.025614269	0.025055398	0.009911345	-0.017277176	-0.029267959	-0.025497526	-0.029085644	0.004486763	0.022941443	-0.00385781	0.016608832	-0.011483414	-0.036727155	-0.012338661	0.007285704	-0.038414053	-0.013504128	0.004274811	-0.008091292	0.007737196	-0.024473368	0.020846366	-0.006776937	-0.007994131	0.027775371
D6	pool_b	18025	5469	91	12	3	0.041285004	-0.148262487	0.010133494	-0.035734361	0.082292943	-0.045946868	-0.024529801	0.036079629	-0.02506211	-0.071539636	-0.024616505	0.046727179	0.00731572	0.010294995	-0.019366338	-0.020654158	-0.050533181	0.0196747	0.024344373	-0.005641151	0.008610989	0.014584099	-0.018865466	-0.011759571	-0.007163824	-0.008704003	-0.009008367	0.014984594	0.011112762	-0.004406977	0.011931532	0.022701879	-0.005776713	0.028815297	0.014188664
D6	pool_b	5045	2761	92	12	4	-0.008335032	-0.102945683	-0.009524194	-0.044419308	0.038895817	-0.030409933	-0.043891195	-0.009183248	-0.017351757	-0.024107484	-0.023466212	0.118139009	0.026381862	0.120703416	-0.03475194	-0.002836364	-0.039788627	0.011529347	0.021077259	0.010615809	0.01417049	-0.03157447	0.045503145	-0.019373283	-0.001777666	-0.00981745	0.001537109	0.093355953	-0.046776621	0.035398028	-0.007075227	0.025839209	0.008218096	-0.004120203	0.064453816
D6	pool_b	3731	2138	93	12	5	0.021271806	-0.067907293	-0.011429953	-0.0216632	0.045572498	-0.010067317	-0.043746104	0.000152437	-0.011979917	-0.043913709	-0.006258608	0.149908871	0.042057165	0.084740532	-0.033690941	-0.005776457	-0.028977419	-0.000134633	0.017274914	0.006603157	0.024257699	-0.029715063	-0.030463321	-0.015578564	0.005989299	-0.002143214	0.016956815	0.038853986	0.017198799	0.038072064	-0.0107385	0.009884786	0.031883361	-0.004459933	0.067418947
D6	pool_b	24191	6404	94	12	6	0.036242852	-0.123131927	-0.030194229	-0.037349808	0.096624519	-0.038244467	-0.035461725	-0.006966827	-0.02212575	-0.020637397	-0.073422514	0.040827995	0.000240031	0.004193302	-0.02924396	-0.024135232	-0.03620188	0.019147699	0.018559678	-0.001889261	0.000530404	0.019573599	-0.026738374	-0.014471621	0.007113218	-0.020966013	-0.005137863	0.01259548	-0.005947238	-0.010840673	-0.001286159	0.017606342	0.005129695	-0.005179142	0.019817458
D6	pool_b	31507	7140	95	12	7	0.04061753	-0.160496633	-0.001268058	-0.01949196	0.092091967	-0.053382681	-0.025841665	0.0299346	-0.030182577	0.00047947	-0.04392731	0.023661304	0.007345429	0.004815737	-0.027795289	-0.025334694	-0.03359185	0.021151198	0.021516637	-0.008569289	0.007592516	0.029001394	-0.018293493	-0.01325374	-0.000987811	-0.017140642	-0.009440504	0.003122066	0.011442891	-0.01282386	0.015346595	0.020864835	-0.00407124	0.005892262	0.003873548
D6	pool_b	27936	6446	96	12	0	0.040912777	-0.108601355	-0.01431513	-0.038087297	0.095813272	-0.050311002	-0.032761045	-0.00761849	-0.034842616	-0.012758552	-0.076620165	0.002159512	0.007050503	0.022102607	-0.0224915	-0.030937093	-0.03069534	0.04858198	0.018057829	-0.011277461	0.013163337	0.026833469	0.000400296	-0.014859355	-0.014071804	-0.015585388	-0.007143571	0.00052311	-0.009731391	0.001999367	-0.007721147	0.022088381	-0.026529778	0.004781844	0.015042335
D6	pool_b	15921	5050	97	13	1	0.05041678	-0.153519106	0.006299098	-0.036479364	0.072342588	-0.058197865	-0.03298271	0.012430803	-0.03303304	-0.060316569	-0.044477399	0.037700367	0.008318281	0.003002513	-0.022306627	-0.027769619	-0.046920286	0.039023984	0.024412972	-0.01484417	0.006070015	0.020676835	0.007711389	-0.012614608	-0.027350562	-0.018342571	-0.00960876	-0.001250724	0.012864186	-0.01365934	0.002546228	0.016436413	-0.008054888	0.00281825	0.005419084
D6	pool_b	18885	5685	98	13	2	0.032318444	-0.110126303	0.008099265	-0.046720291	0.061405884	-0.046916837	-0.021471598	0.040820457	-0.021271743	-0.060971757	-0.041316095	0.027623006	0.005843922	0.008940198	-0.029027995	-0.017728502	-0.03358171	0.065278311	0.021791926	-0.010038865	0.013868414	0.012566521	-0.034705025	-0.011598739	-0.009047737	-0.022753372	0.002895166	0.005902618	-0.010029509	-0.005259765	-0.034055912	0.023790692	-0.0018703	0.024337857	0.013559433
D6	pool_b	13624	4555	99	13	3	0.034744733	-0.083563608	-0.019878132	-0.058635152	0.037103166	-0.027207965	-0.040557898	-0.028585676	-0.039771838	-0.061518601	-0.102061571	0.018025361	0.031843796	0.016658777	-0.029773629	-0.027700035	-0.04075712	0.013671058	0.021388852	-0.002061239	0.013766355	0.012713964	-0.035042053	-0.005711302	-0.039820861	-0.030573673	-0.008080255	0.034183239	0.012992913	-0.002343547	0.01286829	0.009255129	-0.001121791	-0.014996852	0.007682152
D6	pool_b	11453	4209	100	13	4	0.040665847	-0.142709517	0.010923651	-0.039444239	0.062582716	-0.034845976	-0.040955164	0.032313799	-0.026956809	-0.050725752	-0.016569813	0.020522254	0.018648441	0.02436936	-0.040871339	-0.012079943	-0.04464889	0.024074711	0.021990211	-0.003376364	0.016989847	0.009816304	-0.035410402	-0.023834923	-0.001807988	-0.013152301	-0.003097516	0.013323221	0.011488907	-0.004595815	0.011328935	0.026891196	0.000225204	0.008471104	0.007054169
D6	pool_b	15164	4904	101	13	5	0.036690888	-0.124108076	0.002738468	-0.04610271	0.073626963	-0.050814575	-0.031728786	0.018005817	-0.026531038	-0.050803216	-0.056751876	0.040247755	0.019495654	0.02702548	-0.024729405	-0.026667416	-0.03589716	0.036703267	0.016987492	-0.014304306	0.012440126	0.018589072	-0.030812775	-0.003721534	-0.002023914	-0.019375949	0.000320519	-0.000567982	0.010486934	-0.002999896	-0.031719742	0.023085697	0.00165536	0.016054936	0.020284396
D6	pool_b	19903	5706	102	13	6	0.044462827	-0.132492828	0.001391832	-0.034240337	0.093994533	-0.057832049	-0.026556463	0.02283193	-0.028474184	-0.018831419	-0.085795423	0.017054006	0.016308311	0.018696562	-0.034865936	-0.03266653	-0.037979979	0.02715588	0.018215078	-0.003609742	0.003330044	0.016406176	-0.00847481	-0.001621655	0.004135838	-0.0219491	-0.015753976	-0.002080692	-0.020915812	-0.008880783	0.023144898	0.020607803	-0.009257707	-0.018369549	0.024991788
D6	pool_b	32167	7186	103	13	7	0.047227966	-0.155409284	-0.001313392	-0.035789755	0.097598727	-0.048672679	-0.030218287	0.035972232	-0.03220069	-0.023596265	-0.027369972	-0.006775018	0.007257727	0.017309013	-0.025362415	-0.028790273	-0.038762311	0.043766823	0.021368727	-0.008570142	0.000864978	0.020699691	-0.031876391	-0.013914578	-0.001089795	-0.018531408	-0.014138489	-0.003572399	0.011706164	0.005343865	0.039791842	0.014412028	-0.001856957	-0.01141469	0.013023095
D6	pool_b	29784	6842	105	14	1	0.052121209	-0.122876778	0.003851799	-0.048326897	0.109407466	-0.046985203	-0.027319055	0.025136707	-0.032403119	-0.05581534	-0.04766907	0.014905752	0.009719564	-0.007297317	-0.024558142	-0.025852135	-0.038205577	0.057821022	0.019634963	-0.003908313	0.003421062	0.030385741	-0.02323035	-0.008377609	-0.009787126	-0.01370339	-0.011050559	0.007929297	0.010870404	-0.003003529	-0.005652647	0.005397727	-0.006491687	-0.011827528	0.001213469
D6	pool_b	15373	5159	106	14	2	0.027580179	-0.152593649	0.001812188	-0.046577229	0.058475299	-0.044172578	-0.038203442	0.042018447	-0.037431441	-0.074583433	-0.029499929	0.030855238	0.010731335	0.021652436	-0.033416244	-0.02329145	-0.044887244	0.032255214	0.021751026	-0.008660024	0.007957137	0.002522345	-0.037786355	-0.009689142	-0.003270254	-0.01983183	-0.012152998	0.007655087	-0.012953079	-0.017603192	0.047436854	0.021289622	-0.004559366	0.023736036	0.014858022
D6	pool_b	23554	6107	107	14	3	0.046711979	-0.120042373	0.012376462	-0.035987082	0.106513713	-0.050930179	-0.03081187	0.029365685	-0.020276585	-0.054042127	-0.018646669	0.012294046	0.02172219	0.002141598	-0.025712374	-0.026360131	-0.034566736	0.048834198	0.020262584	-0.013040008	0.006027264	0.02338012	-0.034668718	-0.011845174	-0.035318908	-0.01943085	-0.011027076	0.009855922	0.00899753	0.001412753	0.008795888	0.015332298	0.004327351	0.009615223	0.007769877
D6	pool_b	15842	5073	108	14	4	0.041230567	-0.130753246	-0.001344543	-0.039463997	0.087394854	-0.054919121	-0.02857382	0.008087495	-0.02828682	-0.011976162	-0.072462927	0.011078445	0.010104387	0.032975136	-0.025351014	-0.027224369	-0.039203728	0.043110699	0.026020239	-0.006360285	0.008169547	0.013732808	0.001503438	-0.019872248	-0.03285722	-0.020599376	-0.0128315	-0.004808783	0.01251764	0.011223698	0.011205053	0.015423796	-0.001590508	-0.011151833	0.021457238
D6	pool_b	25926	6253	110	14	6	0.042483707	-0.137893669	0.005405462	-0.056963626	0.100891751	-0.054035122	-0.030890073	0.021106476	-0.032730077	-0.022337113	-0.031852202	0.002066106	0.015181754	-0.003315486	-0.029507402	-0.018252909	-0.040846421	0.031766396	0.026386341	-0.009496283	-0.001115142	0.036127549	-0.002755973	-0.011490515	-0.027749536	-0.010984037	-0.011623389	-0.002913735	0.010133192	-0.010486585	0.004402921	0.017217589	-0.003157647	-0.022203419	0.002458381
D6	pool_b	22222	5904	111	14	7	0.044756816	-0.13563121	-0.006990934	-0.048419418	0.097735246	-0.059503713	-0.02858195	0.006084587	-0.036362737	-0.043055649	-0.054386316	0.003748469	0.013153855	0.001141269	-0.027842723	-0.018901601	-0.032973013	0.032253404	0.018542161	-0.002885357	0.001412515	0.016550136	-0.014095123	-0.002928793	-0.038363034	-0.018810123	-0.011539032	0.010198843	0.013854561	-0.008227446	0.028728405	0.016218839	-0.006912667	-0.017300092	0.016063033
D6	pool_b	12537	4355	113	15	1	0.043199238	-0.090343455	-0.002395974	-0.049882362	0.056762784	-0.051987006	-0.03395689	0.014788389	-0.042022333	-0.048971053	-0.103089946	0.021684258	0.012899589	0.010131632	-0.031361385	-0.014204363	-0.039216869	0.018271264	0.024780499	-0.00022999	0.008006452	0.014536092	-0.032667689	-0.014705228	0.009906383	-0.018596825	-0.012188874	0.01801383	0.012731794	-0.007667602	-0.042664942	0.019737225	-0.0058765	-0.009572114	0.014956801
D6	pool_b	11874	4086	114	15	2	0.048536504	-0.073347345	-0.066543562	-0.048629876	0.021466581	-0.037235949	-0.015259982	0.006582685	-0.037027447	-0.041315792	-0.016941204	-0.01442883	0.017496141	-0.008454544	-0.036414933	-0.007976084	-0.038619692	-0.013987837	0.02206016	0.004346306	0.001890352	-0.001016031	-0.029306799	0.001573654	0.007422988	-0.050081999	-0.015258389	0.013334311	-0.051136478	-0.004773291	-0.024948749	0.008601301	-0.005424776	-0.005604553	0.021547065
D6	pool_b	18505	5426	115	15	3	0.035117698	-0.104915124	-0.014799553	-0.046050511	0.091071308	-0.02694208	-0.03058085	-0.004259444	-0.026970512	-0.054325265	-0.056705269	0.016976078	0.017696625	0.004853001	-0.024870947	-0.027933176	-0.035912809	0.041809608	0.017013843	-0.002529858	0.015491335	0.018229042	-0.006500431	-0.005120896	0.003758372	-0.014376819	-0.013885192	0.02656505	0.012926913	0.00333135	0.003216392	0.005034916	-0.005204139	-0.01719755	0.017036133
D6	pool_b	22305	5810	116	15	4	0.052358919	-0.116115433	0.004670484	-0.058566278	0.091663513	-0.047742216	-0.032345729	0.008720391	-0.032405549	-0.030342907	-0.066282328	-0.003012581	0.010169634	-0.011107488	-0.031953023	-0.025706669	-0.044148217	0.038562043	0.02199954	-0.006485208	-0.003902298	0.029325416	-0.011579107	-0.017559782	-0.032226622	-0.016562215	-0.017161022	0.008246217	0.011889123	-0.004562702	0.000630162	0.011870806	0.001762257	-0.016290144	0.002756419
D6	pool_b	18260	5255	117	15	5	0.041481412	-0.134223739	0.0160842	-0.045880546	0.089232015	-0.035925821	-0.043036413	-0.006474095	-0.037377805	-0.055630735	-0.058042135	0.018417316	0.019625927	0.002526035	-0.026823548	-0.020098688	-0.033720195	0.046754969	0.026382251	-0.002721319	0.006264646	0.021993337	-0.021509986	-0.008373965	0.000143341	-0.019204139	-0.009326809	0.008207989	0.009197197	-0.004825829	0.033860192	0.006533601	-0.006834692	-0.016112608	0.019013855
D6	pool_b	40430	7950	118	15	6	0.051244253	-0.166953771	-0.000883254	-0.04273821	0.106421544	-0.062372499	-0.028072584	0.039286275	-0.035311761	-0.023120461	-0.039194714	0.010032117	0.009087069	0.004474673	-0.025159103	-0.02870463	-0.030667517	0.042316567	0.023041153	-0.005760301	0.002760103	0.033363003	-0.031781672	-0.012688266	-0.018774502	-0.020287816	-0.010976422	-0.005018641	0.009052849	-0.007912801	0.027167254	0.012834348	0.000802576	-0.009260447	0.013142043
D6	pool_b	16835	5478	119	15	7	0.052923651	-0.146389552	0.005023699	-0.037905285	0.07535678	-0.042347928	-0.033937667	0.021884387	-0.034941154	-0.010340052	-0.018593553	0.024806086	0.020630868	0.008510866	-0.021669897	-0.022888654	-0.039063352	0.044093092	0.023779533	0.000520121	0.003563689	0.003945007	-0.001340876	-0.007004652	0.003239509	-0.012739199	-0.016482006	0.007031219	0.017184017	-0.008310339	0.058388434	0.017636525	0.006539858	-0.012375381	0.010038909
D6	pool_b	23480	6210	121	16	1	0.03202961	-0.161164072	-0.004398446	-0.032873447	0.077473684	-0.042291263	-0.038336519	0.020741068	-0.027375671	-0.058406558	-0.043053768	0.021279376	0.005388852	0.026739268	-0.033159357	-0.021402182	-0.037572736	0.04063095	0.024716477	-0.00451784	0.004453259	0.009473067	-0.032480393	-0.009646767	-0.023077602	-0.018049733	-0.00667051	0.010195777	-0.001899206	-0.000973417	0.027676713	0.026903226	0.010681634	-0.011185899	0.007980362
D6	pool_b	23900	6008	122	16	2	0.047681926	-0.113543454	0.000646855	-0.048419914	0.089728163	-0.044827906	-0.034920295	0.008435081	-0.041200789	-0.078437829	-0.046374428	-0.006844477	0.020597674	0.00058338	-0.028510607	-0.02391276	-0.040198393	0.045297391	0.026644787	-0.002566491	0.009121596	0.029152775	-0.019567845	-0.011093199	-0.019665955	-0.015566211	-0.010885253	0.015887923	0.01030159	0.002308095	-0.012928954	0.017856945	-0.008068634	-0.025676288	0.005943025
D6	pool_b	17850	5660	123	16	3	0.033824731	-0.149527561	0.001937308	-0.038779984	0.087711625	-0.031040715	-0.032140378	0.002536064	-0.027733035	-0.045444885	-0.043821753	0.028587129	0.012647731	0.032617601	-0.028571222	-0.03122855	-0.039486071	0.031988829	0.018305088	-0.011449877	0.008220936	0.017108281	-0.008909593	-0.014743152	-0.006139586	-0.009743436	-0.002470687	0.010655307	-0.008567037	-0.006720219	0.038348293	0.015147407	0.005916045	-0.007056016	0.006670456
D6	pool_b	14774	4955	124	16	4	0.039660938	-0.123301996	0.005359088	-0.035004597	0.083764521	-0.042611919	-0.028655999	-0.001331659	-0.033199157	-0.017698412	-0.068156627	0.00372234	0.008976028	0.013596585	-0.025550476	-0.025843261	-0.037590168	0.02133566	0.024814567	-0.009724743	0.010203491	0.012163494	0.022453494	9.71E-05	0.004241417	-0.021149472	-0.015422022	0.025807811	0.001848958	-0.009604677	0.009898476	0.014315561	0.020963331	0.00641275	0.018070661
D6	pool_b	15676	5249	125	16	5	0.030402477	-0.132132656	-0.013069463	-0.014064601	0.07222837	-0.043857357	-0.021558243	0.027935995	-0.037465055	-0.02320481	-0.035736264	0.046134717	0.003300551	0.050690184	-0.025356352	-0.026264097	-0.032983228	0.026434544	0.024055823	-0.004758231	0.01822818	0.002835196	-0.000114097	-0.019790646	-0.00136209	-0.020014407	-0.002627306	-0.004587474	0.010277255	0.026784946	0.019457251	0.020106596	0.00992436	0.012522251	0.038064865
D6	pool_b	18147	5430	127	16	7	0.04770008	-0.090188685	-0.011565474	-0.050714834	0.090317941	-0.046232761	-0.027580486	-0.019534017	-0.036315187	-0.023186333	-0.071199406	-0.010252365	0.011906871	0.01507455	-0.025785318	-0.025695198	-0.040607088	0.043633859	0.027078965	-0.003787879	-0.000707534	0.034847479	-0.028276551	-0.006131068	-0.019269466	-0.015268264	-0.006732892	0.016239358	-0.006084911	0.00823227	0.01778662	0.015662365	-0.007516407	-0.017315015	0.008138233
D6	pool_b	19934	5677	129	17	1	0.043063198	-0.166938161	0.008220975	-0.05372616	0.071760464	-0.042079343	-0.039835176	0.012632182	-0.041494774	-0.047318493	-0.035899361	0.02167918	0.005891362	0.000803474	-0.024246884	-0.015431879	-0.038272705	0.037152913	0.031453551	-0.011757909	0.007800331	0.028347311	-0.033204998	-0.016225528	-0.007399383	-0.010494842	-0.016672075	0.011434895	0.00897897	-0.009716555	0.028515186	0.022760947	-0.009779195	-0.007218112	0.005197661
D6	pool_b	22528	6067	130	17	2	0.048946238	-0.110392301	-0.003659291	-0.04749405	0.101554561	-0.051932078	-0.032814914	-0.003351691	-0.03132849	-0.048250634	-0.051801533	-0.006094344	0.011247919	-0.000365843	-0.029592154	-0.015783505	-0.036462321	0.038842571	0.024054604	-0.00579039	-0.000320057	0.027316262	-0.009414493	0.000319125	-0.025899876	-0.008831272	-0.017227288	0.00856055	0.014126946	0.006770568	0.023881248	0.012875709	-0.00617061	-0.014985744	0.013573649
D6	pool_b	16644	5108	131	17	3	0.043101988	-0.120411156	0.000160633	-0.047972584	0.085775722	-0.043720367	-0.037607548	-0.00137545	-0.031427351	-0.049312438	-0.048425739	0.002663968	0.010812574	0.007201961	-0.030432684	-0.020979885	-0.03602386	0.041261342	0.021478531	-0.000971452	-0.000401901	0.026799946	-0.004015119	-0.014197799	-0.018303788	-0.024127867	-0.011224237	0.011740665	0.014424242	-0.008217259	0.009025231	0.010168263	0.002548028	-0.020103044	0.014766206
D6	pool_b	30834	7030	132	17	4	0.047801136	-0.138507182	-0.018605014	-0.026937459	0.086728609	-0.047467215	-0.026115513	0.019918066	-0.02697744	-0.011953403	-0.080209189	0.00715203	0.007884582	0.017939796	-0.02056002	-0.023891803	-0.036160214	0.030535717	0.015201176	3.32E-05	0.006469561	0.025234493	-0.018622507	-0.005757961	-0.021696473	-0.022177149	-0.007866426	0.005204358	0.01232238	-0.011587854	0.011736701	0.013542003	0.022998993	-0.011781305	0.013141919
D6	pool_b	27039	7083	133	17	5	0.03845907	-0.157316771	-0.006619236	-0.036026014	0.078260992	-0.053062992	-0.034809677	0.035295969	-0.028163578	-0.01897268	-0.041302059	0.025669074	0.008836521	0.036527924	-0.019104235	-0.02869089	-0.028687021	0.02722982	0.018952824	-0.010116124	0.005422883	-0.004383144	-0.010093647	-0.01737928	-0.001197558	-0.022491988	-0.00767367	0.004056207	0.013469978	0.003389661	0.074242629	0.002152384	0.008797895	-0.008640583	0.02816494
D6	pool_b	16186	5112	134	17	6	0.030854239	-0.105503878	-0.005945692	-0.025312838	0.058661356	-0.042237194	-0.027828214	0.027131215	-0.032212436	7.20E-05	-0.053076217	0.0183689	0.015620459	-0.001528568	-0.019293067	-0.016365705	-0.033195183	0.053945355	0.024999386	0.000439887	0.002521497	0.023072948	-0.004900912	-0.017323628	-0.012334461	-0.020860954	0.000440088	0.009410897	-0.011032225	0.006441323	-0.038791008	0.014795003	0.002355731	-0.016976012	0.018678722
D6	pool_b	21459	5849	135	17	7	0.032749876	-0.126502504	0.005458224	-0.021275046	0.090961196	-0.056167445	-0.022194941	0.029953165	-0.031726874	-0.005100416	-0.07019984	0.003026888	0.002797761	0.01250366	-0.027371202	-0.024187235	-0.035943818	0.045449848	0.022048305	-0.013214588	0.00195151	0.013647593	-0.024555439	-0.016974644	-0.036495649	-0.012767044	-0.014982747	0.003033226	-0.017151442	0.004970817	-0.001008064	0.020114367	0.008883165	-0.014361111	0.017891802
D6	pool_b	17048	5094	137	18	1	0.049623196	-0.112923681	0.000885847	-0.043952404	0.070823817	-0.040078413	-0.028394222	0.000959011	-0.042287646	-0.048539719	-0.068067439	0.005084035	0.009809654	0.003789523	-0.030181637	-0.020381405	-0.031247326	0.045212511	0.020410345	-0.005053817	0.002487295	0.01899366	-0.020709233	0.003218114	-0.033990035	-0.018968726	-0.013116204	0.009837069	-0.005718016	-0.003798049	-0.013033655	0.02012434	-0.009141806	-0.014573924	0.017030043
D6	pool_b	27037	6674	138	18	2	0.047846931	-0.147208986	0.00058879	-0.042848573	0.094431596	-0.048215427	-0.027861668	0.028915383	-0.035303047	-0.022275676	-0.03307775	0.007809221	0.017876923	0.006758926	-0.026798601	-0.021285926	-0.034066942	0.046737986	0.023399096	-0.007956711	0.002604125	0.034867365	-0.032368513	-0.00913509	-0.022125588	-0.013670163	-0.009783138	0.023954215	-0.00019183	-0.013410514	0.019106554	0.014169575	0.005331346	-0.006875559	0.009760044
D6	pool_b	23615	5985	139	18	3	0.043143674	-0.124462345	0.001458957	-0.047967303	0.089560216	-0.05669471	-0.030410331	0.014880217	-0.033599144	-0.030340496	-0.062329608	-0.006584306	0.015343455	0.006368843	-0.026840655	-0.025639018	-0.039852311	0.044549731	0.021996651	-0.007334966	0.002077352	0.024714466	-0.010197764	-0.011414671	-0.009936361	-0.019485738	-0.010059039	0.011502905	0.00944858	0.000466614	-0.004796893	0.015356668	0.017787681	-0.01692122	0.027776455
D6	pool_b	21698	5831	140	18	4	0.04728993	-0.152473331	0.007391608	-0.032740409	0.088666038	-0.060454881	-0.028609446	0.021016008	-0.040215178	-0.016983536	-0.05589234	0.018193974	0.007299379	-0.006087488	-0.024669009	-0.024887411	-0.047498499	0.026331318	0.023803171	-0.010755751	-0.00247961	0.03130181	-0.022532572	-0.008547528	0.001581627	-0.021150641	-0.016700548	0.005086439	0.011127387	-0.006128744	0.014106821	0.012980742	0.024661885	-0.001430407	0.012728232
D6	pool_b	15159	4793	141	18	5	0.047393744	-0.139409089	-0.004163465	-0.050782063	0.085581433	-0.06024563	-0.030336837	0.014819332	-0.037246913	-0.016310416	-0.030220412	0.014432371	0.00860374	0.021844181	-0.030900304	-0.021129511	-0.042576865	0.038599251	0.028184719	-0.004868258	-0.006187692	0.025825436	-0.020922218	-0.019086798	-0.022595396	-0.009233496	-0.002074086	0.027528469	-0.007942259	-0.016530112	0.019287639	0.008921194	0.017619392	0.006230745	0.004782518
D6	pool_b	16633	5170	142	18	6	0.040094596	-0.14563195	0.003571027	-0.029954032	0.081329196	-0.051904981	-0.032893386	0.023505212	-0.034042772	-0.003835679	-0.054795129	0.024772027	0.007505761	0.021326426	-0.029321989	-0.018880653	-0.038104549	0.039203534	0.011589923	0.00163026	-0.000868234	0.019744275	-0.019352776	-0.019657656	0.007434517	-0.017194843	-0.015664916	0.001243313	0.011944754	-0.008441817	0.032499967	0.016596975	0.01543109	-0.014547933	0.007119335
D6	pool_b	26068	6602	143	18	7	0.041871463	-0.150995876	0.000507147	-0.038431242	0.081806587	-0.0476474	-0.024091772	0.052311844	-0.027855745	0.00023895	-0.056343607	0.017661119	0.007345879	0.013725103	-0.021405267	-0.022653989	-0.034787196	0.047353168	0.01668792	-0.006142057	0.006453389	0.016603767	-0.014659512	-0.019670454	-0.022995607	-0.017633824	-0.010303032	0.000390857	-0.020237497	-0.004607914	0.010165602	0.014610519	0.025221744	-0.011118878	0.021599108
D6	pool_b	10762	4044	145	19	1	0.038696277	-0.119360766	-0.00657797	-0.041593862	0.064485444	-0.051924435	-0.030977738	-0.000554857	-0.029614395	-0.033137382	-0.055111076	0.014003887	0.018373393	0.026575559	-0.031819405	-0.015284918	-0.043465644	0.020798094	0.01849803	-0.002762409	0.008025273	0.00374087	-0.035007637	-0.002744948	0.012084601	-0.02085182	-0.015009615	0.016638857	0.014099199	-0.009139744	-0.015482068	0.018910306	0.006079302	-0.012870294	0.019070328
D6	pool_b	20273	5977	146	19	2	0.038935234	-0.109852661	-0.018936581	-0.032574329	0.093788604	-0.039137623	-0.029184798	0.003557644	-0.034160641	-0.013432773	-0.055220637	0.016029461	0.007354755	0.01290378	-0.026625355	-0.021852721	-0.034556037	0.028406993	0.016869006	-0.002976435	0.004293907	-0.001229141	-0.009364201	-0.012611542	-0.015446974	-0.021344112	-0.013908713	0.023426604	0.012245792	0.001364817	0.011366121	0.008002046	-0.01263873	-0.002701974	0.017690523
D6	pool_b	15671	5065	147	19	3	0.046865598	-0.108012853	0.000360642	-0.049567858	0.098732972	-0.033133555	-0.032902769	-0.018478636	-0.028900927	-0.020117124	-0.069361519	0.010062834	0.00744153	0.017824484	-0.027225984	-0.023175425	-0.042377964	0.02774178	0.015117157	-0.00318417	-0.002964049	0.020646877	-0.017355843	-0.007047863	-0.033128799	-0.020918686	-0.014472663	0.031178032	-0.026077914	-0.0078806	0.011591112	0.009203893	0.015005678	-0.010967172	0.012073813
D6	pool_b	19787	5760	148	19	4	0.055696878	-0.102962849	-0.022308683	-0.026046061	0.095119187	-0.041405441	-0.029700285	0.018725497	-0.039469613	0.001159914	-0.078077378	0.02109132	0.016927223	0.011682533	-0.025758668	-0.029225771	-0.034159286	0.053658086	0.01775909	-0.004615482	0.006037616	-1.78E-05	-0.010373829	-0.015819858	-0.024159377	-0.023645001	-0.009383623	0.006202335	-0.016530714	0.041753166	0.017137398	0.000720416	0.021700622	-0.013439266	0.029228058
D6	pool_b	24888	6229	149	19	5	0.049241281	-0.136994034	-0.004280972	-0.044434817	0.086588972	-0.047068828	-0.022699073	0.014244354	-0.03355366	-0.031130539	-0.057041115	-0.006352034	0.013399953	0.004851142	-0.020312102	-0.026754522	-0.036508329	0.048709745	0.017649265	-0.000126189	-0.002150489	0.019996567	0.002341292	-0.001564648	-0.002198783	-0.023413744	-0.012596639	0.004472147	-0.001097123	0.006988143	-0.013448415	0.01129239	0.029388295	-0.019393167	0.018313537
D6	pool_b	16904	5284	150	19	6	0.038151471	-0.141005189	-0.0040837	-0.036731704	0.099204772	-0.047535318	-0.027487108	0.022777487	-0.035895715	0.00300779	-0.044596254	0.02115676	0.010370998	0.019589162	-0.019386592	-0.026076571	-0.042052097	0.027845114	0.026659813	-0.012115103	0.006801184	0.017760919	-0.012921233	-0.011853197	0.005467151	-0.013865807	-0.017089962	0.009743396	-0.024853148	-0.005929318	0.048031894	0.014204421	0.032377792	-0.013818311	0.018546194
D6	pool_b	18286	5233	151	19	7	0.042191437	-0.153056493	0.016936801	-0.039606477	0.081826136	-0.054565859	-0.031465201	0.034602397	-0.044829634	0.003784514	-0.058522754	-0.009768073	0.018475582	0.019618208	-0.027885893	-0.016309933	-0.03646931	0.01969336	0.018931382	0.000172698	-0.006152577	0.044846504	-0.022097197	-0.017048934	0.014098578	-0.010892863	-0.005373361	0.001125238	0.007880683	-0.002574123	0.018878943	0.015297292	0.021729138	-0.009888762	0.006712976
D6	pool_b	14521	4793	153	20	1	0.047980362	-0.105584048	-0.016541156	-0.031469742	0.086615286	-0.043491682	-0.028916766	-0.002388177	-0.030166397	-0.013011555	-0.060591469	0.011603489	0.008055176	0.005489579	-0.021671086	-0.025543738	-0.040225935	0.04057761	0.026248148	-0.002943375	0.008555749	0.020114669	0.013710577	-0.011921491	-0.002096422	-0.023186475	-0.020001481	-0.006648476	0.009934834	0.001794147	-0.003441162	0.016761686	0.011246925	0.006619552	0.012915759
D6	pool_b	21435	5971	154	20	2	0.047750179	-0.169321592	0.004540632	-0.034937632	0.0725489	-0.053297199	-0.027725996	0.03170866	-0.029062277	-0.011669976	-0.039410537	0.020992621	0.016543881	-0.006997125	-0.030162722	-0.02067464	-0.034942278	0.023161902	0.022754044	-0.010735307	0.008577097	0.020428287	-0.032034853	-0.019934034	-0.029365933	-0.014432135	-0.012828335	0.014150778	0.010379467	-0.008481924	0.019589766	0.010651134	0.010700723	-0.014892209	0.01378861
D6	pool_b	3201	1945	155	20	3	0.033926674	-0.091511751	0.001741229	-0.024741107	0.048057216	-0.01575363	-0.05304135	0.003611655	-0.028999183	-0.016504206	-0.010446368	0.125514113	0.040316724	0.09596803	-0.037111671	-0.009944585	-0.025423443	-0.021981699	0.022293083	0.009072986	0.008204087	-0.044719789	-0.042362504	0.005815994	-0.00495395	-0.011896051	-0.009134217	0.029879514	0.014494747	0.03576664	-0.047358787	0.020837723	0.041812692	-0.000661444	0.013476835
D6	pool_b	34031	7439	156	20	4	0.046551481	-0.162056231	0.000466685	-0.047527741	0.095264408	-0.059333808	-0.033253524	0.037756407	-0.029115665	-0.000193998	-0.039037476	0.007359574	0.00368424	0.017381899	-0.017697423	-0.023803515	-0.032584009	0.045443974	0.023314224	-0.00914132	0.000639337	0.020393168	-0.035597042	-0.014348055	-0.025023548	-0.016189143	-0.014964044	-0.008466142	0.011195539	-0.012523126	0.039091286	0.013968581	0.026111705	0.003870927	0.011347109
D6	pool_b	3559	2030	157	20	5	0.041579251	-0.084792119	0.016927765	-0.018612304	0.034456418	-0.020573398	-0.044116358	-0.032183129	-0.030943761	-0.015148534	-0.008889818	0.127733331	0.012520126	0.106659159	-0.046981422	-0.009047778	-0.031711641	-0.006757797	0.025123162	-0.003698453	0.005404765	-0.017700328	0.010364784	-0.020195084	-0.011865353	-0.005373284	0.013696591	0.040160038	0.009852643	0.024903055	-0.021646913	-0.005458077	0.019730816	0.016222597	0.061070287
D6	pool_b	16354	5146	158	20	6	0.044347724	-0.150441479	-0.010774081	-0.046599836	0.090647088	-0.04913364	-0.031488822	0.033164661	-0.030599103	-0.003324076	-0.026884157	0.023184175	0.011382262	0.007885736	-0.028493319	-0.024248203	-0.033101797	0.022287235	0.017586192	-0.004485545	0.011312426	0.016040668	-0.036621485	-0.015985849	-0.004930066	-0.023273087	-0.007412081	0.004760939	0.011520847	-0.006904467	0.002156703	0.008140469	0.017886972	0.007163891	0.012452574
D6	pool_b	14768	5021	159	20	7	0.037320704	-0.090308256	0.002005964	-0.016864041	0.100588981	-0.050976007	-0.025411759	0.017301062	-0.017707725	0.004155548	-0.099573425	0.034698149	0.010237103	0.043383009	-0.019568101	-0.025398477	-0.032676985	0.030619594	0.01684003	-0.010574909	0.00369235	0.005233428	0.003437081	-0.004323374	-0.039352065	-0.017980913	-0.009816329	0.007848234	0.011249286	0.027127535	0.022653393	0.024781728	0.018881548	0.005480844	0.020483003
D6	pool_b	10268	4077	161	21	1	0.03583394	-0.068112081	-0.056932801	-0.024315523	0.018909644	-0.010688614	-0.028448212	-0.008995971	-0.020645633	-0.027177557	-0.022705064	0.005973873	0.01859748	0.012285533	-0.021204032	-0.015021133	-0.038276377	-0.004792434	0.023129331	-0.0025833	0.004467593	-0.020996161	-0.035983942	-0.00234855	0.00051349	-0.042178168	-0.006540471	0.047853955	0.010181035	0.016107369	-0.019711966	0.009408467	0.004268938	0.03353351	0.034149007
D6	pool_b	10598	4090	162	21	2	0.029073342	-0.06784183	-0.045063546	-0.048997436	0.040919074	-0.029660507	-0.01709883	-0.022819802	-0.012792601	-0.016711758	-0.028964763	0.021726734	0.001585922	0.009582817	-0.02137168	-0.028106271	-0.027037437	0.021406154	0.022810222	-0.006151374	0.013021335	-0.017242353	0.00083317	-0.02040667	0.01334991	-0.046223417	-0.004114661	0.025622427	0.01295567	-0.01512881	-0.0152835	0.019860935	-0.002097876	0.009857512	0.025211203
D6	pool_b	12451	4465	163	21	3	0.038795773	-0.112901726	-0.008889596	-0.051311821	0.07464215	-0.044638341	-0.013869582	0.001833498	-0.029330771	-0.022255817	-0.068692576	0.060418936	0.011198931	-0.002122354	-0.011743585	-0.02553596	-0.034575496	0.03614821	0.024911606	-0.011441499	0.006580794	0.010159893	-0.015140487	-0.013215753	0.006845762	-0.026727317	-0.005076366	0.015308809	0.012568053	-0.005512533	-0.025596083	0.030237315	0.021493109	-0.003315133	0.014080603
D6	pool_b	21455	5777	165	21	5	0.039152753	-0.155645386	-0.019862382	-0.038311163	0.085335134	-0.046295498	-0.023822153	0.008503614	-0.031463958	-0.012806436	-0.068231599	0.007718241	0.00593922	0.013315789	-0.018001245	-0.023336659	-0.033573273	0.008088187	0.019761771	-0.005886765	0.000267011	0.019595623	-0.032447979	-0.008519229	0.001117853	-0.019806629	-0.007925352	-0.00549221	-0.00544206	0.006549813	0.028489198	0.011282753	0.019561682	-0.00533508	0.030527799
D6	pool_b	15145	5036	166	21	6	0.045291975	-0.167733046	0.010775516	-0.050014543	0.076927933	-0.035297992	-0.040705229	0.047731624	-0.03664395	-0.009817856	-0.011808533	0.048797912	0.025319662	0.016275078	-0.027075975	-0.021260245	-0.036757222	0.040868479	0.01813304	-0.009543615	0.014006878	0.008719482	-0.037446706	-0.020164976	-0.003154924	-0.012692758	-0.003732357	0.001059349	0.008531123	0.001004916	0.045949352	0.004963547	-0.005575118	-0.003909161	0.014099916
D6	pool_b	14403	4836	167	21	7	0.048107669	-0.08641447	-0.022000341	-0.054880719	0.079643077	-0.053779108	-0.03556214	-0.003971227	-0.026805873	0.000573615	-0.066269139	0.023660045	0.017405885	0.004424492	-0.022161695	-0.027695939	-0.039642829	0.051118886	0.012519873	-0.003319418	0.001033109	0.005517603	0.020038496	-0.011178203	0.003128068	-0.014201617	-0.010265238	0.013040549	0.019128009	0.007531501	0.005545025	0.010971449	0.015415848	-0.02430505	0.024609666
D6	pool_b	10670	4093	169	22	1	0.039163163	-0.071034713	-0.061311773	-0.019241848	0.020628461	-0.034675958	-0.036660842	-0.015578043	-0.021520123	-0.026852376	-0.001883157	0.02388954	0.004918522	0.009162466	-0.034155669	-0.018400114	-0.030702523	-0.004849925	0.018033435	-0.006285978	0.023281957	-0.015874604	0.017482352	-0.008334339	0.013510533	-0.040095007	-0.017387174	0.014446889	0.010902457	0.013746158	-0.016585754	0.022144859	0.001571735	0.009698808	0.034580661
D6	pool_b	23944	6260	170	22	2	0.040367117	-0.142218167	0.001584608	-0.039478871	0.085415102	-0.055558886	-0.028565573	0.038695	-0.038128628	-0.00536207	-0.015244262	-0.004623122	0.004673941	0.004930974	-0.026211164	-0.022034134	-0.036017224	0.04225742	0.0222419	-0.005456785	0.003363241	0.029195393	-0.007678763	-0.009795672	-0.021261076	-0.022159238	-0.013048753	0.012616428	0.008016121	-0.01219792	-0.001189276	0.015680394	0.014388091	0.006597196	0.000631955
D6	pool_b	16509	5354	171	22	3	0.034033867	-0.119012273	-0.016205606	-0.023992847	0.078176793	-0.031372901	-0.028682194	-0.003977707	-0.023701523	-0.005614234	-0.058020991	0.044028123	0.014440549	0.019185799	-0.022432607	-0.031120143	-0.033907227	0.038868026	0.012398122	-0.002096249	0.015335898	-0.002028268	0.000126437	-0.015255044	-0.007663579	-0.0256204	-0.002524891	0.028308653	0.015531584	-0.003519651	-0.005446563	0.011362741	0.025286692	-0.009708879	0.011235028
D6	pool_b	17873	5181	172	22	4	0.049235779	-0.089686552	-0.008108981	-0.042708219	0.074676998	-0.041817965	-0.033959821	-0.00021116	-0.032778411	-0.002367776	-0.083183176	-0.009000112	0.00995521	0.012700545	-0.028369706	-0.022603295	-0.034168448	0.056531192	0.021499311	-0.003307957	-0.00541205	0.02256684	-0.028560451	-0.014252602	-0.016046676	-0.024936935	-0.016776065	0.010105906	-0.009487382	0.014563151	0.004560097	0.015428913	0.038252793	-0.022356442	0.01978108
D6	pool_b	25623	6764	173	22	5	0.037728685	-0.136204766	-0.006281619	-0.039561478	0.098311085	-0.041174493	-0.021739668	0.013185522	-0.032736213	-0.003686774	-0.042972903	0.013274801	-8.97E-05	0.015305565	-0.024010609	-0.026358829	-0.037409249	0.038332071	0.018735145	-0.016070288	0.002532834	0.021734473	-0.020998289	-0.014116501	-0.027190513	-0.020632695	-0.007427892	0.015936416	0.010199196	-0.001024269	0.019432235	0.01481739	0.015284397	-0.003139832	0.010155537
D6	pool_b	29102	6990	174	22	6	0.043376128	-0.143235998	0.000118752	-0.049215052	0.084475834	-0.057869921	-0.026063253	0.041550238	-0.033428998	-0.001077003	-0.032013262	0.012094647	0.006961106	0.010423491	-0.024207429	-0.030130102	-0.039133559	0.056774832	0.018560536	-0.013246014	0.007427575	0.019295637	-0.032664445	-0.007559468	-0.00353135	-0.021435328	-0.011237953	0.005894501	0.000163689	0.003083983	0.032595253	0.00861035	0.013850865	-0.014487474	0.013857358
D6	pool_b	14154	4948	177	23	1	0.029914565	-0.127351416	0.005166781	-0.041063785	0.072655505	-0.049731781	-0.033855206	0.010076692	-0.03014363	-0.009402933	-0.063252492	0.04924983	0.025668521	0.013487576	-0.036251358	-0.020596618	-0.039993063	0.046690341	0.020477086	0.004386582	0.00585726	0.009414959	-0.017769346	-0.009032409	-0.00026984	-0.01841235	-0.020525852	0.012719956	0.013199335	-0.007024324	0.040669206	0.017005437	0.011051214	-0.011598305	0.014364244
D6	pool_b	19255	5541	178	23	2	0.052811125	-0.101213193	-0.004295399	-0.033993268	0.094755227	-0.045215384	-0.025147879	0.002793478	-0.026395626	-0.013908289	-0.061268756	0.008561966	0.007194013	-0.000177049	-0.026519743	-0.019151853	-0.035482419	0.04165191	0.024625778	-0.004813483	0.005024967	0.011480324	-0.017320686	-0.009247087	-0.037379778	-0.011068131	-0.012707524	0.014535586	0.010195566	-0.003252823	0.005211581	0.013283709	0.008358895	-0.017700044	0.020681201
D6	pool_b	17152	5293	179	23	3	0.04646916	-0.154246446	0.009771213	-0.043388748	0.087193106	-0.03972962	-0.028842664	0.013595384	-0.031061021	-0.004720062	-0.028372634	0.053778695	0.021312239	-0.015722899	-0.022115048	-0.024779526	-0.038810401	0.038256126	0.025012082	-0.0141684	0.012375351	0.020888696	-0.033581817	-0.008057635	-0.001440686	-0.015272558	-0.01006618	0.015396713	0.01050892	-0.013446177	0.036578578	0.011924931	0.002531259	-0.007594606	0.007168495
D6	pool_b	21485	6102	180	23	4	0.043232146	-0.167436759	-0.001795794	-0.04434631	0.091526257	-0.06326688	-0.025109516	0.017587744	-0.033437508	-0.002503353	-0.036895822	0.0222065	0.001547641	0.007824964	-0.019531446	-0.030403209	-0.034513143	0.042946164	0.012874265	-0.00300473	-0.004711282	0.023097014	-0.01319876	-0.019872847	-0.015695592	-0.015398789	-0.015262933	0.008616714	0.01237977	0.000694665	0.031821742	0.011816304	0.021498916	-0.000602454	0.005743881
D6	pool_b	22344	6214	181	23	5	0.039406736	-0.156629165	0.005220608	-0.026404408	0.09293444	-0.051414732	-0.026016047	0.046052029	-0.035172607	0.006601495	-0.030274657	0.020078551	0.007712425	0.015963592	-0.024425615	-0.026203613	-0.038385777	0.033487281	0.018704098	-0.013127097	0.003055292	0.022059338	-0.004718185	-0.015644517	-0.026274251	-0.023776561	-0.008019	0.005406012	0.008079265	0.011693002	0.02544502	0.01718351	0.020129905	-0.009094269	0.012299584
D6	pool_b	13856	4668	182	23	6	0.04180113	-0.10679113	0.000917779	-0.031395039	0.072242412	-0.047459093	-0.026860686	0.035124238	-0.035351265	0.004836452	-0.092880845	0.018493779	0.022029966	0.021587472	-0.029808983	-0.026139338	-0.036498984	0.017440248	0.015357449	-0.002101278	0.003746757	0.020140648	-0.016751833	-0.005670059	0.006224025	-0.012677458	-0.023752616	0.001398879	0.010338126	0.009290777	-0.022233801	0.012214945	0.029806837	0.000273898	0.027547454
D6	pool_b	3986	2342	183	23	7	0.038739941	-0.095769113	-0.001697862	-0.024176785	0.062003169	-0.016768178	-0.051823202	0.000977744	-0.024741921	-0.013613775	-0.0170754	0.125067036	0.033941988	0.110160065	-0.035934427	-0.008242863	-0.034698226	0.026355133	0.01605674	-0.011375168	0.013816231	-0.043013385	0.011196876	0.000472972	-0.000956894	-0.015907731	-0.001795793	0.06718841	0.018014132	0.034138088	-0.008804253	0.009408063	0.016416797	0.020165292	0.044947283
D6	pool_b	24870	6383	185	24	1	0.043993237	-0.15130004	-0.009967037	-0.040048072	0.093926291	-0.059271479	-0.025482949	0.026991796	-0.034037636	0.003114963	-0.049379457	0.010680392	0.005273655	0.011250916	-0.022599423	-0.026171658	-0.036191883	0.044069047	0.01889132	-0.007716255	-0.000201217	0.018887425	-0.032630082	-0.010336167	-0.023468207	-0.021234817	-0.012974391	0.003198671	0.000757225	-0.000974257	0.042200929	0.012807951	-0.004630571	-0.01515226	0.015309819
D6	pool_b	14623	4843	186	24	2	0.043879215	-0.114366252	0.002273008	-0.045031109	0.064967805	-0.044209708	-0.035546414	0.040627487	-0.038304093	-0.008775065	-0.091194912	0.006004821	0.024246831	0.02429968	-0.031194982	-0.010091269	-0.033029715	0.011536255	0.020948909	-0.005048134	0.003209583	0.019261665	0.006549928	-0.014671707	0.006099106	-0.019324779	-0.016163555	-0.001608696	-0.01455021	0.004127211	-0.016154373	0.0249453	0.014622834	-0.011063009	0.025695073
D6	pool_b	16930	4896	187	24	3	0.056225344	-0.065762497	-0.023258181	-0.048547527	0.077251185	-0.043373557	-0.034520291	-0.010236693	-0.043930119	0.001397632	-0.073600904	-0.007959946	0.010284158	-0.016457355	-0.025177685	-0.019481169	-0.044344577	0.032231837	0.028605888	-0.007223219	0.004122587	0.043639465	-0.018635506	-0.005200372	-0.028989953	-0.020707259	-0.010658166	0.009026909	0.010374533	0.010514998	0.000269496	0.012089002	0.010158341	-0.031895021	0.00170242
D6	pool_b	19210	5449	188	24	4	0.038031505	-0.155980524	-0.004239864	-0.036242658	0.082767795	-0.050540256	-0.027164848	0.035182274	-0.028899564	0.004792953	-0.01726593	0.012633995	0.015730243	0.003808378	-0.027322947	-0.024212303	-0.04114211	0.038743896	0.016841154	-0.006932095	0.012465367	0.024262427	0.006818904	-0.013605478	-0.030360962	-0.014210538	-0.012000956	-0.002742681	0.009630586	-0.000726458	0.004387481	0.015450934	0.028500753	0.003155674	0.01378814
D6	pool_b	13905	4734	189	24	5	0.046727337	-0.113675717	-0.008002421	-0.034571269	0.085525844	-0.049074435	-0.029236427	-0.000151161	-0.028489317	0.009983848	-0.080342333	0.028104451	0.003858772	0.006114748	-0.028557439	-0.022598939	-0.033495156	0.044678642	0.010314272	-0.008759285	0.003581373	-0.000487955	0.001368172	-0.009521483	0.006725967	-0.016548068	-0.018659003	0.027968117	0.014650548	0.020709277	0.019763485	0.017930804	0.03070437	-0.000907169	0.022523191
D6	pool_b	25002	6307	190	24	6	0.036455981	-0.15429911	-0.008259893	-0.045907525	0.107057503	-0.046854458	-0.038195815	0.052586377	-0.028327193	0.012037236	-0.027199653	0.005448522	0.015296958	0.008795206	-0.025318267	-0.018808709	-0.035950647	0.031332181	0.016529717	-0.014994699	0.005640772	0.017178193	-0.033073446	-0.013014235	-0.019638629	-0.013871281	-0.011632373	0.008583525	0.013231619	-0.001597733	0.040683865	0.012041492	0.019709709	0.014633112	0.014300646
D6	pool_b	23223	6095	191	24	7	0.044562906	-0.11625025	-0.009753845	-0.043019227	0.08835967	-0.040540219	-0.037232589	0.017690224	-0.038506094	0.007187195	-0.08528848	0.009390343	0.018789257	0.014002728	-0.02509819	-0.027889328	-0.032397014	0.025312419	0.01914827	-0.001581092	0.001855584	0.013373902	0.00940195	-0.008544824	0.002737733	-0.015655771	-0.008091611	0.013552292	-0.003600936	-7.49E-05	-0.018096391	0.013057049	0.006356755	-0.010556795	-0.000898672
D6	pool_b	4368	2317	192	24	0	0.044522311	-0.045740268	0.035862664	-0.051687729	0.057552194	-0.044437032	-0.012601597	-0.005355923	-0.029163477	0.022764977	-0.01184071	0.055550942	0.027675048	-0.00245921	-0.022695295	-0.004699037	-0.03720544	-0.004648528	0.025530722	-0.018776971	0.007779047	-0.062957006	-0.026294481	-0.006797185	-0.005707546	0.001115088	-0.025412727	0.022909872	-0.058965116	0.032060249	-0.004388412	0.023338494	0.030948935	0.015665557	0.018114164
66h	pool_a	28389	6266	1	1	1	-0.05496091	0.021629291	0.016886007	0.129525283	0.012479381	0.078322377	0.005008515	9.58E-05	0.013732839	0.004032501	-0.004325043	0.006181144	-0.004583872	0.035136592	0.008599065	-0.011267986	0.010148704	0.040115856	0.001788499	-0.004641119	0.083419876	-0.019146196	0.021751725	-0.012295578	-0.001509819	-0.00584228	-0.002084779	-0.004587096	0.007261133	0.006056945	0.010257159	0.003590728	-0.014283441	0.011632612	-0.004763397
66h	pool_a	15957	4456	2	1	2	-0.079085203	-0.005167325	0.016405896	0.090336819	-0.048379022	0.100835878	-0.014105086	-0.000469797	0.004308209	-0.001237339	-0.006211463	0.003772978	0.002335908	0.026682329	-0.015203223	0.008548046	0.005498646	-0.012607943	0.003773152	0.000155429	0.10411003	-0.017560823	0.011216343	-0.01271838	0.020151873	0.000377887	-0.009571754	-0.024630387	0.005146191	0.001574254	-0.003824483	0.02214036	-0.018396479	0.005257596	-0.008280838
66h	pool_a	6846	2575	3	1	3	-0.113130707	0.007136236	0.014361083	0.068342347	-0.079242026	0.071020271	-0.003410282	-0.007963872	0.005009906	-0.057439203	0.014965436	0.059263248	0.005567927	0.07136037	-0.016740972	0.023094955	0.005209918	0.001078131	0.000530298	0.013391327	0.08145095	-0.025958824	0.014173979	-0.004308313	0.016531454	0.004601809	-0.0049033	-0.018767944	0.002682859	0.019516624	-0.000180289	-0.008020083	0.009702419	0.006281929	-0.000192935
66h	pool_a	12090	3608	4	1	4	-0.054570428	0.000124037	0.019700658	0.086058717	-0.060787278	0.077783398	-0.015300105	-0.000605822	0.002106439	-0.05339609	0.015548768	-0.013845808	0.018437175	-0.015693433	-0.020670293	0.016819696	-0.002605802	-0.030082118	0.004817544	0.008715269	0.096626558	-0.021288635	0.019972854	0.014007831	0.0194509	0.005058356	-0.020494132	-0.006079532	0.012918126	0.025621096	0.007470764	-0.007272553	-0.002093117	0.008678332	0.016276172
66h	pool_a	13250	4267	5	1	5	-0.058302943	0.001869426	0.002671189	0.078663849	-0.016777849	0.087899346	0.001312775	-0.004533375	0.007351419	-0.059219543	0.006517691	0.017891359	-0.001480032	0.037855253	-0.002379636	0.004918399	0.005473395	0.003307433	-0.004282622	0.002258393	0.111756996	-0.023338883	-0.008310692	-0.003104876	0.011924028	0.009044389	-0.004793019	0.008149489	0.007612019	0.011406132	-0.009534103	-0.003897224	0.000637981	-0.002580694	-0.001511752
66h	pool_a	17330	4751	6	1	6	-0.043727723	-0.001014221	0.021451528	0.103477427	-0.026395461	0.07984681	-0.000961889	-0.009217582	0.002337071	-0.018399957	-0.003294946	0.01839173	-0.000215251	0.014597641	0.001934353	0.003457574	0.004192862	0.036712366	0.001573269	-0.002221855	0.087896026	-0.017361249	0.029772046	0.003871797	-0.047267264	0.000131757	-0.010264352	-0.016465814	0.008358904	0.002732804	-0.009391097	0.002649983	-0.015660684	-0.011033624	0.000305616
66h	pool_a	9231	3316	7	1	7	-0.097554623	-0.017103809	0.009125968	0.051795301	-0.051901763	0.101990159	-0.014288689	-0.004433019	-0.001366437	-0.033832084	-0.02496369	0.031669431	-0.003800945	0.041193823	-0.002095089	0.015902277	-0.002581353	-0.034377352	0.001176676	0.005293906	0.076206898	-0.035695081	0.031824794	-0.011054281	-0.002381967	-0.000961512	-0.008445577	-0.015954812	0.007040449	0.021774161	-0.001981272	0.00535243	0.002989604	0.00734431	-0.005882174
66h	pool_a	3483	1841	8	1	0	-0.01283046	-0.021014898	0.014343613	0.030408383	0.006924386	0.068455403	-0.036733572	-0.009240765	-0.010284942	0.009543885	0.011169205	0.151135272	0.026087968	0.117200348	-0.004997457	0.01866914	-0.011053723	-0.002793348	0.000634322	0.015227729	0.18787532	-0.048626056	-0.035336258	-0.005749028	0.004789246	-0.002537579	-0.002302485	-0.009305665	0.016909299	0.015585873	0.014370474	-0.004478853	0.015805077	0.019363093	-0.013889323
66h	pool_a	5995	3197	9	2	1	-0.057426656	-0.01629222	-0.000949166	0.075318145	-0.007101815	0.087610103	0.000261763	0.032909112	0.012630622	-0.038325718	0.012819313	0.115987404	-0.008657766	0.105458807	0.018636036	-0.012420941	-0.00503077	0.007288346	-0.002292845	-0.012225366	0.154626792	-0.048754129	0.031524351	0.000466743	0.009983838	0.003720637	-0.003034459	0.035067075	0.00417403	0.0271952	-0.009283741	-0.004024735	0.018392028	0.005925571	-0.025458923
66h	pool_a	10201	3475	10	2	2	-0.029792138	0.021386676	0.026859721	0.1014528	-0.021371169	0.062127651	-0.011316218	-0.01665249	-0.007356353	-0.035321715	0.012948932	0.032008776	0.005342084	-0.015613976	-0.002345815	-0.0009371	-0.001314864	0.028652742	0.001695271	0.001471237	0.084991475	-0.018279052	-0.022020037	0.01030105	-0.039392345	0.000842019	-0.010489179	-0.003748621	0.013114561	0.046950538	0.006182827	-0.008719804	-0.003980555	0.011525735	0.002836142
66h	pool_a	14611	4841	11	2	3	-0.040041843	0.02175168	0.024785935	0.106495311	-0.008225502	0.062463658	-0.008427455	-0.000422755	-0.005487461	-0.046247174	0.007743806	0.033896016	0.004604519	0.046459263	-0.000786432	-0.003629715	-0.001870759	0.035871295	0.003774732	0.008019588	0.098930827	-0.011057326	0.005059833	-0.003932285	-0.042125864	0.01846626	-0.005967052	0.044127398	0.008200834	0.011326794	0.001954981	-0.000653425	-0.000724944	0.009369808	-0.012326809
66h	pool_a	14988	4115	12	2	4	-0.029922711	0.011570454	0.038422702	0.07996346	-0.034537127	0.075475083	-0.016159994	-0.015820755	-0.002175239	-0.050408938	0.016869604	-0.006991457	0.009974372	0.019039212	-0.016501014	0.013048893	-0.005267428	0.029695305	0.002593779	0.016310382	0.11630441	0.002308079	-0.000419663	0.005216634	-0.044848879	0.012793012	-0.012834375	0.002311593	0.012776552	0.004042478	-0.00066538	0.001773808	0.003595376	0.008388609	-0.00811493
66h	pool_a	8062	2966	13	2	5	-0.034912539	0.038078437	0.032747922	0.100864132	-0.055864264	0.074172476	-0.021219121	-0.018533971	0.002841944	-0.05048702	0.021792902	0.023254769	0.013363526	0.022399283	-0.007191525	0.010520912	-0.002958692	0.020303969	-0.001304572	0.005286274	0.097399907	-0.011451641	0.024240982	0.002048573	0.002718171	0.013828191	-0.010519378	-0.000966822	0.005677692	-0.004756372	0.002039666	-0.01075199	-0.004989901	0.004357069	-0.010878171
66h	pool_a	9241	3168	14	2	6	-0.048970726	0.03323392	0.019392062	0.10281488	-0.040402154	0.079263018	-0.007624711	-0.011732577	0.006872779	-0.039021901	0.026084742	-0.001117886	0.007122779	0.036016502	-0.004877332	0.022484125	-0.004774328	-0.016931953	-0.001813743	0.005016746	0.099642104	-0.041698503	-0.00503166	0.002604828	0.017330666	-0.00458125	-0.018202031	-0.008947619	-8.87E-05	0.026088896	0.020657939	0.007618983	0.003557427	0.007030358	0.018101299
66h	pool_a	20084	5173	15	2	7	-0.038171583	0.018074364	0.016512083	0.111215251	-0.006641618	0.074138317	-0.006631087	0.006595809	0.009930553	-0.045226582	0.004873554	0.009612219	0.007380682	0.004399146	0.000122516	-0.005117956	0.004540388	0.020446805	-0.00416717	-0.004060944	0.090330468	-0.013206161	0.025814059	0.001913491	0.001826757	0.013688333	-0.011225115	-0.005312552	0.00722443	-0.017535402	0.015591986	0.008352549	-0.00903527	-0.000996159	-0.003216102
66h	pool_a	11966	3849	16	2	0	-0.065621935	-0.01907023	0.018280645	0.061832976	-0.024852197	0.082405926	-0.014305546	-0.007719092	-0.001150007	-0.04540465	0.003641347	-0.002629016	0.001762617	0.017066053	-0.009374007	0.009314935	0.003576017	-0.018116802	-0.008060529	0.010620804	0.106039951	-0.026920622	0.015105037	0.001370404	0.013509295	0.015650217	0.000127126	-0.020179637	-0.022449906	-0.008156844	-0.000370382	-0.010112636	-0.003411632	-0.002576222	0.002543634
66h	pool_a	18817	4844	17	3	1	-0.056513072	0.015717715	0.021225014	0.094108042	-0.056717094	0.086457883	0.000594871	-0.008205082	0.006272576	-0.055312685	0.0096657	-0.020736776	0.001390735	0.023294685	-0.001742308	0.008729749	0.005088556	0.031933333	-0.002556432	0.011244315	0.084078359	-0.009186436	-0.010658516	0.001606514	-0.037293137	0.008863115	-0.01918959	-0.005973372	0.005039729	0.00283904	-0.000970539	0.003097863	0.003099468	-0.005131139	-0.008230452
66h	pool_a	12582	3873	18	3	2	-0.034782264	0.00354797	0.021243472	0.079993068	-0.010993409	0.077401632	-0.018552948	-0.023708213	-0.007644964	-0.029186833	0.003692437	0.015131512	0.009838126	0.005801755	-0.008636793	0.004953092	0.00689412	0.014255313	0.006776688	0.005733594	0.096852191	0.006103015	-0.008399894	0.001898131	0.014987118	0.005654742	0.000566833	-0.008048411	-0.016858261	-0.031285207	-0.00308877	-0.003013845	-0.000756366	0.015786698	-0.008181625
66h	pool_a	7797	2950	19	3	3	-0.066004297	-0.005136714	0.021862538	0.038002393	-0.021477123	0.083107765	-0.017497168	-0.021101382	-0.000703018	-0.060894877	-0.006524909	0.049937696	-0.006868644	0.052483363	0.001179758	0.005464263	-0.00080716	-0.008969985	-0.00349133	0.006944788	0.107553363	-0.000953897	0.022668722	-0.010993698	0.021767212	2.52E-05	0.004246139	0.004560777	0.010657946	0.03996916	0.003687657	-0.003174231	0.019542857	0.014285143	-0.006263775
66h	pool_a	6827	2603	20	3	4	-0.018943462	0.021374287	0.035747949	0.058284181	-0.008725668	0.076589197	-0.022745026	-0.025569536	-0.012011393	-0.061922244	0.000847467	0.026320224	0.006496003	0.003830245	-0.007198297	0.007650495	-0.007466431	-0.027008454	0.002881483	0.00516601	0.087481208	-0.017520344	0.043371506	-0.019490505	-0.0174082	0.018097149	-0.017279765	0.012837235	0.009935084	-0.003553799	0.029459993	-0.018843524	0.007688037	0.012384556	-0.002556292
66h	pool_a	8348	2930	21	3	5	-0.034237414	0.041535724	0.035901566	0.116564311	-0.067702417	0.086119294	-0.018138489	-0.00622044	0.001706029	-0.060584202	0.014718519	0.059475358	0.016857033	0.044561606	0.005831857	0.004485839	-0.006788015	0.03252756	0.002124816	0.000932506	0.118247903	-0.023381378	0.072471576	0.001942984	-0.007667224	0.01212418	-0.006437321	-0.004932002	0.011548754	0.021311186	0.012498494	0.003258089	0.009493129	0.009860298	-0.004763259
66h	pool_a	10712	3405	22	3	6	-0.087247055	0.007437226	0.02938336	0.047463253	-0.051697327	0.106113369	-0.014223524	-0.014546605	-0.008297126	-0.061934818	-0.002624281	0.027393055	0.002146023	0.035936485	-0.002352631	0.000961255	-0.00610602	-0.024474133	0.010706035	-0.001113207	0.112245414	-0.000641153	0.030085477	-0.011178069	0.006020269	0.005858925	0.006591147	-0.013019682	0.006889507	0.023881408	-0.012423473	0.015369934	0.00410337	-0.007359479	-0.006927529
66h	pool_a	11976	3670	23	3	7	-0.046561213	0.009206616	0.032808366	0.071072325	-0.062092285	0.078456863	-0.010178374	-0.004514014	0.006501425	-0.066435209	0.00892235	-0.0126847	0.008166898	0.007805517	-0.014668988	0.003775677	0.002571258	-0.023991137	-0.000942523	0.009536776	0.106794389	-0.013909573	0.036396444	0.0046825	0.017103966	0.002398266	-0.01725938	0.000602786	0.010261134	0.007200763	0.010625441	0.001484914	-0.018503776	0.016140606	-0.006217997
66h	pool_a	17997	4916	24	3	0	-0.012615628	-0.002185585	0.031048398	0.096569979	0.01332172	0.049576072	-0.015882138	-0.00198999	0.000127079	-0.043726842	0.004748225	0.003057205	0.007028472	0.033558148	-0.007434536	0.007197175	-0.005779291	0.013455417	0.001320295	0.011577693	0.099793406	-0.013303929	0.010579176	-0.011942221	-0.055737562	-0.004199324	-0.000603134	-0.010100278	0.009713084	-0.005689298	0.007247943	0.007043222	-0.009116431	0.002917572	-0.006402055
66h	pool_a	14795	6322	25	4	1	-0.059036959	0.001810822	-0.009112461	0.109573687	0.015612174	0.068977512	0.01663942	0.025211427	0.021671518	-0.038190685	-0.001378542	0.120690004	-0.025156215	0.092431425	0.024293772	-0.018296605	0.018989597	0.023022853	-0.003529716	-0.021705309	0.115196402	-0.065309875	0.03440409	-0.002722688	-0.008976353	-0.002956386	0.00499291	0.043872786	0.010218809	0.020989476	-0.000662076	0.000165867	0.014941917	0.002169322	-0.029757715
66h	pool_a	8894	3116	26	4	2	-0.08478403	0.01215539	0.011176176	0.066292691	-0.038522625	0.081857651	-0.02554224	-0.009807873	-0.009240729	-0.072064885	-0.002447217	0.048415101	-0.001914523	0.04028051	-0.007695307	0.023864114	-0.005261268	-0.012419615	0.000140108	0.01864784	0.106818508	-0.010360107	0.044532942	0.004582449	0.012923574	0.011131432	0.00431232	-0.01012479	0.005992749	0.029787885	-0.021584871	-0.005026977	0.024251435	0.011681996	0.00811028
66h	pool_a	12325	3881	27	4	3	-0.033776947	0.017065598	0.027527923	0.08076749	-0.032831528	0.087267625	-0.012858315	-0.006588358	0.006845192	-0.041307409	0.00444422	0.006526722	0.012849	0.008261434	0.000335469	0.010061318	0.002426827	0.034533289	0.007127288	0.00100403	0.100610693	-0.010633563	0.022229481	0.007842911	-0.040868641	0.002383148	-0.010811271	-0.012791789	0.01150671	0.01307898	0.012844288	0.005461769	-0.005573961	0.005913144	0.002397563
66h	pool_a	11794	3556	28	4	4	-0.066203577	0.025848074	0.0263919	0.044545851	-0.043298523	0.111213805	-0.020999541	-0.011491742	0.001570317	-0.063227986	0.007120025	-0.012313776	0.011075601	0.00143806	-0.018087671	0.010903961	-0.006596789	-0.00919707	-0.000239988	0.019265376	0.08461127	0.00053145	0.029895031	0.004567473	0.016516665	0.019509631	-0.010488329	0.012864981	0.007094994	-0.009287955	0.004478997	-0.005528014	-0.015437043	0.016744993	0.011675025
66h	pool_a	18906	4743	29	4	5	-0.018713614	0.028796033	0.031550958	0.104063035	-0.013057471	0.058579482	-0.009533625	-0.008495567	0.003946735	-0.056627679	0.009913207	-0.027988115	-0.000194946	0.017171227	-0.01126073	0.005551674	-0.005616213	0.022609767	0.00771696	0.004771188	0.097864026	0.010721239	0.03045847	-0.001012221	-0.044545017	0.009552232	-0.015073001	-0.005371654	-0.029703511	-0.005247515	0.009236581	0.000852751	-0.003166256	-0.005745141	-0.003017835
66h	pool_a	8945	3018	30	4	6	-0.054857045	0.013524879	0.026078242	0.050136639	-0.057244815	0.097806902	-0.019638521	-0.010243021	0.002959474	-0.071556817	0.002683418	0.001183258	0.01462117	-0.004601248	-0.016373857	0.013813164	-0.006208466	-0.008534414	0.005394911	0.019923109	0.107278682	-0.035351858	0.022687581	0.008320412	0.019542247	0.007982981	-0.011586961	-0.004746488	0.008713521	0.037302939	0.00336401	-0.008805562	0.005683849	0.009181089	0.021442718
66h	pool_a	10690	3425	31	4	7	-0.061610041	-0.010144061	0.014886912	0.043771743	-0.063696353	0.095114964	-0.00728065	0.009384913	0.007402338	-0.052460197	0.011470718	-0.020948087	0.004601574	0.017268017	-0.004649881	0.012293198	-0.011110279	-0.017581944	0.000255825	0.004445891	0.102991815	-0.0404634	0.056514739	0.011197113	-0.001275966	0.004755656	-0.017369854	-0.013244474	0.010454163	0.030277336	0.013886649	-0.000305197	-0.001191618	-0.012502951	0.006944356
66h	pool_a	16313	4667	32	4	0	-0.115149132	0.008417377	0.018444662	0.053644326	0.011428719	0.06878628	-0.007788915	-0.004854305	0.008481246	-0.061126484	0.001466128	0.029715564	0.000153702	0.047809993	0.001486929	-0.00326683	-0.000787624	0.000977226	-0.010353236	0.003092273	0.101333502	-0.009554814	0.034951195	-0.002784581	0.004490333	0.002102243	-0.00304109	0.003937537	0.009507932	0.016805557	0.016231819	0.004230602	0.00047391	0.004851563	0.004502558
66h	pool_a	16406	4290	33	5	1	-0.022691967	0.026095411	0.018283185	0.057978448	-0.003806756	0.078789251	-0.013276215	-0.021241513	0.000706565	-0.048696926	0.005739698	-0.016311455	0.005596095	-0.001434475	-0.011231082	0.015620476	-0.002010398	-0.013330048	0.002882221	0.00855278	0.083455436	0.014450208	0.003507177	-0.000858772	-0.025829719	0.010418784	0.000630447	0.001085352	0.009077784	-0.013953154	-0.012089488	0.0057396	-0.020876131	-0.011296478	0.002628836
66h	pool_a	17611	4811	34	5	2	-0.034197366	0.009400325	0.031949395	0.105999744	0.009820613	0.066046446	-0.008304623	-0.009176875	-0.00671065	-0.052338214	0.011231642	0.009555186	0.011817356	0.014878804	-0.005053695	0.008117825	-0.009100501	0.023840232	0.005843472	-0.002151351	0.101784746	-0.002307911	-0.004428841	0.003085944	-0.023996953	0.015469475	-0.003206849	-0.007132454	0.00812733	-0.012340991	-0.008443758	0.001152662	-0.018435177	0.00426221	-0.015946511
66h	pool_a	13489	3921	35	5	3	-0.041668784	0.022097353	0.023984819	0.083899106	-0.020488953	0.07654093	-0.016388027	-0.020491353	-0.01066934	-0.05875792	0.010442315	-0.003918857	0.012821287	0.022999735	-0.010447949	0.008151258	-0.006351388	0.008007555	0.003351214	0.008569348	0.093564187	0.015618775	0.015837189	-0.002442323	-0.056276677	0.010132272	0.002241684	0.004005327	0.01329533	0.007265953	-0.023608567	0.00366117	-0.001066873	-0.002542975	-0.006754083
66h	pool_a	12098	3882	36	5	4	-0.029517028	0.010158097	0.031455549	0.085547587	-0.003672194	0.058271677	-0.010662315	-0.008096046	0.002027575	-0.053932992	0.022181936	0.013591452	0.007169196	0.038621327	-0.006631714	0.015028399	0.003610627	-0.001605141	0.01179065	0.016971304	0.102068116	-0.0050547	0.006365077	-0.002087734	-0.048842691	0.010269161	-0.009514025	0.005997581	0.010366055	-0.012008928	0.009359379	-0.000877477	0.002090093	0.008119818	-0.009825372
66h	pool_a	18458	5746	37	5	5	-0.053505836	0.002284398	0.011750972	0.108756019	0.004694677	0.063714785	-0.001926152	-0.002735657	0.012968564	-0.046415216	-0.002967353	0.032268751	-0.022924962	0.038746424	0.022155066	-0.013745302	0.007884849	0.025928096	0.00238958	-0.008913012	0.115746544	-0.026631736	0.026700647	-0.005316058	-0.010702703	0.004332418	-0.00864921	0.000506558	-0.004056783	0.002997182	-0.006028083	0.000746953	0.001577741	0.001880387	-0.018834165
66h	pool_a	8838	4544	38	5	6	-0.082200003	-0.010718578	-0.009686153	0.078709436	0.014680841	0.075777928	-0.002488455	0.01566672	0.028317548	-0.035102771	-0.026054597	0.118116272	-0.021122256	0.096921375	0.019961206	-0.036519402	0.009491084	0.001430004	-0.004589759	-0.012486298	0.12780693	-0.065560269	0.036333038	-0.001932118	0.007009872	0.002530638	0.003123788	0.035848171	0.013902731	0.029123399	-0.004775585	-0.006202075	0.022810378	0.015532781	-0.035518492
66h	pool_a	10359	3573	39	5	7	-0.045237451	0.013845744	0.018467046	0.103081859	-0.051629607	0.072999633	-0.008849594	-0.004212221	0.004125929	-0.048579994	-0.002036364	0.042888007	0.005753496	0.028515218	0.00584695	0.01043805	-0.004116035	0.022839038	0.000299949	0.00301544	0.102511764	-0.021374276	0.032487072	0.00094255	-0.043906297	0.004000804	-0.013108517	-0.006075026	0.006830284	0.025343929	0.01387839	-0.004936442	0.019555684	0.010659268	-0.00136806
66h	pool_a	24508	5556	40	5	0	-0.027517278	0.030376052	0.033849578	0.120490453	0.038170102	0.045046887	0.005023729	0.001014751	0.019646357	-0.022296022	0.015414849	-0.002087969	-0.00604334	-0.012234221	0.004709334	0.000593944	0.002350074	0.035181869	0.007853021	-0.000617353	0.060157136	-0.006500973	0.04627431	-0.007944935	0.006837627	-0.002626257	-0.007113845	-0.026912267	-0.002716295	0.013289536	0.008641494	0.022804409	-0.014923445	0.012856322	-0.014096337
66h	pool_a	10446	3415	41	6	1	-0.035695329	0.007644265	0.041616001	0.109257208	-0.05888301	0.070200934	-0.023094221	-0.006414687	-0.012458735	-0.046118043	0.011656655	0.002139363	0.009082696	0.016096519	-0.005937648	0.021834905	-0.009161964	-0.013864033	0.008633105	0.014354301	0.117374021	-0.009178855	0.007621908	0.013002753	0.01164975	0.004981304	-0.010286458	0.011903113	0.009843716	-0.001926552	0.008918198	0.000553819	-0.009733211	0.015197444	-0.006734457
66h	pool_a	8373	3017	42	6	2	-0.067539605	-0.003530047	0.02046401	0.056222065	-0.077046453	0.101796633	-0.019742595	-0.013615177	-0.002309134	-0.052422256	0.003341499	0.026248961	0.014677623	0.025754119	-0.002440627	0.012926037	-0.009899995	0.003219514	-0.001944714	0.001330292	0.114818252	-0.026226609	0.018043701	-0.014554896	0.01655169	0.010225737	0.005234934	-0.006082978	0.004016163	0.036063472	0.009294262	-0.006700258	0.005795048	0.026234444	0.000667245
66h	pool_a	12105	3725	44	6	4	-0.05245833	0.011211169	0.016014666	0.078643239	-0.055018615	0.104657594	-0.018700042	-0.014566266	0.001372122	-0.055156157	0.003912261	-0.007461771	0.008063524	0.033513868	-0.009187301	0.011918703	0.002899032	-0.007934065	0.009912097	0.019273273	0.124282871	-0.020254599	0.02393799	0.006934201	0.019949292	0.019171182	-0.019745598	-0.00093103	0.008584902	0.026421149	0.010155654	0.002408484	0.010821799	-0.005656217	0.00399558
66h	pool_a	17311	4633	45	6	5	-0.02438889	0.029292255	0.029711163	0.152809025	-0.035643177	0.049526577	-0.011011672	-0.006290946	-0.006900882	-0.049057928	-0.008036682	-0.001295457	0.004897677	0.019573003	0.001968282	-0.001917887	-0.011878356	0.041069438	-0.005374718	-0.002280654	0.0952581	-0.009379195	0.042845073	-0.007078167	-0.035782853	0.010769616	-0.00195939	-0.007337972	0.007688327	0.027852676	0.011097239	0.008792326	0.002306366	-0.004618468	-0.008453973
66h	pool_a	19012	4866	46	6	6	-0.060544294	0.017118419	0.023021827	0.114501101	-0.062773986	0.097249691	-0.008905235	-0.010593463	-0.007328141	-0.046744441	-0.000952052	-0.001957445	0.003665548	0.022620024	0.001826113	0.003628871	0.001088482	-0.000152513	0.010970884	0.000966263	0.093808271	0.005786125	0.043899438	-0.0021676	0.010647641	0.018417675	-0.016604077	-0.01352778	0.010343836	-0.007383321	0.001173169	0.01460307	-0.005356686	-0.012665371	-0.012164245
66h	pool_a	21177	5185	47	6	7	-0.05568359	0.019099804	0.024922342	0.14242049	-0.030860223	0.082599835	-0.002326565	0.003504277	0.009988499	-0.033888119	0.001026168	0.019427799	-0.004429111	0.028351489	0.000542011	-0.004256665	0.000395892	0.039580736	-0.004375079	-0.003077164	0.094629285	-0.025159351	0.040250795	-0.00560081	-0.004787446	0.004898418	-0.016709085	-0.016708945	0.009133463	0.017847673	0.021428937	0.014643421	0.004091723	-0.002289189	-0.003476705
66h	pool_a	12855	4276	48	6	0	-0.048513141	0.004736438	0.004729836	0.096767935	-0.022024383	0.085336229	-0.003540666	-0.011028416	0.008910311	-0.043030563	0.000524675	0.039254096	-0.003537104	0.057448571	-0.005736515	-0.011871411	0.012764138	0.050324324	0.000609475	0.000127228	0.119258027	-0.038379187	0.03010775	-0.009222867	-0.007013309	-0.003934761	-0.00335878	-0.000855348	-0.018158833	-0.004507144	-0.015085929	0.009383452	0.014346964	0.008743057	0.005671815
66h	pool_a	15319	4478	49	7	1	-0.03880959	0.010129679	0.023679967	0.072467834	0.020038565	0.064580714	-0.012752242	-0.01660855	0.00554121	-0.066698061	0.00080309	0.002939087	-0.004879571	0.021961927	-7.04E-05	0.004262859	-0.002032016	0.015509787	-0.007717095	0.006783483	0.102539302	-0.003894608	-0.00272125	-0.007208203	-0.046272069	0.016004624	0.004297319	0.00059801	0.010558922	0.004885204	0.001887633	-0.005733144	-0.003153676	-0.000123526	-0.002930781
66h	pool_a	13925	4013	50	7	2	-0.138614023	0.008889233	0.010848206	0.063118951	-0.027697027	0.07695122	-0.025080496	-0.017507553	-0.004676787	-0.074049535	0.005956838	0.04138201	-0.002527936	0.057702728	-0.013855503	-0.000575089	-0.011531183	-0.021829895	0.001523327	0.00468936	0.094920388	0.011603261	-0.0130497	-0.006259821	0.007513548	-0.008437501	0.003272955	-0.014388578	0.003801967	0.020436345	-0.011757987	0.000718597	0.011933745	0.008149582	-0.011379684
66h	pool_a	14060	4694	51	7	3	-0.054293545	0.022173482	0.016341243	0.084779512	-0.050779213	0.08717826	-0.012545556	-0.003723288	0.001407368	-0.048285133	-0.011419317	-0.010158809	-7.75E-05	0.018792324	-0.000176506	0.004469588	-0.001047796	-0.013808939	0.000456474	0.005510645	0.099350801	-0.035851322	0.036058954	0.000832692	0.006439205	0.006311464	-0.013906745	0.049472557	0.011971436	0.006630623	0.009338289	0.00139406	-0.001620546	0.009083637	-0.012061842
66h	pool_a	11589	4033	52	7	4	-0.079063897	0.004429681	0.003949761	0.084547765	-0.035941795	0.092378704	-0.005623295	-0.010424108	0.007311964	-0.057720251	-0.001422558	0.065900434	-0.008287074	0.039633437	-0.0009046	-0.013477466	0.005025396	0.002784584	-0.00381086	-0.001985854	0.101835008	-0.001042751	0.023782195	-0.002380374	-0.001331944	0.013825182	-0.001894848	0.009908569	0.009314786	0.011507527	-0.007692297	-0.004176463	0.015249978	-0.003195574	-0.012894005
66h	pool_a	10578	3334	53	7	5	-0.071366243	0.019579218	0.020610853	0.05052849	-0.059233722	0.10074381	-0.025189298	-0.014417331	0.003886048	-0.052937574	0.001628436	-0.010430499	0.002449884	0.015829439	-0.011221936	0.016467577	0.007126383	-0.018819637	0.005575979	0.025733475	0.120446803	-0.017273642	-0.010104842	-0.006996088	0.017141608	0.015559154	-0.021347658	-0.004209352	0.013410761	0.011839822	0.009263206	0.005891334	0.013137927	0.026508178	-0.007016792
66h	pool_a	10338	3314	55	7	7	-0.028249266	0.022363637	0.040877824	0.079379978	-0.023752933	0.067767969	-0.026861834	-0.012527139	-0.011594323	-0.065076628	0.010042425	0.023065538	0.020090887	0.005663664	-0.005026261	0.017362143	-0.011053557	0.012816015	0.007687665	0.011023141	0.09645678	0.006395697	0.026472253	-0.003688829	-0.039785883	0.016678946	0.00252148	-0.008791419	0.005547694	-0.007414451	-0.025478965	0.000275774	-0.003200765	0.010493605	-0.00524552
66h	pool_a	8834	3201	56	7	0	-0.058479034	0.03827847	0.025515655	0.108973834	-0.065327711	0.090222122	-0.020319572	-0.003109322	0.002075127	-0.04098039	-0.00139358	0.049605611	0.001353309	0.045675229	-0.00048218	0.00386514	0.001398853	-0.017109579	0.004618653	0.002058946	0.109995529	-0.033931338	0.064946926	0.004757941	0.003118625	0.003732964	-0.013774454	0.00515783	0.009276806	0.019688339	0.025359435	0.01149832	-0.004712486	-0.033399791	0.000318834
66h	pool_a	10410	3469	57	8	1	-0.044032605	0.017063349	0.024380965	0.063283163	-0.044798428	0.087003611	-0.013547757	-0.023309949	-0.010073239	-0.067137882	0.002330482	0.002025524	0.01046586	0.001813829	-0.005959472	0.012395948	-0.002536381	-0.011050904	-0.0031568	0.019841557	0.119598984	-0.015779717	0.017256654	0.003362828	0.016271465	0.020876121	-0.010587151	-0.001163763	0.006382855	0.009146237	-0.00772431	0.006549826	-0.007041707	-0.003951899	-0.01489044
66h	pool_a	15774	5453	58	8	2	-0.098430807	0.005632545	-0.000860961	0.080044738	0.011396883	0.084740305	-0.000605543	0.011356145	0.018843847	-0.069368716	-0.001133866	0.074227015	-0.01541218	0.06747428	0.017028943	-0.015752886	0.01129788	0.021276921	0.003414857	-0.009577024	0.108224586	-0.03175351	0.022178689	-0.007004049	0.003526721	-0.006851343	0.001859809	0.016929751	0.006280964	0.016729744	-0.004544631	-0.017358737	0.006802457	0.025109712	-0.016325186
66h	pool_a	8062	2859	59	8	3	-0.049291112	0.015624577	0.020098509	0.068794946	-0.076985574	0.079820265	-0.016743051	-0.009599898	-0.011913337	-0.067919461	0.008950104	0.020808486	0.024125462	0.009758813	-0.01207745	0.026014052	-0.003868889	-0.017400232	0.013843612	0.005564775	0.114235716	-0.00473814	0.029397671	0.005555469	0.020246761	0.011279588	-0.014312842	0.002941495	-0.0001686	0.0352062	-0.000800596	-0.002290307	0.010201783	-0.00144505	0.016435314
66h	pool_a	12422	3672	60	8	4	-0.094400673	0.029439801	0.026218754	0.068082264	-0.086385894	0.107903164	-0.005213096	-0.016859251	-0.004522109	-0.044540602	-0.006581408	-0.010493501	0.011651741	0.021923572	-0.031674766	0.008115193	0.003076343	-0.034079766	-5.41E-05	0.014953069	0.104534174	-0.010643621	0.015654622	0.003630126	0.003286202	0.013564516	-0.014333549	-0.003213703	-0.017769161	0.016642316	0.01179435	0.023757404	-0.000257134	-0.012411933	-0.000395251
66h	pool_a	12660	4445	61	8	5	-0.067140622	0.000486955	0.0040588	0.054628392	-0.022607331	0.084445685	-0.000274632	0.000650639	0.009870039	-0.060592973	0.000802713	0.027088562	-0.004266941	0.037678372	-0.006185347	-0.007069164	-0.007963593	0.00012619	0.000254275	-0.005148772	0.117044121	-0.020963701	0.012077821	-0.002825684	0.018756817	0.006256188	0.001198615	0.021854049	0.004263963	0.022613557	0.000565856	-0.001656164	0.010096991	-0.007688409	-0.017615618
66h	pool_a	25510	5604	62	8	6	-0.044000855	0.032475797	0.030704615	0.103500546	-0.016531688	0.082693499	-0.003926868	-0.004184855	0.004447042	-0.051978915	0.000833604	-0.012928579	0.002528676	0.030091745	-0.002919046	-0.000921795	-0.004277244	0.033972298	-0.005312558	-0.001240259	0.098716177	0.003773672	0.023011124	-0.009362718	-0.047982425	0.0166693	-0.011619175	-0.010980316	-0.00768726	0.012164956	0.00288626	0.011665601	-0.005344539	-0.008814954	0.00363725
66h	pool_a	8475	3084	63	8	7	-0.056689179	0.01574495	0.025017213	0.098183775	-0.075760944	0.077010718	-0.007614865	-0.01143894	-0.002822505	-0.022334629	0.003447942	0.01901258	0.010823277	0.02166667	-9.87E-05	0.013062309	0.00704255	-0.01941953	0.000137905	0.001800029	0.10767916	-0.042729817	-0.005770336	0.018862339	0.013677704	0.011870672	-0.017504171	-0.010939734	0.00563057	0.052187228	0.018349815	-0.000225022	-0.000813863	0.01724211	0.012816082
66h	pool_a	25418	5620	64	8	0	-0.040214861	0.016656559	0.030083979	0.096131226	0.004616178	0.070277586	-0.015152207	-0.01520864	0.003461065	-0.049879313	0.024041565	0.004013444	-0.006810189	-0.003075861	-0.010824096	-0.011964743	-0.008061557	0.031022705	0.005133137	0.002123663	0.083834121	0.017494733	0.045818202	-0.014692841	-0.024951599	0.010444058	-0.002941627	-0.012088851	-0.003837033	-0.020489	-0.005278382	0.015624518	-0.008847967	-0.011488712	-0.016943433
66h	pool_a	15553	4886	65	9	1	-0.065925853	0.013136837	0.011720691	0.098296295	-0.043237651	0.098655438	-0.004046176	-0.007665278	0.01527115	-0.047428434	0.001910924	0.011123524	-0.009020111	0.015932845	0.00337062	-0.006332584	0.008859615	0.000756293	-0.00253192	-0.001572545	0.103964399	-0.038856798	0.012772261	-0.016207117	0.014637602	0.001357189	-0.003621484	0.025052496	0.009848816	0.012395545	-0.004164683	-0.001187728	-0.00316675	0.009473737	-0.010793539
66h	pool_a	22648	5291	66	9	2	-0.031694498	0.012298235	0.032386835	0.086761448	0.020937585	0.066675007	-0.017775349	-0.018924763	-0.00488912	-0.056511329	0.00877178	-0.019965322	0.009067213	0.011232162	-0.008596501	0.006744716	-0.005697724	0.022538236	0.005885784	0.000546908	0.090746807	0.012200642	0.008247183	-0.009764579	-0.031631054	0.012792433	0.000773152	-0.013706316	-0.030734693	-0.012711349	0.004013712	0.008422165	-0.008741258	0.019421021	-0.00369734
66h	pool_a	12376	4176	67	9	3	-0.063991284	0.000255413	0.016117351	0.100266223	-0.044860721	0.104396841	-0.011311266	0.004375001	0.007796117	-0.040966496	0.00069555	0.019264265	-0.002378018	0.011044922	-0.000195589	-0.004441048	-0.004359671	0.001037333	0.008484691	-0.004220107	0.109309284	-0.040554089	0.041003673	-0.00250056	0.01080995	0.00337145	-0.00565975	0.00726081	0.009346275	0.022517301	-0.007014517	-1.21E-05	0.011728115	-0.009640247	-0.016333999
66h	pool_a	11280	3570	68	9	4	-0.024660967	0.023255693	0.021032698	0.074873991	-0.011383691	0.071492552	-0.021355075	-0.029113957	-0.006712814	-0.062605357	0.005527465	-0.014170599	0.013859878	0.029040212	-0.01179429	0.000891339	-0.011602448	0.019855846	-0.004028323	0.013518035	0.119152259	-0.002799151	0.005818333	0.004257549	-0.050806801	0.016248924	-0.01643967	0.006086474	0.00695459	-0.00148004	-0.003494026	-0.002058451	0.000654719	0.004287939	-0.002046383
66h	pool_a	14052	4301	69	9	5	-0.05120486	0.012430321	0.025390413	0.126889297	-0.038394996	0.074531413	-0.005970303	-0.007097858	0.009196668	-0.046494272	-0.003889043	0.05055936	0.006782849	0.062129699	0.004645135	6.46E-05	-0.006066342	0.031572371	-0.002284713	-0.009405626	0.100435762	-0.015702804	0.04279952	0.001556503	-0.044154407	0.005521219	-0.009047007	0.009706901	0.013481481	0.009746424	0.012151596	0.002114755	-0.004540835	0.017943141	-0.017500352
66h	pool_a	4138	2060	70	9	6	-0.027967377	0.030117783	0.022137309	0.049612088	-0.024817136	0.064928211	-0.036907632	0.001247163	-0.003071663	-0.012204488	0.011192172	0.13119151	0.017897015	0.122126356	-0.017556942	0.022565429	-0.00021559	-0.005237953	0.001196766	0.028303688	0.145364268	-0.049285194	0.023740808	-0.005896686	0.003180512	-0.01033644	0.001068407	0.039293152	0.008956202	0.011223966	0.047332474	-0.003980535	0.022631416	0.011431326	0.009042708
66h	pool_a	6942	2679	71	9	7	-0.065448381	0.019521672	0.034779959	0.03619874	-0.054517815	0.101720706	-0.020136044	-0.023245099	-0.003470028	-0.055754165	0.008831228	0.036856699	0.016341898	0.015439659	-0.018939683	0.001592775	-0.000597053	-0.024997254	0.013167028	0.001157317	0.096978319	-0.018454025	0.04847622	0.002497007	0.006865882	0.004318279	-0.007278652	0.006636536	0.000380109	0.018800348	0.001471954	-0.002457019	0.003273557	0.024271139	-0.010097752
66h	pool_a	17747	4603	72	9	0	-0.073328725	0.007578687	0.020483464	0.061860401	-0.00261329	0.090984245	-0.025625526	-0.008906502	-0.000802974	-0.05972092	-0.001365248	0.022116068	-0.002592812	0.031196524	-0.004248251	0.008139639	-0.001492005	0.009708989	0.003807018	0.00142304	0.100595445	0.013057799	0.004460205	-0.014261848	-0.03831033	0.002848062	-0.002085214	-0.013027929	0.006201591	-0.002956962	-0.003803649	0.005802117	-0.005806364	0.002325578	-0.014358318
66h	pool_a	15080	5237	73	10	1	-0.057217549	-0.000789331	0.000568835	0.093396133	-0.00662674	0.089408299	0.001811705	0.00676914	0.003755033	-0.054502882	-0.004131275	0.040581399	-0.010280866	0.069988302	0.020006927	-0.014982702	0.00420511	0.006862625	0.00108667	-0.005861692	0.148123741	-0.047743283	0.019342453	-0.006702342	0.001947048	0.00216436	-0.00911645	0.008234655	0.009448901	0.012344567	-0.01072833	-0.006863482	0.002280243	0.001445251	-0.011634423
66h	pool_a	17096	4487	74	10	2	-0.016103649	0.027162097	0.028406018	0.09923571	0.003620609	0.04808817	-0.012204162	-0.016698859	-0.000742574	-0.058777209	0.007736916	-0.020301456	0.015045478	0.013107685	-0.008993732	0.002576203	0.000801128	0.02428232	0.004015642	0.006353347	0.102691629	-0.00825189	-0.003655306	-0.011988799	-0.037047184	0.018863767	-0.007388615	-0.001109758	-0.015354455	0.005497775	0.016623042	-0.002550963	-0.010086855	-0.017935399	-0.001615882
66h	pool_a	16641	4577	75	10	3	-0.025657423	0.019486667	0.033878834	0.108885317	-0.005320153	0.057289987	-0.017395696	-0.023570671	-0.004125805	-0.046712935	0.018931276	0.00683123	0.002947106	-0.005694023	0.00398039	0.015488349	-0.008058562	0.02400038	0.001730894	-0.00311913	0.087394716	0.013280308	0.020212034	-0.010534803	-0.032780421	0.005675864	-0.003400958	-0.004902941	-0.012863048	-0.019092422	-0.022855434	0.010920156	-0.01127107	0.001685489	-0.019428163
66h	pool_a	10921	3751	76	10	4	-0.050308599	0.024725524	0.024290089	0.107262119	-0.074974629	0.077704546	-0.00487106	-0.01340269	-0.001847768	-0.06706075	0.009318811	0.018691066	0.001860992	0.021864059	-0.01057028	0.003074824	-0.007115357	0.000996604	-0.004826063	0.009140763	0.097849166	-0.018606365	0.026230949	-0.000802698	0.025738761	0.017850091	-0.019934336	0.034946661	0.012110791	0.013545022	-0.006022061	0.004237209	0.007629714	0.020884595	-0.011951572
66h	pool_a	11317	3620	77	10	5	-0.035071549	0.026299851	0.036303749	0.098437506	-0.047257851	0.072738392	-0.015142167	-0.021491976	-0.014616734	-0.056981618	0.000135367	0.003575203	0.018918036	0.022274187	-0.00982397	0.010210091	-0.012020713	0.000679479	0.004433152	0.00755078	0.103425219	-0.002128497	0.035363855	-0.006281967	-0.037781234	0.020258856	-0.008115614	0.001537599	0.002754758	-0.008630041	-0.006167495	0.010880906	-0.007690914	0.007162012	-0.008515301
66h	pool_a	10358	3727	78	10	6	-0.035234337	-0.004009764	0.019811589	0.1204952	-0.033687429	0.071415229	-0.012392768	-0.004984895	-0.005679224	-0.04562275	0.003600942	0.055115923	0.010382036	0.055799544	0.003807339	0.003298312	-0.006444843	-0.012609746	-0.000368411	-0.002108943	0.119583278	-0.024586451	0.044456597	-0.007376563	0.010938702	0.003827366	-0.011729415	0.006466978	0.01018222	0.018505378	-0.003345019	-0.006298512	-0.010684253	0.006675783	-0.010964009
66h	pool_a	7862	2942	79	10	7	-0.040548357	0.006129812	0.020238047	0.05038275	-0.036739883	0.093631636	-0.022320869	-0.000244993	-0.004858827	-0.066228998	0.022271524	-0.015566553	0.01975501	-0.005440926	-0.006124574	0.014962151	-0.004041059	-0.015400258	0.00225218	0.010772039	0.100833066	-0.030911025	0.027561368	0.007380184	0.008191345	0.013818612	-0.010826173	0.000845407	0.015643904	0.012753825	0.006849322	0.000330184	-0.006348254	0.007825517	0.003115587
66h	pool_a	8979	3116	80	10	0	-0.016803068	0.04836805	0.042807675	0.133858418	-0.079807817	0.046219669	-0.011250257	-0.011528642	-0.011908707	-0.035497357	0.013156908	0.023230198	0.017893064	0.026006099	0.000267788	0.009923607	-0.006388951	0.032799246	0.012145623	0.017358894	0.086885863	-0.006574953	0.020178256	0.00440322	-0.030355175	0.010763292	-0.019544729	0.02693866	0.008951297	0.027679236	0.02348645	-1.74E-05	-0.002804029	0.001759999	-0.003022108
66h	pool_a	15562	4674	81	11	1	-0.108436631	0.022221449	0.014373836	0.06420759	-0.057054443	0.081098804	-0.005794748	-0.00196867	0.001805172	-0.066042404	-0.001403343	0.008858338	0.00136486	0.014736658	-0.004137578	0.004442392	-0.00419181	-0.014860075	0.002285098	0.008993582	0.084956356	-0.011441478	0.013940508	-0.002441058	0.016260926	0.018403485	0.002669728	0.018114814	0.007209694	0.012386527	-0.007481818	0.002726937	-0.01357462	-0.008222611	-0.003178291
66h	pool_a	15258	4226	82	11	2	-0.029052581	0.031606069	0.033558109	0.055079302	0.015067579	0.067389139	-0.0230737	-0.024108731	-0.004460925	-0.076439109	0.007845662	-0.01898477	0.010929944	-0.004290326	0.001000953	6.90E-05	-0.00026843	0.017619037	0.005204153	-0.0060275	0.068327087	0.023147981	-0.022354026	-0.00488117	-0.031355307	0.013458404	0.004910775	-0.007793024	0.004866633	-0.013243269	0.000361179	-0.004235569	-0.016930906	0.030057014	-0.017896561
66h	pool_a	11194	3966	83	11	3	-0.043535429	0.015620972	0.027389331	0.09797093	-0.039403277	0.075153523	-0.006544606	0.002709027	0.00197359	-0.048210438	0.019150411	0.021278713	0.007909344	0.022344846	-0.000765023	0.001759466	0.008024904	0.04055704	0.010348012	0.00343886	0.108654352	-0.041118518	0.046180014	0.007777039	-0.008836141	0.007308132	-0.010735314	0.023050586	0.010974185	0.035055235	0.008969431	-0.003160876	-0.007919932	0.007043786	-0.004364666
66h	pool_a	11104	3820	84	11	4	-0.043625904	0.024007419	0.02203495	0.088555852	-0.038911667	0.088807991	-0.010163333	-0.003650155	-0.002706685	-0.063937649	0.012768297	0.069639964	0.00721482	-0.003914449	-0.006263149	0.004785771	-0.004704104	0.029018064	0.002336923	-0.00050822	0.110520579	-0.013202688	0.038951965	0.007478745	-0.005351753	0.018994756	-0.012979242	0.033413467	0.0101586	0.006428585	-0.003942073	-0.011310864	0.001269859	0.011696748	-0.001234137
66h	pool_a	7570	2790	85	11	5	-0.039751137	0.022172459	0.026098049	0.080156429	-0.067944084	0.081483962	-0.026506822	-0.031518897	-0.012674739	-0.063789691	0.006795222	0.008475638	0.023481553	0.014696191	-0.028315982	0.03182652	0.002893782	0.006340209	-0.004333834	0.010798813	0.128586626	-0.029158646	0.027211098	0.01798254	0.013354128	0.013825374	-0.012143815	0.004469173	-0.036764067	0.028968168	-0.002736993	-0.00066765	-0.003775753	-0.018807205	-0.004912519
66h	pool_a	8980	3129	86	11	6	-0.044361019	-0.00102712	0.02963281	0.059389479	-0.047392111	0.089127671	-0.025224718	-0.000613034	-0.003966178	-0.055648765	0.002327231	-0.013851615	0.016676	0.010109508	-0.013668779	0.012541633	-0.004252301	-0.015364634	-0.0047459	0.012521166	0.11435156	-0.005608963	-0.028574119	0.00487365	0.023112732	0.013439517	-0.012930166	-0.003904332	0.002675981	0.018736026	0.002806383	0.00565729	0.007088813	0.006241577	-0.008447112
66h	pool_a	12082	3768	87	11	7	-0.075004975	-0.000373754	0.010889431	0.041041853	-0.016975808	0.079963519	-0.03140309	-0.004259294	-0.008925594	-0.056636781	-0.010062703	0.009772811	0.013925654	-0.005693026	-0.007926677	0.005966842	-0.002591544	0.001109143	0.003206956	0.003284833	0.097400449	-0.008359618	0.017426474	0.000304146	0.016723078	0.006344659	0.001516393	-0.015107279	0.012695835	0.019041528	0.0036474	0.013258126	0.004889071	0.012481113	-0.004146398
66h	pool_a	5125	2461	88	11	0	-0.014916307	-0.004808716	-0.025269573	0.051891927	0.012172608	0.067437839	-0.023772083	-0.006879386	0.007250705	-0.030568002	0.015924485	0.133675731	0.011072005	0.123028825	-0.007904262	-0.019376354	0.00458092	0.007484196	0.005328536	0.007461146	0.132138655	-0.053235192	0.014539334	0.002289912	-0.009168867	-0.015844088	0.00122882	0.004821283	-0.056847243	0.005777495	-0.013963923	-0.012099914	0.014057393	0.003996507	-0.00621402
66h	pool_a	17629	4628	89	12	1	-0.025340269	0.024742194	0.033244078	0.132602572	-0.00681004	0.070258346	-0.013531942	-0.027343002	-0.003244628	-0.036203009	0.000106008	0.040987401	-0.004374769	-0.030149063	0.005775371	0.008561554	-0.00401936	0.039433016	0.011009541	-0.005510731	0.095514851	-0.007065675	0.003372246	-0.005406287	-0.013522811	0.007911602	-0.00966487	-0.021032176	0.007184865	0.008767565	0.011810272	0.019482799	-0.007092134	0.001025525	-0.008150023
66h	pool_a	9342	3036	90	12	2	-0.061846898	0.035291619	0.01724174	0.061554026	-0.064076995	0.101243665	-0.023855881	-0.015075361	-0.002816368	-0.056763206	0.001507967	-0.012902653	0.025088748	-0.016491058	-0.017355862	0.016670007	-0.017085567	-0.02542213	0.004399453	0.015181381	0.117775569	-0.022724427	0.017014527	0.005261255	0.025788912	0.013059036	-0.015996522	-0.015420324	0.004220834	0.042582051	0.029351459	-0.010609958	0.000153807	0.020418956	0.008423144
66h	pool_a	15102	4276	91	12	3	-0.03166211	0.021303614	0.021990798	0.142285487	-0.027553401	0.064012929	-0.013277837	-0.019312336	-0.008909047	-0.025355936	0.001130407	0.015162931	0.0053984	-0.002234984	-0.000747067	0.005864501	-0.012362927	0.029798742	-0.000252113	0.004531937	0.081239194	-0.027346743	0.020890203	0.006143393	9.89E-05	0.000819283	-0.010866592	0.000710585	0.009088251	0.009492203	0.021024107	0.01045671	0.005798684	-0.017996155	0.000973607
66h	pool_a	11027	3580	92	12	4	-0.029944888	-0.01838957	0.023898948	0.109622317	-0.035482656	0.0548197	-0.02262275	-0.004916468	-0.00975244	-0.045302503	0.006631764	0.028922027	0.011077488	0.056447346	-0.001369465	0.007932968	-0.013145109	-0.010896942	0.001832856	0.006397719	0.120189452	0.013616216	0.025565734	-0.009303153	0.008794659	0.012303381	-0.009976637	-0.014217891	0.009645648	-0.006362971	0.003752857	0.003888338	0.011791763	-0.017690057	-0.01201161
66h	pool_a	11404	3846	93	12	5	-0.05534844	0.018419089	0.027178752	0.093333469	-0.026588021	0.074782012	-0.008284746	-0.011692266	-0.004119437	-0.05925554	0.005936261	0.02744682	0.003835654	0.014259048	-0.003351153	0.004234615	0.000764304	0.028916782	0.002365524	0.006112663	0.103946274	-0.007024196	0.035707787	0.004566643	0.013082232	-0.000450892	-0.008589448	-0.006137772	0.008774363	-0.000679511	-0.004340175	0.000130353	0.007642079	0.008969584	-0.009215824
66h	pool_a	12140	3818	94	12	6	-0.089810654	0.025252345	0.025034886	0.054871906	-0.051476295	0.102117933	-0.01898408	-0.003139843	-0.004383908	-0.056876372	-0.009784592	0.010779565	0.010037406	0.00016306	-0.008582035	0.019903524	-0.00798119	-0.021653895	0.002069162	0.001797438	0.122238307	-0.012702782	0.013315361	0.003934699	0.020058577	0.01489948	-0.009138598	0.002366449	0.005496824	0.014006634	0.021232341	-0.001869435	-0.004854786	0.030859629	0.007189828
66h	pool_a	6569	2597	95	12	7	-0.042640988	0.01063488	0.026082018	0.051713176	-0.044086612	0.09098902	-0.011834663	-0.017288922	0.001255495	-0.06050849	-0.00132475	0.040649715	0.013853292	0.015824205	-0.008957887	0.013336247	-0.000558666	-0.018536195	0.006438003	0.003578449	0.106426771	-0.027476874	0.029992166	0.004884852	0.012936491	0.013192689	-0.007584552	0.0012921	0.00458216	0.059153048	0.018773342	-0.022312003	-0.019217284	0.004098035	0.007073379
66h	pool_a	10283	3254	96	12	0	-0.038878566	-0.002702959	0.024871372	0.092197279	-0.059056164	0.069210594	-0.015637076	-0.0105187	0.001961588	-0.050477415	0.024817843	0.004701131	0.011631892	0.045371211	-0.017541816	0.011749643	-0.00846346	-0.004046005	0.007194683	0.016219632	0.133696552	-0.016318612	0.032352524	0.006350545	0.013076927	0.012248633	-0.010312562	-0.017648783	0.008043443	-0.006309205	-0.004065927	0.006174814	0.002841269	0.00196769	-0.00437856
66h	pool_a	4695	2015	97	13	1	-0.06993867	0.0237762	0.021584606	0.04774097	-0.058801739	0.067014318	-0.021130046	0.003462996	-0.01147069	-0.049088468	0.007591513	0.100281384	0.012723248	0.067728552	-0.023543955	0.025916531	-0.004492432	-0.021877609	-0.011390623	0.007303357	0.107389394	-0.035373007	0.066214942	0.007787218	0.011696228	0.00604762	-0.011390057	-0.022705944	0.009659378	0.039432752	0.056000273	-0.003290119	0.015929362	0.020037231	0.013221424
66h	pool_a	9644	3250	98	13	2	-0.034794921	0.026266894	0.032755834	0.13329722	-0.047825139	0.06477318	-0.020642355	-0.013004459	-0.001721698	-0.056620561	0.00262098	0.042745538	0.005850207	0.022287676	-0.020495912	-0.008522824	-0.006021413	0.001745557	0.005472709	0.000906852	0.086625514	-0.006521943	0.036806319	-0.003675469	0.006414514	0.024603012	-0.009726064	-0.00480456	0.00543909	0.003414883	-0.010319177	0.00019402	-0.017252173	0.005553316	-0.012204889
66h	pool_a	8978	3174	99	13	3	-0.029268646	0.021906875	0.035442264	0.105160628	-0.043294854	0.061474268	-0.016520366	-0.011727294	-0.008114561	-0.048905378	0.011744549	0.015746984	0.019122289	0.023033008	-0.019342645	0.009214186	0.001018223	0.016512627	-0.001004269	0.006996896	0.0841832	0.005698854	0.030920921	0.001344193	-0.056267685	0.000627914	-0.019001597	0.007418815	0.009713318	0.013146608	0.005058607	0.002010171	-0.007266233	0.020550343	-0.000507356
66h	pool_a	8880	3159	100	13	4	-0.035329015	0.02356829	0.029130753	0.08404243	-0.023908358	0.059198791	-0.019820093	-0.01190776	-0.007230367	-0.065682198	-0.001473472	0.045722947	0.006059993	0.040290816	-0.016931053	0.019100102	-0.006771205	0.018253627	-0.002132835	0.012059717	0.107062976	-0.0059692	0.030647486	-0.002307675	-0.037079715	0.029080133	-0.017545818	-0.00714789	0.006832443	0.01375988	0.022201255	-0.016876898	-0.004378771	0.012417009	-0.008371021
66h	pool_a	13802	4041	101	13	5	-0.024474654	0.030148381	0.0267325	0.083587772	-0.0101163	0.059100845	-0.020566853	-0.02129709	-0.006186676	-0.055565757	0.012882345	-0.001764787	0.002584546	0.004279622	-0.009503836	-0.002699516	0.002301957	0.03245666	0.006055932	0.008191806	0.106386183	0.009190333	0.00587742	0.000360828	-0.04795336	0.013688366	-0.00432598	-0.01769174	0.007124762	-0.01190111	0.003833655	-0.004750481	-0.002822264	0.002771753	-0.013480601
66h	pool_a	7781	2902	102	13	6	-0.053648733	0.013879242	0.030534158	0.075677726	-0.040179366	0.092409065	-0.002075125	-0.005716006	0.007260738	-0.03501057	-0.005037707	0.002015159	0.00423523	0.028673477	-0.00683123	0.020740632	-4.16E-05	-0.024771976	0.012137778	0.014768548	0.099207341	-0.030863469	0.035493183	-0.010896823	0.0054969	0.015028239	-0.01064495	-0.033183308	0.006038546	0.046292378	0.038867702	0.003359793	0.000276626	0.023272843	0.015464277
66h	pool_a	7233	2684	103	13	7	-0.062976795	0.000840941	0.01822476	0.048682573	-0.056400381	0.10772706	-0.016015858	-0.013613287	-0.004803674	-0.05516501	0.002197244	0.051723766	0.012778544	0.039242784	-0.0129914	0.003811551	0.00234268	-0.015532496	-0.001339335	0.019196971	0.128333892	-0.018313713	0.011075746	0.00778199	0.007215165	0.022118429	-0.004801257	-0.008332552	0.007448543	0.027775729	0.001121106	0.005741549	0.014073785	0.004760308	0.00399633
66h	pool_a	9608	3267	105	14	1	-0.098016095	0.012757041	0.015115747	0.055492829	-0.023695648	0.055561348	-0.023410313	-0.01656484	-0.012159653	-0.072937145	0.003299798	0.04635906	0.007191646	0.032324248	-0.006336791	0.013066587	-0.006729497	-0.001873962	-0.000992614	0.00763579	0.094804479	0.00314832	0.008372942	-0.001936452	0.015119597	0.016271176	0.008473791	-0.027689649	0.005861418	-0.016238328	-0.005850526	-0.009724889	0.001058179	0.015666789	0.005657252
66h	pool_a	5135	2163	106	14	2	-0.07981623	0.023636618	0.040716685	0.041856425	-0.041390894	0.094962319	-0.023682617	-0.023070619	-0.017306117	-0.061180041	-0.001155204	0.038773849	0.031727133	0.032843853	-0.014573533	0.015305557	-0.0146681	-0.029924916	0.002351251	0.022314835	0.083956791	-0.0187818	0.020364843	0.005133328	0.011937414	0.021444061	-0.001894175	0.031488199	0.010447855	-0.000399412	0.010360629	-0.001042098	0.009278276	0.025954992	0.005702014
66h	pool_a	3823	2048	107	14	3	-0.026456504	0.016696165	-0.005325896	0.076069358	-0.022951958	0.082286647	-0.018627433	-0.00234177	0.004666915	-0.021156479	0.029649738	0.140726188	0.005233732	0.107898183	-0.00707164	-0.000595452	-0.01691091	0.02688736	0.004245135	-0.004906051	0.117678806	-0.050170832	0.053905666	-0.005973249	0.015671234	-0.003484216	0.003065831	-0.006663353	-0.003322885	0.008137403	-0.006431029	0.001562576	0.029929573	-0.007468011	-0.016004632
66h	pool_a	7120	2854	109	14	5	-0.007701195	-0.010506824	0.014590901	0.107418548	-0.056163684	0.034494216	-0.026226697	-0.02279308	-0.003552126	-0.039555844	0.012156062	0.11361209	0.010745648	0.034343367	0.009605131	0.009945211	-0.006365183	0.040239108	-0.006256097	0.007464355	0.105826902	-0.019264156	0.055836574	0.006709706	-0.058911246	-0.004283298	0.007402168	-0.013138766	0.000958285	0.03397011	0.011091983	-0.008336294	-0.002638836	0.000787606	0.006472965
66h	pool_a	11573	3669	110	14	6	-0.023489388	0.016791009	0.040437577	0.100249426	0.00431468	0.058316241	-0.019076347	-0.01369546	-0.009435751	-0.055745257	0.01436121	0.005520591	0.011115319	0.006174182	-0.001487096	0.008578434	-0.003627578	0.006289434	0.011033706	0.007786311	0.098017743	-0.00687974	0.033658278	0.002020464	-0.030321076	0.015648603	-0.0038018	-0.01571005	0.008401373	0.007593894	-0.0117127	-0.01391387	0.008034064	-0.019973659	-0.00399258
66h	pool_a	6678	2621	111	14	7	-0.05669497	0.008683128	0.022298129	0.059179376	-0.083659446	0.092365523	-0.010943713	-0.005315715	-0.003936392	-0.055856332	0.003903748	0.005925011	0.011620613	0.0161315	-0.014507527	0.010368107	-0.008648674	-0.017720837	-0.003212215	0.0060419	0.083834014	-0.039391626	0.014058992	0.002454163	0.027649331	0.012403362	-0.016233705	0.011122905	0.013860412	0.02310746	0.043995661	-0.014819347	0.015707292	0.010098952	0.019762068
66h	pool_a	9469	3287	113	15	1	-0.022828075	0.017151087	0.036703242	0.097270809	-0.037287823	0.066435355	-0.024237727	-0.007999372	-0.008843358	-0.058279123	0.021229415	0.014295288	0.009882687	0.01093949	-0.019824229	0.021388659	-0.00573623	0.02241868	0.008739551	-0.001602508	0.088182533	-0.001280827	-0.023892237	0.001065236	-0.065947186	0.015562314	-0.002548527	0.011028755	0.008448437	0.007553505	-0.022960647	-0.002824023	0.006137436	0.011169746	-0.020939821
66h	pool_a	10203	3373	114	15	2	-0.039508721	0.016432831	0.032914542	0.047568182	-0.049334642	0.071842802	-0.02087242	-0.018860615	-0.000141835	-0.066154682	0.012730675	-0.01278899	0.00442155	0.020789692	-0.022500948	0.015052425	-0.003634357	0.030254544	0.005147498	0.013966295	0.097533414	0.013378107	0.010631935	0.005646904	-0.033134267	0.016334973	-0.00940318	-0.004199656	0.008138436	0.019742673	-0.010648266	0.009648217	-0.000464076	-0.001405329	-0.023495372
66h	pool_a	4586	2091	115	15	3	-0.024114974	0.046859732	0.014522451	0.047640604	-0.006478542	0.062625323	-0.036190251	0.008089306	-0.006568545	-0.037851181	0.009686177	0.146919637	0.025020189	0.132746301	-0.017994865	0.012080643	-0.003273358	0.000464324	0.000991858	0.019018637	0.127395036	-0.072206436	-0.036655124	0.007510763	-0.025879132	-0.024296289	-0.001732776	0.011824377	0.01161423	0.012012715	0.063511439	-0.005545156	0.020370199	0.002240003	-0.01653371
66h	pool_a	17060	4457	116	15	4	-0.037887624	0.033150639	0.033562123	0.122189735	-0.0340603	0.064758399	-0.012691394	-0.010684883	-0.000146588	-0.049419794	0.014599636	-0.004931326	0.010135397	0.005407359	-0.007024888	-0.008286209	-0.002222999	0.015959374	-0.005718553	0.00187996	0.08335317	0.010962148	0.030692602	-0.005609755	-0.02715658	0.022018529	-0.018486195	-0.010557198	0.005843704	-0.000514111	0.013888615	0.005403897	-0.000373064	0.005365559	-0.018342357
66h	pool_a	12639	3749	117	15	5	-0.085163897	0.019929981	0.022647926	0.063746552	-0.026263613	0.094047044	-0.01575533	-0.034959566	-0.017574442	-0.057367596	-0.013972992	0.02780265	-0.002478687	0.041133523	-0.004185022	-0.005165941	0.000963088	-0.011442194	0.010250044	0.012793921	0.098481075	0.015237145	0.021431817	-0.009966557	0.00737348	0.008373001	0.000447501	-0.022706143	0.005797031	-0.012423655	-0.011605048	0.006385276	0.006708931	-0.002036681	-0.008989783
66h	pool_a	6062	2288	118	15	6	-0.054365219	0.02938475	0.04906233	0.080169842	-0.078741922	0.09455322	-0.005849833	-0.012136735	0.000212754	-0.049913225	0.011489716	-0.007857978	0.023908592	0.001049157	-0.026001045	0.022746557	-0.024547383	-0.038580369	0.006949201	0.013779846	0.093110564	-0.033092846	0.05285209	0.00864868	0.017091824	0.009013156	-0.029869188	-0.010640551	0.010339593	0.031610224	0.038220238	-0.002445045	0.020064944	0.014989814	0.00506723
66h	pool_a	8353	2891	119	15	7	-0.042348814	0.041162669	0.036071511	0.104430568	-0.065807473	0.08500692	-0.024963081	-0.019461887	-0.009149046	-0.045923705	0.012555856	0.019981062	0.020141983	0.025883643	-0.021487377	0.017757235	-0.017520598	0.034295252	0.010229113	0.018819211	0.092423538	0.003625678	0.055896583	0.008826616	0.010788162	0.016306006	-0.021242897	0.006769261	0.005097404	0.018524747	0.011862391	-0.003212674	-0.009018783	0.004733796	0.010023755
66h	pool_a	8911	3167	121	16	1	-0.035823178	-0.015145933	0.031716892	0.094064906	-0.037012175	0.076328222	-0.022096899	-0.006201028	-0.006323267	-0.050945093	0.006568885	0.04575316	0.014377279	0.057694026	-0.006580908	0.008756949	-0.006584582	0.001772437	-0.003350273	0.00755379	0.119457113	-0.004470084	0.009400412	0.004951697	0.007100274	-0.003176804	0.008443875	-0.011746037	0.008057824	0.017536602	-0.014592425	0.000548531	-0.009028447	0.000801736	-0.010334951
66h	pool_a	6197	2515	122	16	2	-0.033984598	0.016429689	0.01299713	0.035885084	-0.029248647	0.095564354	-0.021348332	-0.021793681	-0.00039163	-0.061895128	-0.009074569	0.034930581	0.019909488	0.032684087	-0.019997162	0.015822982	-0.01601067	-4.21E-05	0.00316999	0.011748769	0.112713913	-0.028654561	0.017516733	0.005205976	0.010876065	0.00506099	-0.016521669	-0.002203441	0.006918885	0.04764371	0.016216539	-0.019653693	0.009740001	-0.017850685	-0.006141937
66h	pool_a	9368	3338	123	16	3	-0.024924	0.008467728	0.034287958	0.117533829	-0.045231868	0.059195186	-0.017768664	-0.003427841	-0.012107941	-0.045619186	0.009043526	0.026506532	0.000486306	0.067027365	-0.005420754	0.016689404	-0.008570023	0.031432617	0.014484532	0.003962111	0.09275843	-0.013250541	0.041889678	0.006966859	-0.034061448	0.009254292	-0.009566786	0.005663241	-0.02573696	0.029427047	0.020176383	0.00338967	0.007821187	0.013336287	-0.001231762
66h	pool_a	10846	3620	124	16	4	-0.054824554	-0.009195476	0.03052049	0.082272329	-0.039986946	0.084541252	-0.014801912	-0.012071685	-0.010226706	-0.038510366	0.008142515	-0.01529375	0.005863694	0.008398933	-0.012255545	0.01054343	-0.011179439	-0.01351936	0.001188641	0.001320856	0.089884721	-0.024817458	0.036836243	0.001031442	0.005593925	0.009506353	-0.017183641	-0.012632647	0.00839662	0.007350027	0.001421754	0.0028143	0.012232583	0.010598765	-0.008261253
66h	pool_a	7588	2716	125	16	5	-0.063865443	0.011441159	0.021923136	0.04112815	-0.041917922	0.105089294	-0.020803152	-0.017959522	-0.013030226	-0.076334269	-0.006046941	0.013038039	0.011255265	0.027974743	0.000735138	0.011486049	0.00148042	-0.031283599	0.002053633	0.014238259	0.122823747	-0.022944678	0.041192882	0.00664599	0.019488195	0.009778156	-0.00457649	-0.001718284	0.001685804	0.000760218	-0.002836965	0.007558824	0.014642844	0.010918548	0.003869076
66h	pool_a	6809	2708	126	16	6	-0.014818993	0.03363428	0.058519799	0.118139838	-0.036681197	0.044392191	-0.020460968	-0.026509892	-0.024149844	-0.0490952	0.014777051	0.027903111	0.011069246	0.017929513	-0.004194191	0.00908264	-0.004349883	0.004046991	-0.006973663	0.007028694	0.094358092	0.00570207	0.030853207	-0.002161853	-0.040575843	0.014838715	-0.014696805	-0.001199668	0.0108892	0.010802955	0.003663435	-0.002705426	-0.011223159	-0.004080522	-0.00199199
66h	pool_a	8126	2626	129	17	1	-0.041780176	0.026451396	0.043321907	0.088400735	-0.067161107	0.081525851	-0.023981103	-0.024696133	-0.021517354	-0.06410693	0.02499823	-0.011147894	0.016108795	0.000853954	-0.014816884	0.016082738	-0.009276024	-0.022469403	0.01559509	0.013466257	0.078270071	-0.005237246	0.052656097	-0.008092735	0.02633542	0.01205896	-0.017402179	-0.018113589	0.009920104	0.012575233	0.001778964	0.003980987	-7.29E-05	-0.008633365	-0.00562045
66h	pool_a	6417	2392	130	17	2	-0.044241351	0.020304324	0.024785258	0.047052799	-0.078094562	0.069244055	-0.037520843	-0.017474053	-0.00418511	-0.049857144	-0.000109645	-0.018074148	0.011971287	-0.00045182	-0.018348557	0.033642924	-0.015394111	-0.02717464	0.008640219	0.019091068	0.093225174	-0.055521939	-0.000466055	0.002367947	0.021225277	-0.00012557	-0.020591219	-0.011575615	0.008949349	0.017230922	0.000999654	-0.016373863	0.005539324	-0.02816465	-0.005673978
66h	pool_a	10778	3666	132	17	4	-0.032074812	0.029825578	0.021436168	0.139321634	-0.047376504	0.060328646	-0.001499358	-0.007401087	-0.004717766	-0.057651126	0.003740041	0.031692698	-0.003204984	0.044311286	-0.000439245	-0.005114518	0.001174818	0.020456659	0.005511125	-0.000230327	0.091619452	-0.015888666	0.035593715	0.0092106	-0.044646949	0.014178311	-0.011880295	-0.012876488	0.007244391	0.018560942	0.00348649	-0.001966512	0.009304882	0.006070146	-0.009028073
66h	pool_a	7828	2936	133	17	5	-0.056520821	0.003173799	0.017488669	0.069870167	-0.056411601	0.084443994	-0.014446525	-0.00238717	0.000525629	-0.045996031	0.011559141	-0.00019558	0.001821688	0.028890187	-0.015011279	0.014770177	-0.004450716	-0.014455673	0.002496116	0.009776803	0.103887556	-0.009218618	0.01773702	0.005127278	0.009719578	0.014383267	-0.009855463	-0.017238772	0.013776833	0.004118684	0.016446067	0.002986587	0.02376742	-0.001289969	-0.007955926
66h	pool_a	6840	2590	134	17	6	-0.037266439	0.018784482	0.034168341	0.08559502	-0.062615122	0.070442909	-0.026918434	-0.021678906	-0.008013824	-0.046807834	0.017316907	0.020056834	0.012372152	0.000373967	-0.013021006	0.008327363	-0.003825487	-0.018281663	-0.006483606	0.010224495	0.086004417	0.019455517	0.015574645	0.009580713	0.019283943	0.021529699	0.001896282	0.001868411	0.010287422	0.045258589	-0.018670518	-0.003961182	0.004633585	0.020245374	-0.013434972
66h	pool_a	12317	3710	135	17	7	-0.036158654	0.020653706	0.028806148	0.104549676	-0.044564179	0.067053999	-0.003179948	-0.016160277	-0.003195519	-0.055732144	-0.010437676	0.010026318	0.002225472	0.026441294	-0.010264674	0.010363961	-0.015419716	0.034522243	0.005356472	0.00490917	0.082520531	0.006741726	0.029193853	0.005087534	-0.03486231	0.010811754	-0.012416897	-0.017419441	0.008153229	0.020603704	0.000528034	0.01129792	0.002602033	-0.0102243	-0.0013207
66h	pool_a	10099	3255	137	18	1	-0.042289774	0.003817276	0.042245313	0.058231201	-0.054033295	0.082572616	-0.016665555	-0.012496031	-0.00130248	-0.066955896	0.013105875	-0.006565936	0.00631511	0.016346115	-0.029383837	0.009733732	-0.005962188	0.016416818	0.007220231	0.010210751	0.10486679	0.005062522	-0.00394229	-0.009673512	-0.01822069	0.008100226	-0.013291393	-0.013134272	0.008224756	-0.003850015	-0.009070021	0.00329914	0.002425184	-0.006318918	-0.017458502
66h	pool_a	11563	3682	138	18	2	-0.030201206	0.030786413	0.023159806	0.122940338	-0.032544715	0.051636037	-0.010452053	-0.017207823	0.000329393	-0.045880916	0.004079004	0.010166002	-0.000382335	0.019194942	-0.005796654	0.013062441	-0.008570338	0.015739809	0.001205973	0.006792518	0.090162089	-0.022363836	0.03738529	-0.000108821	-0.029671641	0.007419251	-0.010824339	0.005195576	-0.020513864	0.00805793	0.002223464	-0.00670177	7.62E-07	0.00683639	-0.004916779
66h	pool_a	7263	2626	140	18	4	-0.056566275	0.009361124	0.033358077	0.033720876	-0.063994191	0.104642693	-0.032131767	-0.02171644	0.00089271	-0.058080504	0.009839764	-0.001557597	0.014162696	-0.022074691	-0.02852873	0.017815312	-0.010506478	-0.032644049	0.003485872	0.011124896	0.105833251	-0.022768044	0.030898768	0.00602233	0.011760336	0.010256398	-0.014901944	0.000399177	0.006278164	0.002797664	0.016859684	-0.009711767	0.016042602	0.020484011	-0.002029679
66h	pool_a	13587	3993	141	18	5	-0.031580663	0.02036777	0.008111916	0.091255992	-0.010967891	0.070948677	-0.006381832	-0.01221028	0.005842794	-0.04183822	0.004921319	0.011853925	0.000800725	0.037120053	-0.009652411	-0.00297669	0.007372069	0.014030938	-0.002925905	0.002831956	0.0966	-0.005903972	0.047390136	-0.001219821	0.002191966	0.014461726	-0.008828464	-0.010835947	0.008352611	0.001087399	0.001496981	0.01005759	0.009166695	0.025742747	-0.005405335
66h	pool_a	6025	2411	142	18	6	-0.075234454	0.000359331	0.029935681	0.010665473	-0.040563497	0.102452658	-0.039214885	-0.00159033	-0.008856924	-0.054697129	0.004434666	0.036983044	0.026470867	0.042255566	-0.012016686	0.033127887	-0.014298879	-0.016390959	0.002322147	0.015473034	0.110143508	-0.004680745	-0.030630673	-0.003653265	0.007827332	0.013829091	0.012337002	-0.002978273	0.014759333	0.019497252	0.00444949	-0.002925221	-0.000201007	0.018221962	-0.001567212
66h	pool_a	5797	2382	143	18	7	-0.063682207	0.01831394	0.024898698	0.046993654	-0.077276593	0.1106567	-0.015341178	-0.010264741	0.014260018	-0.059883729	0.012637493	0.000904007	0.016425322	-0.001977317	-0.003270075	0.015742392	0.000504662	-0.023480763	-0.001678778	0.0134091	0.090056921	-0.03305508	-0.026202291	0.024713587	0.002792965	0.014541789	-0.013110849	0.019787436	0.003986851	0.018221894	0.010395473	-0.008773309	0.003932968	-0.02639438	0.013217024
66h	pool_a	8488	2985	145	19	1	-0.053028274	0.024432159	0.028522611	0.042416186	-0.01300352	0.084025491	-0.036452133	-0.030673619	-0.014562778	-0.043785066	0.006394984	0.014000093	0.007372275	0.030987345	-0.015573049	0.010180102	-0.014154975	-0.009109872	0.001925059	0.013746492	0.093326208	0.022533541	0.01211039	-0.001578664	0.015800869	0.024404239	0.00791934	-0.020695504	0.014550824	0.013684408	0.001522015	0.015158838	0.003117023	0.013132841	-0.005651943
66h	pool_a	7931	3236	146	19	2	-0.074290969	0.012380075	0.01356944	0.042792607	-0.043420343	0.101580351	-0.024444621	-0.011062136	0.008363923	-0.060918466	0.000562655	0.019425706	0.001454058	0.01918446	-0.017323225	0.001652028	0.00856972	-0.010805321	-0.002297345	-0.00520184	0.094799237	-0.046823546	0.027608255	-0.00328547	0.014218481	0.00211536	-0.014951298	0.04347781	-0.033698357	0.040883358	0.014669087	0.002155309	-0.003226054	0.021007901	-0.010998528
66h	pool_a	7276	2742	147	19	3	-0.08461704	0.017077982	0.019264598	0.030028534	-0.059157872	0.085490228	-0.016875215	-0.013700311	-0.00608539	-0.069369158	0.015593724	-0.018214569	0.021767847	0.007383531	-0.016833581	0.021942672	-0.006742054	-0.018236995	0.002646081	0.003559342	0.089381786	-0.032522332	0.018883511	-0.000534635	0.020106173	0.013442726	0.008134325	0.032002513	0.018095357	0.02481978	0.002838604	-0.002432494	-0.000941657	0.01321461	0.00287058
66h	pool_a	8438	3085	148	19	4	-0.060442042	0.024891061	0.015526119	0.09054821	-0.03849146	0.075516494	-0.02527525	-0.018096926	0.007464464	-0.055218329	0.004363246	0.037373812	0.00360922	0.039816669	-0.015772172	0.004523616	-0.003438171	0.014645496	-9.28E-05	0.004162438	0.07799766	-0.011262355	0.016095994	-0.008257794	0.009235776	0.00881071	0.007716201	-0.012698147	0.00990205	0.011733261	-0.000370285	0.00052638	0.003805822	-0.002155293	-0.020542624
66h	pool_a	6460	2595	149	19	5	-0.026892173	0.021368791	0.050981141	0.11646132	-0.056644526	0.067095729	-0.021899347	-0.018749402	-0.019313044	-0.047154244	0.021454486	0.024185792	0.01959532	0.027336387	-0.003388898	0.024920412	-0.010203645	0.014483819	-0.007816987	0.016534915	0.102186991	-0.014123019	0.03111067	0.010842594	0.013624984	-0.002835103	-0.003128002	0.004720331	-0.00184673	0.010547892	-0.004708373	-0.01479433	0.000648497	0.007677097	0.0159702
66h	pool_a	8318	2947	150	19	6	-0.049172643	0.026223765	0.030576643	0.086990358	-0.06145263	0.090303159	-0.021120078	-0.011819069	-0.013302467	-0.035802752	-0.005345778	0.008364919	0.018451771	0.020285731	-0.01269769	0.016200499	-0.00378456	-0.010855835	0.003564179	0.001786843	0.10198727	-0.02999119	0.056356072	0.007745068	0.030521035	0.010194612	-0.021337689	-0.001157059	-0.035975106	0.028138595	0.00803226	-0.006738975	0.001200982	0.01397264	0.015594063
66h	pool_a	7203	2706	151	19	7	-0.022761478	-0.001137085	0.026688735	0.04096482	-0.059725348	0.096833697	-0.014452482	-0.004507437	0.00034167	-0.056452943	0.004104934	-0.024173442	0.005381092	0.021574392	-0.018701579	0.015280904	-0.004079429	-0.015110975	0.007318309	0.020507838	0.079700998	-0.01736564	0.013679438	0.010574111	0.022215905	0.013545647	-0.016190621	-0.007591253	0.005593687	0.029737727	-0.002535072	-0.010844237	0.008564934	0.011726499	-0.000632294
66h	pool_a	9039	3165	153	20	1	-0.032899575	0.020281942	0.024611589	0.112841777	-0.048022463	0.062913065	-0.011606046	-0.010471382	-0.009967658	-0.051717433	-0.001258656	0.020942572	0.017787524	0.029528025	-0.014614989	0.006319161	-0.003442105	0.014565717	0.010884258	0.006349155	0.084946851	0.004879192	0.031583484	-0.003364437	-0.04205792	0.030442751	-0.013976372	-0.019514196	0.007778709	-0.005443756	-0.010213903	0.00023897	0.00791312	0.018113228	0.009401678
66h	pool_a	10189	3414	154	20	2	-0.0572508	0.036100905	0.031849738	0.117590142	-0.072137118	0.074598128	-0.009152084	-0.010806175	-0.013090133	-0.049510928	0.016433226	0.026703484	0.012234421	0.006700312	-0.013958132	0.000124939	-0.012826205	0.024533774	0.001518315	-0.006857411	0.084174462	-0.009559553	0.013912384	0.004096842	-0.005980217	0.015944228	-0.01362858	-0.00158337	0.007617287	0.011021786	0.007924164	0.001409978	0.004613502	0.015638142	-0.022767259
66h	pool_a	12364	3904	155	20	3	-0.02699289	0.032584063	0.024596795	0.107467699	-0.03050095	0.066409265	-0.016015583	-0.008191867	0.009127072	-0.042829878	0.003362091	0.013043849	0.000750484	0.02648458	-0.00062615	0.008449006	-0.001715326	0.042757465	0.005282815	0.004713102	0.080222107	-0.015003347	0.030342825	-0.003367198	-0.034557557	0.012322944	-0.006206101	-0.014709255	-0.021674533	0.028621281	0.005064829	0.010081633	0.008747772	0.012289787	0.000346893
66h	pool_a	7074	2571	156	20	4	-0.031909313	0.027637059	0.030447542	0.049530525	-0.047704254	0.085469441	-0.031767317	-0.031172313	-0.011895385	-0.057135168	-0.007450172	-0.030726343	0.026063981	-0.002563443	-0.0227194	0.020296498	-0.011385407	-0.022381007	0.007965057	0.020687836	0.105638257	-0.023540441	0.013046095	-0.006966156	0.013795745	0.021858896	-0.006983144	-0.008186526	0.011708565	-0.019027899	0.034530613	-0.00881749	0.00139663	-0.006346511	-0.006352606
66h	pool_a	9847	3255	157	20	5	-0.021961123	0.017849262	0.028383883	0.092569581	-0.036353841	0.068569994	-0.037908707	-0.023446669	-0.019470855	-0.03064374	0.003731435	0.012613222	0.015312847	0.011281186	-0.006330662	0.015044083	-0.007842551	-0.017039454	0.00550651	0.018771343	0.134829168	-0.018275269	-0.027787414	-0.007748691	-0.010875603	0.007548396	-0.000551114	-0.023025867	0.008817846	0.00631676	0.001502903	-0.01342237	-0.018388576	-0.004205589	-0.0168719
66h	pool_a	9221	3386	158	20	6	-0.042222415	-0.004669158	0.029665778	0.087054905	-0.016534904	0.072858725	-0.015094568	-0.006459769	-0.004876008	-0.048115244	0.017130677	0.023996302	0.004562441	0.0262044	-0.00406286	0.002621698	0.000872204	-0.009921318	-0.002962989	0.005237976	0.113484426	-0.020053236	0.00721889	0.012531447	0.013463937	0.000184238	-0.017315534	-0.021931869	0.005471128	0.032228825	0.013394743	-0.014767545	0.015386552	0.018106277	0.003359495
66h	pool_a	6474	2688	159	20	7	-0.054311621	0.021973771	0.025680793	0.079997587	-0.067566692	0.099878823	-0.012693593	0.004452429	0.007100429	-0.036762388	0.00407451	0.030421257	0.012407127	0.047009481	-0.003600577	0.014026405	0.004358585	0.00116807	0.002076891	0.016672526	0.111878394	-0.048221843	0.031236096	0.011805973	0.009919079	-0.003053045	-0.016689221	-0.004548066	0.009686486	0.058092115	0.051338648	-0.002818565	0.022602615	0.005789553	0.001256967
66h	pool_a	11731	3934	161	21	1	-0.026477569	0.017554198	0.031476533	0.111733735	-0.043457856	0.068551044	-0.008506059	-0.013626842	0.002253562	-0.055689035	0.000358965	0.00720725	0.011057033	0.047779646	-0.008071595	0.00694405	-0.005332576	0.009444796	-8.52E-05	0.008286056	0.086952292	-0.015615162	0.046221427	-0.004597863	-0.041395329	0.014798208	-0.012090231	0.02511111	0.010493728	0.000731955	-0.000817174	0.014188669	-0.013806242	0.027280803	-0.014516744
66h	pool_a	10903	3510	162	21	2	-0.045331664	0.016433216	0.022051952	0.060499165	-0.057344027	0.082482029	-0.022329676	-0.014653502	-0.003545997	-0.067834746	0.000859351	0.002822168	0.006536852	0.000835623	-0.018920613	0.000558271	0.000220045	0.017883792	-0.001637249	0.006942302	0.096886123	0.003183275	0.028258763	0.011861657	-0.035984006	0.008921978	-0.011755883	-0.006439272	0.011998531	0.006483968	0.00143887	0.002805082	0.002644815	0.003564805	0.000910636
66h	pool_a	9271	3085	164	21	4	-0.037316884	0.021307148	0.02529739	0.055794873	-0.03068134	0.087465295	-0.019303707	-0.014898115	-0.009827166	-0.053673303	0.017043249	-0.008214892	0.010257724	0.000154901	-0.007562136	0.003823968	-0.004686649	-0.015661254	0.00500718	0.010299615	0.085087016	0.019692232	0.01282952	0.003805924	0.00403207	0.022101259	-0.004826408	-0.015485936	0.005056962	0.002377538	0.005270299	0.021010469	-0.008423196	-0.006489386	-0.016005172
66h	pool_a	6661	2539	165	21	5	-0.052007006	0.013547489	0.015081268	0.069337501	-0.041680438	0.079564976	-0.021070293	-0.010414839	-0.002230507	-0.032305983	0.025231521	-0.003682429	0.014652039	0.005688845	-0.014481429	0.021570718	-0.008633486	-0.024759874	0.006826504	0.007396916	0.097418994	-0.030259751	0.005173457	0.025860009	0.003593739	0.009038243	-0.020889141	-0.0037227	0.009081149	0.057169909	0.008719395	-0.012091258	0.019626063	-0.034396301	0.014737197
66h	pool_a	9868	3502	166	21	6	-0.057114126	0.020096734	0.01909496	0.099189899	-0.02310351	0.078951757	-0.020010998	-0.009394547	-0.005671452	-0.052388529	0.008474005	0.014843734	0.008967259	0.023799978	-0.008429722	0.011291712	-0.004132764	-0.001807137	-0.003378502	-0.000938499	0.092104319	-0.014802857	0.03414358	-0.009798436	0.006814656	0.022722422	0.002075082	-0.005858947	0.007975692	0.002338437	-0.0022971	-0.014234061	2.13E-05	-0.001241479	-0.006407482
66h	pool_a	7115	2722	167	21	7	-0.030411564	0.007803485	0.024254467	0.064849381	-0.051615909	0.096889512	-0.011285314	0.005810125	0.000621369	-0.051969877	0.011299104	-0.000298426	0.021709168	-0.000918343	-0.00881211	0.027022079	-0.015413963	-0.009203145	-0.000621807	0.002814159	0.088513167	-0.02305117	0.034128947	0.005599894	0.018960983	0.007847839	0.000619655	-0.009989559	0.009291685	0.034460263	-0.004490386	-0.011306204	-0.002077482	-0.02798521	0.011322442
66h	pool_a	10918	3376	169	22	1	-0.049569735	0.014875735	0.022394629	0.086559463	-0.090105065	0.080071162	-0.010336961	-0.000287118	0.001771447	-0.054988338	0.001404011	-0.001639551	0.02074185	-0.009627467	-0.004227054	0.007094253	-0.006365295	-0.015014112	0.001304339	0.006541738	0.114858629	-0.040193489	0.033867167	0.01452866	0.015389765	0.013832487	-0.029758797	-0.013843952	0.009663209	0.019020679	0.000373949	0.006543234	-0.005585783	0.001765989	-0.000430451
66h	pool_a	10787	3579	170	22	2	-0.056060814	0.026165502	0.018723541	0.08507782	-0.063084534	0.073352136	-0.014110635	-0.013023229	-0.001422123	-0.060818137	-0.001238774	0.005210585	0.01054884	0.004889058	-0.007124855	0.011352962	0.004821413	0.034206294	0.00176156	3.36E-05	0.087924384	-0.02123818	0.022128056	0.006849234	-0.011283233	0.020946046	-0.009725097	-0.003090733	0.00916857	0.040355884	0.017424232	-0.001779082	-0.00098023	-0.005124293	0.002210079
66h	pool_a	7335	2869	171	22	3	-0.053847066	0.033222247	0.041135553	0.091577864	-0.062873507	0.076606194	-0.014275936	-0.014157409	-0.003875857	-0.053288214	0.007043391	0.021976658	0.023240238	0.002244782	-0.008823401	0.008611015	-0.001323305	0.010155256	-0.005333144	0.017340051	0.080795295	-0.013397284	0.057148275	0.006145588	0.019187544	0.017831506	-0.007458151	0.041638344	0.014296929	0.002505439	0.016091275	-0.007171577	-0.009461999	0.022774723	0.001072575
66h	pool_a	10194	3187	172	22	4	-0.059576568	0.042335825	0.029715414	0.059076664	-0.053564343	0.08600662	-0.024832	-0.011351105	-0.005818656	-0.052468767	0.009497978	-0.014108151	0.007057974	0.024439747	-0.013322218	0.01732117	-0.013436177	0.020567999	0.002980336	0.006319601	0.078308933	0.009205149	-0.034558216	-0.002064975	-0.036507782	0.018761951	-0.021200146	-0.003956785	0.008613952	0.010045593	0.000598396	0.000748876	0.007468837	0.000616502	-0.002284539
66h	pool_a	9354	3487	173	22	5	-0.056779376	0.013683154	0.011792737	0.101303275	-0.048928903	0.081621975	-0.00054656	0.003355774	0.006824499	-0.048500007	-0.00315795	0.023963883	-0.014149307	0.041941952	-0.001530176	-0.000847206	0.006322261	0.003475415	0.003256868	-0.003728802	0.106920436	-0.02260204	0.028943152	0.003168175	0.014619804	0.015642847	-0.003498211	0.008374442	0.007942675	0.024399775	0.000889778	-0.013775195	0.012887168	0.007668802	-0.00580022
66h	pool_a	11596	3665	174	22	6	-0.052650532	0.010843624	0.027727678	0.078923847	-0.01491438	0.071805801	-0.018442483	-0.003619363	-0.016141062	-0.040214142	0.011156387	-0.002595721	0.000493633	0.002224588	-0.010590025	0.004406784	-0.004187743	-0.013375255	0.004455268	0.001817064	0.0888293	0.008794616	0.006916338	0.006200489	0.015578491	0.008073565	-0.004507838	-0.012553966	0.006339014	-0.009480178	-0.005964115	0.012338898	0.00413708	-0.001915407	-0.001084759
66h	pool_a	7248	2741	175	22	7	-0.024492699	0.030159987	0.024645022	0.084384283	-0.058105653	0.09129173	-0.017768257	-0.015292903	-0.01098122	-0.031429038	0.008639436	0.053621589	0.009620862	0.003760249	0.00038532	0.025328246	0.00212433	0.034699778	0.006867998	0.007197764	0.119557023	0.002586875	0.006113527	-0.001077835	0.004433274	0.007057526	-0.020066467	-0.001238644	-0.04121485	0.046198812	0.030479174	0.008996744	0.020296621	0.026181287	0.00819801
66h	pool_a	9428	3232	177	23	1	-0.016764243	0.016172635	0.021106484	0.098633982	-0.055208513	0.064425916	-0.029220537	-0.006997094	-0.014381732	-0.043328879	0.017393588	-0.002371196	0.013838785	-0.007274945	-0.000931745	0.023947445	-0.010530606	0.035476406	-0.000681659	0.013924751	0.103461409	-0.023719145	0.008079498	-0.005984043	-0.037425677	0.007433133	-0.014235462	-0.006559953	0.009663986	0.03315534	0.024889264	0.006089449	-0.012545016	-0.009529412	-0.001764484
66h	pool_a	8080	2968	179	23	3	-0.045184563	0.027897274	0.016417539	0.054227259	-0.048993728	0.098811731	-0.014924235	-0.005121682	0.000100731	-0.053470123	0.006294083	0.030249339	0.015290334	-0.008413107	-0.015101016	0.013487773	0.000397856	0.015885697	-0.00125228	0.015997071	0.096254116	-0.019760182	0.016184805	0.015743107	-0.033037183	0.016225582	-0.03210809	0.005355695	0.007078518	0.024100551	0.021931472	-0.011376604	0.008676587	0.039696244	0.011859556
66h	pool_a	12173	4002	180	23	4	0.002072854	0.039041989	0.050053944	0.002929351	0.032365299	0.025876723	0.019620181	-0.014683227	0.004439898	-0.065404237	0.022877702	-0.00730117	0.017537883	-0.009335278	-0.0066185	0.015615881	0.002337683	0.043356066	-5.54E-05	0.002767955	0.09486962	-0.005476009	0.003360591	-0.013107882	0.008608254	0.01284423	0.006754335	-0.004842111	0.00530179	-0.031965137	0.004365018	-0.004546835	0.000651702	-0.022401728	0.01175813
66h	pool_a	16139	4499	181	23	5	-0.063230561	0.025486981	0.029194344	0.051677599	0.012265155	0.088965168	-0.009556616	-0.00823101	0.013551816	-0.049739919	0.002456111	-0.006919284	-0.001816302	-0.018738231	-0.000550767	-0.000640686	0.00995174	0.027753835	-0.000874519	0.001034698	0.070798751	-0.00079956	0.024748448	-0.00698636	0.001788925	0.009113125	-0.002713468	-0.003367295	0.011247413	0.011569296	0.007931236	0.008850434	0.017238685	-0.005006355	0.011672273
66h	pool_a	8693	2887	182	23	6	-0.024159578	0.035665585	0.040926236	0.137001444	-0.078488431	0.049792661	-0.021188165	-0.026837244	-0.022737133	-0.031478917	0.011569076	0.001352268	0.006067384	0.025890871	-0.013492617	0.007587534	-0.022096785	0.033525559	0.00762168	0.0241299	0.080856909	0.005154303	0.012635501	-0.000357621	-0.02940949	0.014754475	-0.020124029	-0.011385652	-0.034744036	-0.015627912	-0.004600843	0.016621825	0.013535617	-0.010005265	-0.006320024
66h	pool_a	8662	3197	183	23	7	-0.09318085	0.006163313	0.018553333	0.044023659	-0.039548404	0.115137295	-0.020401825	-0.010403128	-0.008883688	-0.049763619	0.002057992	0.035550327	0.000176253	0.039229126	-0.014957556	0.012879605	0.000652083	-0.00860276	-0.011100308	0.01213313	0.111280577	-0.012420103	0.011008451	-0.001959085	0.017035985	0.010461119	-0.006751467	0.012866222	0.006441017	0.002412345	0.010271638	0.008284195	0.014877575	0.015036249	-0.007018702
66h	pool_a	9576	3160	185	24	1	-0.119642494	0.026039153	0.022670494	0.062745938	-0.048721256	0.068731052	-0.013828981	-0.013522794	0.002765041	-0.065405492	-0.000505415	0.047543454	0.006610182	0.05437354	0.007521354	0.019271771	-0.01016649	-0.009302339	-0.003092504	0.003312156	0.097941687	0.000989886	0.00932894	-0.010091239	0.015215959	0.001053872	-0.009712685	-0.020519871	0.005979065	0.032099347	-0.012346991	0.005333379	0.01980603	0.006553096	6.84E-05
66h	pool_a	18141	4626	186	24	2	-0.093521981	0.027036182	0.025466175	0.063306395	-0.035627164	0.094605222	-0.008682142	-0.014019408	0.004500111	-0.060896461	-0.000629132	-0.030700116	0.003999342	0.006717696	-0.011663107	-0.004627312	0.001076484	-0.018143157	0.001000118	0.011720829	0.089122413	-0.017966369	0.011625165	-0.006615206	0.007686425	0.011580899	-0.011152766	-0.024561773	0.010191492	0.009270193	0.014302021	0.008508058	-0.019669309	0.022637339	0.007764405
66h	pool_a	8189	2854	187	24	3	-0.040772867	0.044084608	0.03326107	0.052344679	-0.069503636	0.083114597	-0.026600699	-0.024486275	-0.008480792	-0.062421038	0.016295905	-0.026053364	0.019802795	-0.005168222	-0.005449707	0.018476089	-0.004606119	0.020678327	0.014388786	0.007032362	0.089528436	-0.031517585	0.012758342	0.012603701	-0.038514194	0.0011466	-0.025486326	-0.003710421	0.00689607	0.003077505	0.007948619	-0.005054746	0.000605348	0.017013641	-0.002556104
66h	pool_a	12164	3886	188	24	4	-0.030943747	0.029794626	0.029221913	0.066941497	0.023538467	0.045651162	-0.010622212	-0.007049311	0.000894552	-0.029860948	-0.002238233	0.000912995	-0.009186266	0.027218096	-0.009859904	-0.008788433	-0.007243868	0.013913259	0.001870964	0.006736073	0.080862013	-0.004474511	0.020199086	-0.019744576	-0.036981814	-0.000389461	-0.010235409	-0.023619004	0.009197934	-3.87E-05	0.023017398	0.00902354	0.03943356	-0.015578096	-0.007748904
66h	pool_a	7046	2759	189	24	5	-0.069532344	0.003401217	0.024527016	0.054215353	-0.042321844	0.076695458	-0.028243349	-0.016214407	-0.007275884	-0.049444504	0.031365608	0.016505088	0.009944639	0.014136975	-0.016326598	0.020019392	-0.007439229	0.010329915	-0.005769981	0.012437287	0.086936901	-0.030164708	0.012659161	0.012110158	0.020575211	0.007526679	-0.004844577	0.023076862	0.013315119	0.025589963	-0.001741407	-0.013550121	0.019393066	-0.003430469	0.003997979
66h	pool_a	7475	2963	190	24	6	-0.069638485	0.008155614	0.024700471	0.077602641	-0.050573276	0.093545439	-0.001918683	-0.006111905	0.002700734	-0.03300584	-0.010502956	0.036195575	0.001834116	0.047837941	-0.010284895	0.014909958	-0.00728904	-0.017540045	0.013950691	-0.00261699	0.100451289	-0.040362709	0.028338377	-0.009273884	0.015145196	0.017736829	-0.015397439	0.009617841	0.008414019	0.044731613	0.021126718	0.00516859	0.023403683	0.029283775	-0.000705382
66h	pool_a	11170	3669	191	24	7	-0.071232067	0.004055159	0.007553554	0.116358924	-0.030432484	0.096331142	-0.007675183	-0.003106984	0.00670094	-0.007170168	-0.006576599	0.047830984	-0.001783556	0.074020069	-0.003550366	-6.30E-05	-0.000365304	0.000698829	0.002799139	-0.00469928	0.086885155	-0.021138266	0.028182562	-0.005946296	0.020639811	-0.009751627	-0.006630953	-0.017127448	0.011118976	0.0094724	0.005510612	0.01745967	0.011508782	0.017880586	-0.009071003
66h	pool_b	16133	4446	1	1	1	-0.051500653	0.038492681	0.035639188	0.138126008	0.012819785	0.099766206	-0.00494488	0.000322981	0.01159633	-0.042105618	0.008338841	0.044095623	0.012695422	0.054570425	-0.005957909	-0.013842338	-0.025462504	0.013823627	0.018931773	-0.012850765	0.014238517	-0.026564581	0.032817776	-0.025115906	-0.007758629	-0.001874873	-0.033208761	0.000276415	-0.011944937	0.019592394	0.002701727	0.009323829	-0.004796081	0.018646732	-0.003193366
66h	pool_b	8694	2890	2	1	2	-0.092378754	0.013057769	0.026802599	0.084286946	-0.087853516	0.116195256	-0.005111573	0.004718587	0.008099459	-0.010778029	0.001677562	0.063261562	0.014191174	0.073986536	-0.01678752	-0.010665306	-0.025971461	-0.019450539	0.02199317	-0.012640634	0.009208378	-0.006008762	0.074108018	-0.008445913	0.011622912	0.000200441	-0.038126323	-0.017924391	0.006883816	0.024936907	0.022133607	0.022420648	0.000585493	0.013926434	0.005537978
66h	pool_b	7095	2421	3	1	3	-0.03207	0.02999946	0.042555635	0.081852209	-0.050841866	0.1022628	-0.021291936	-0.023365138	-0.007293611	-0.037228428	0.019793554	0.005635889	0.028386042	0.018006391	-0.027936387	0.005586667	-0.036550793	-0.01977773	0.023978088	-0.006720122	0.009536097	-0.028097747	0.032435261	0.004347473	0.024966211	0.004341094	-0.045447701	-0.010909149	0.009747351	0.012945453	-0.016725969	-0.000885198	-0.000179798	-0.008204161	-0.001744883
66h	pool_b	6493	2486	4	1	4	-0.035274418	0.020770855	0.045247877	0.082174924	-0.075319275	0.103640322	-0.012686098	0.00912098	0.017937463	-0.049546582	0.001175566	0.030249718	0.01663624	0.052189434	-0.028753155	0.00684777	-0.0293683	-0.015269204	0.029581533	-0.000326601	0.005129429	-0.062441032	0.018306015	0.01519165	0.017629841	-0.00899663	-0.061929288	-0.019993287	0.007911586	0.03310732	0.034876818	0.026032329	0.012010724	0.03467866	0.015041118
66h	pool_b	12623	3879	5	1	5	-0.046314386	0.032453306	0.037107547	0.134888361	-0.031792047	0.093545017	-0.010461668	-0.011145234	0.017225646	-0.0362863	0.003018655	0.037892402	0.011964552	0.055766588	-0.005410999	-0.014605611	-0.014540516	0.043084485	0.016114277	-0.01589575	0.008279118	-0.010699502	0.025749985	0.001189561	-0.038438247	-0.001160362	-0.035979518	-0.010771824	0.004673705	-0.004046191	-0.003105119	0.009699627	0.002722222	0.018709961	0.009329905
66h	pool_b	21766	4696	6	1	6	-0.031925854	0.033758825	0.036532309	0.160349664	-0.013652378	0.081647724	-0.000356545	-0.012676915	0.00925418	-0.035637903	0.011569152	0.02270067	0.004974127	0.034390923	-0.012599749	-0.003280273	-0.013021104	0.032381238	0.021017314	-0.019478296	0.014571785	-0.008983909	8.64E-05	-0.005447988	-0.030017511	-0.008461091	-0.032959904	-0.021672242	0.005675764	0.005868726	-0.015170436	0.013210694	-0.004466802	-0.013561142	-0.003335082
66h	pool_b	10698	3168	7	1	7	-0.069345907	0.014420759	0.02965741	0.060400108	-0.093391845	0.144080608	-0.013030229	-0.00039805	0.016560288	-0.028836274	-0.001491581	-0.007021398	0.0179444	0.013568279	-0.028541516	0.010915816	-0.019997072	-0.014904589	0.014939101	-0.004849103	0.015503243	-0.03894874	0.03769959	0.002473812	0.02329868	-0.00083043	-0.044555464	-0.009076988	0.004614798	0.023353453	0.023954928	0.005062703	-0.041287058	0.008318038	0.02080921
66h	pool_b	12512	3607	8	1	0	-0.025335047	0.031118752	0.031785513	0.128112842	-0.018878949	0.10432917	-0.006291455	-0.002218449	0.008561669	-0.014908392	0.009343566	0.039613553	0.024792714	0.031314031	-0.010891363	-0.003952408	-0.017138907	0.063550316	0.011615312	-0.016535871	0.006749144	-0.017464503	0.012610701	-0.007168287	-0.036063915	0.002062599	-0.039113016	-0.017330919	-0.014633822	-0.002009976	0.012751919	0.005777568	-0.025702357	-0.000443262	0.003182446
66h	pool_b	14758	4515	9	2	1	-0.044537333	0.026368083	0.035144329	0.11464541	-0.012734581	0.104793436	0.010789473	-0.003463963	0.019551825	-0.045980674	0.014428235	0.044513408	0.002691422	0.058390761	-0.006703456	-0.013955098	-0.025625871	0.046030883	0.020968065	-0.019347188	0.010463722	-0.026900207	0.017563545	-0.000436366	-0.025443027	-0.010983916	-0.038862779	0.002730052	0.006370666	0.001314467	-0.002625067	0.007624664	0.001266415	0.011855378	0.007372851
66h	pool_b	9865	3157	10	2	2	-0.032217927	0.02519908	0.037676868	0.082273684	-0.039226098	0.117568848	-0.018685236	-0.010189568	0.012941102	-0.051610506	0.016680969	0.049373607	0.017045962	0.027212548	-0.024446888	-0.001359402	-0.017705761	0.027209051	0.010659734	-0.016528242	0.007568559	-0.051208419	0.050979275	-0.005021982	0.004909325	0.007609809	-0.034328138	-0.013075144	0.006647325	0.004308867	0.010736736	0.019950133	0.001505481	0.015688361	-0.006346259
66h	pool_b	10072	3317	11	2	3	-0.116112435	0.026832312	0.020294892	0.087495645	-0.043366735	0.101480005	-0.017702571	-0.007275421	0.002112844	-0.042013998	0.003353439	0.062336357	0.008540497	0.063060371	-0.016213875	-0.013833006	-0.01709041	0.00432499	0.01633269	-0.012376835	-0.003583164	-0.010146775	0.040348447	-0.004338409	0.022101337	-0.010705974	-0.028187763	-0.009360617	0.010940068	0.015745192	-0.015315815	0.015753385	0.010754386	-0.001484127	-0.000710775
66h	pool_b	14277	3646	12	2	4	-0.080243534	0.034031069	0.035883679	0.028592832	-0.034783433	0.136233343	-0.000570578	-0.013762227	0.008907019	-0.056573541	0.008927682	-0.015967613	-0.001398131	0.020317903	-0.023685124	-0.012260536	-0.034527297	-0.032043146	0.027711036	-0.009175749	0.006521621	-0.026464382	0.023484079	0.003473101	0.016298049	-0.008293466	-0.034238854	-0.020238404	0.003583662	-0.008712413	0.011053796	0.019322383	-0.008369704	0.001033408	0.004449228
66h	pool_b	14070	3792	13	2	5	-0.055556693	0.035428352	0.038949635	0.068843385	-0.04271252	0.118985529	-0.006397374	-0.017964373	0.016912098	-0.039468826	0.0079072	0.009043346	0.006725503	0.028213131	-0.027103825	-0.005830318	-0.028148885	0.039520331	0.017043971	-0.006558367	0.00450939	-0.007752731	-0.014294925	-0.008070082	-0.040682703	0.001192388	-0.03250938	-0.016215779	-0.020651289	-0.015862576	-0.005324519	0.015031353	-0.010635728	-0.011343056	-0.011094546
66h	pool_b	15441	3689	14	2	6	-0.154027413	0.034575786	0.037774835	0.050333482	-0.027252638	0.089905139	-0.016998804	-0.021413654	0.000841225	-0.041842968	6.10E-05	0.021428047	0.004267899	0.043607972	-0.025357754	-0.00675085	-0.028341954	-0.020352406	0.024309057	-0.019613525	0.009212906	-0.001318604	0.038133747	-0.016040773	0.030359018	-0.008621342	-0.024933518	-0.019697896	-0.038325204	0.007524872	-0.004259484	0.025001866	-0.008518746	0.015374863	0.000999366
66h	pool_b	6498	2497	15	2	7	-0.048606263	0.019810927	0.033657675	0.089151328	-0.076656235	0.13301247	-0.015870741	-0.016182744	0.005338026	-0.039299541	0.007918909	0.024663647	0.03363768	0.019473546	-0.021737723	0.00320055	-0.021159604	-0.004100737	0.028646722	-0.002049403	0.004064262	-0.052470342	0.021090022	-0.006288246	0.011560253	0.003328145	-0.050082999	-0.015911828	0.011219455	0.022694837	0.014865281	-0.004726135	0.006645492	-0.009070164	0.00855333
66h	pool_b	18231	4377	16	2	0	-0.043024243	0.035100966	0.032492457	0.125639758	-0.008006572	0.100949125	-0.008187889	-0.010487831	0.014974524	-0.022330636	0.010702348	0.027455039	0.012710635	0.031462805	-0.008268271	-0.012970808	-0.019678247	0.037144507	0.015849647	-0.017550052	0.006636512	-0.01104881	0.034276415	-0.007213121	-0.028922227	0.005442271	-0.020985737	-0.02492627	0.010414784	-0.012070065	-0.006679146	0.010139125	-0.03029092	-0.009874213	0.008520257
66h	pool_b	12947	3581	17	3	1	-0.040995022	0.035481632	0.046529056	0.099928663	-0.04114503	0.11767374	-0.002640356	-0.009051882	0.021063014	-0.060059416	0.017338435	0.0064418	0.013717636	0.036197203	-0.022684262	-0.004397469	-0.03575254	0.028061982	0.02149681	-0.007089777	0.011345172	-0.025521563	0.048384314	0.005103334	-0.010740126	-0.001438159	-0.033839383	-0.01491124	0.009250595	-0.003135118	-0.004496532	0.022691071	0.004489242	0.009314669	0.004164174
66h	pool_b	7523	2636	18	3	2	-0.021402645	0.035358582	0.033224105	0.107418966	-0.063315028	0.116432977	-0.01522324	-0.016802221	0.000757863	-0.056768671	0.014233057	0.047025343	0.016392318	0.037820953	-0.020707936	0.010231214	-0.023991928	-0.004771835	0.020690368	-0.013756457	0.008983027	-0.015138104	0.030035608	0.002110263	0.009506497	0.00107732	-0.036502618	-0.009840349	-0.04250742	0.023800294	0.003266	-0.007086224	0.005066302	-0.001203551	0.02234368
66h	pool_b	9428	2851	19	3	3	-0.049314003	0.012816369	0.040012431	0.056332704	-0.071356903	0.13337388	-0.013179915	-0.015529561	0.002488644	-0.059308393	0.001774243	0.000448839	0.015193111	0.011225353	-0.029842146	0.000486131	-0.030836451	-0.028730397	0.029987823	-0.014483974	0.003438761	-0.033799958	0.044192882	-0.000396578	0.003541771	-0.002504646	-0.049117376	-0.001355133	0.003449624	0.004998547	0.002561728	0.01521363	-0.01136938	0.011202602	-0.012033181
66h	pool_b	16399	4177	20	3	4	-0.00992548	0.039282956	0.042764091	0.114445746	0.038263124	0.076029264	0.0019825	-0.00812297	0.017152139	-0.066372235	0.01202666	0.009094346	-0.000629325	0.003938533	-0.007541561	-0.001692842	-0.029059501	0.031361699	0.024661485	-0.015192987	0.007801708	-0.015470189	0.01788671	-0.022588482	-0.014698079	-0.007472073	-0.019922942	-0.017449148	0.010649292	-0.004666302	0.023621264	0.017905687	0.013561719	0.008530476	-0.002829706
66h	pool_b	17047	4186	21	3	5	-0.028269317	0.03182569	0.034329028	0.134199003	-0.029974851	0.107351935	-0.000297873	-0.003502284	0.010169094	-0.053679527	0.006650775	0.015892641	0.017432621	0.023606675	-0.014937088	0.004630172	-0.023921755	0.031034797	0.018870811	-0.013381107	0.004120653	-0.011261913	0.000178715	-0.006007787	-0.034456647	-0.001837688	-0.041067375	-0.013223936	0.008959313	-0.010085396	-0.003923672	0.00475667	0.013109049	-0.003562766	0.00786051
66h	pool_b	6310	2350	22	3	6	-0.050197611	0.034767294	0.032749755	0.095621331	-0.070203896	0.128872641	-0.019411243	-0.006129669	-0.003150601	-0.039174828	0.015884612	0.044684328	0.032403986	0.069003102	-0.019255717	-0.007535799	-0.017342063	-0.011170391	0.027469879	0.005136766	-0.006580593	-0.058367564	-0.043619859	0.001153547	0.011969738	0.007362789	-0.068393501	-0.015384848	0.008148752	-0.00972574	0.022275437	-0.006033796	0.008663203	0.011785875	0.028738226
66h	pool_b	12016	3540	23	3	7	-0.018680633	0.036048722	0.041994109	0.150032239	-0.013617543	0.08780177	-0.001655171	-0.010105171	0.008657405	-0.040634656	0.009093456	0.054182031	0.014484739	0.050025821	-0.002492611	-0.014599976	-0.020366173	0.052029982	0.02555706	-0.012054901	0.005421319	-0.00973482	0.018064122	-0.003323371	-0.033147729	-0.01199761	-0.036334824	-0.011777047	0.005751893	0.024646363	0.019904924	0.010129521	-0.007935622	0.023793293	0.011103167
66h	pool_b	12002	3548	24	3	0	-0.034809572	0.026812472	0.037730325	0.133813604	-0.059278415	0.086566099	-0.015000891	-0.002573728	0.001362913	-0.04585763	0.013823895	0.024770688	0.015345172	0.039892823	-0.010469274	0.011978356	-0.022234089	0.014951984	0.029247363	-0.015443914	0.007530101	-0.028974547	0.022319185	0.007440933	0.01615272	-0.005037579	-0.035028896	-0.015314043	-0.05780409	0.007342054	-0.004268965	0.002562077	-0.024260133	0.006400626	0.008978505
66h	pool_b	14400	5856	25	4	1	-0.08626326	0.018505363	0.001826915	0.105877567	0.01386113	0.099448435	0.019830842	0.015976	0.035514006	-0.049070219	0.003250086	0.100663739	-0.014474196	0.076534997	0.006779453	-0.037957813	0.000334104	0.025066383	0.015544062	-0.031771367	0.011252657	-0.05332546	0.034479256	-0.007580453	0.01022871	-0.008895244	-0.033385215	0.02674147	0.011846051	-0.002296758	0.007354844	-0.003558877	0.014221667	0.004328715	0.001960723
66h	pool_b	11365	3482	26	4	2	-0.035968362	0.033587493	0.04353182	0.13375751	-0.01772287	0.089676684	-0.015404349	-0.010311986	-0.001947006	-0.054263192	0.013189219	0.054204304	0.021539639	0.047275113	-0.016877355	-0.011364514	-0.029483383	0.044589579	0.018375861	-0.017449172	0.002887479	-0.016937121	0.042194248	-0.003329568	-0.047836917	-0.007942118	-0.030341542	-0.016909107	-0.029455283	-5.56E-05	0.003927642	0.013426845	-0.015409099	0.006099702	0.008978612
66h	pool_b	6576	2496	27	4	3	-0.036954279	0.026094643	0.034397306	0.10285499	-0.066854459	0.102648394	0.000878611	-0.011266335	0.001803226	-0.063167084	0.025083383	0.019241523	0.018787953	0.013887222	-0.023760971	0.006832758	-0.037426742	-0.011824105	0.019766856	-0.00971518	0.007141626	-0.050085988	0.03513452	0.005179092	0.009556867	0.009643731	-0.036778426	-0.006235163	0.014526753	0.000638593	-0.001493529	-0.01779165	0.008414242	0.009446681	0.022242199
66h	pool_b	16099	4047	28	4	4	-0.033661116	0.034283564	0.045129609	0.097338757	0.013783519	0.087242413	-0.018027341	-0.026083373	0.005491974	-0.070877605	0.012686392	0.005444367	0.000483557	0.021507656	-0.022234736	-0.003732721	-0.031532874	0.012015072	0.022128341	-0.013242543	0.001959778	0.014500289	0.018508531	-0.006785356	-0.03543942	0.0158204	-0.029579314	-0.016107225	0.007806139	-0.026714322	-0.016947512	0.015171432	0.001863107	0.019843813	-0.014557923
66h	pool_b	9402	2739	29	4	5	-0.05227832	0.02561755	0.043163429	0.096272702	-0.094632907	0.11932263	-0.01149519	-0.02134758	0.008237844	-0.050859269	0.012918662	-0.004285061	0.018703101	0.034699411	-0.026887192	0.019574471	-0.021731871	-0.023907658	0.035751592	-0.000242104	0.011263154	-0.033967749	0.049316757	0.010731532	0.015267123	0.005711397	-0.039857821	-0.013437311	0.002502078	0.027565801	-0.000740634	0.011630891	0.020533983	-0.00755049	0.014724847
66h	pool_b	7588	2579	30	4	6	-0.096066754	0.021638495	0.037984616	0.045020977	-0.058021772	0.150977799	-0.013855998	-0.010840564	0.005654801	-0.060846695	0.012412613	0.069750434	0.023260625	0.0377002	-0.014882153	-0.014685314	-0.024629899	-0.013950533	0.029868631	-0.004642702	0.006294817	-0.030315947	-0.00172747	-0.00548569	-0.003121865	-0.013683047	-0.048612966	-0.030404649	0.00511693	-0.006367853	0.004745515	0.02561429	0.005942775	0.021084375	0.009797816
66h	pool_b	28029	5500	31	4	7	0.004468368	0.025571433	0.040965225	0.128273281	0.04430663	0.059538983	-0.009309865	-0.009052025	0.010415763	-0.077296995	0.012466136	-0.002695327	0.007097281	0.030940915	-0.007974837	-0.016048122	-0.022179787	0.038907325	0.024346432	-0.018657654	0.003490623	0.004847165	0.019680411	-0.023311719	-0.002140517	-0.004833074	-0.027346193	-0.014982308	-0.001600785	-0.00511732	0.009533021	0.018440163	-0.013417028	0.010682617	-0.006773327
66h	pool_b	11997	3460	32	4	0	-0.078621974	0.024247906	0.022645451	0.087394668	-0.05985691	0.124144261	-0.015169004	0.002012811	0.011035238	-0.046444368	0.004678183	0.016514331	0.008356677	0.033106941	-0.017094768	-0.002104197	-0.026238093	-0.008469782	0.024500035	-0.01586216	0.000402652	-0.044395698	-0.015961393	-0.007987745	0.009415295	-0.000698035	-0.050460627	-0.01305443	0.00622865	0.030808708	-0.000233821	0.022388253	-0.006061442	-0.019782542	0.015307966
66h	pool_b	13463	3777	34	5	2	-0.039803368	0.042038954	0.03626853	0.102317407	-0.015018707	0.108864072	-0.017241266	-0.009328622	0.005388352	-0.05880167	-0.005761641	0.028925298	0.009540547	0.023801604	-0.023616275	-0.003771953	-0.035184224	0.024951263	0.026783914	0.001872601	0.024732488	-0.012534263	0.026421558	-0.015491401	-0.027816998	0.004246626	-0.022030981	-0.022762809	0.008267217	0.011943769	0.005278256	0.007561331	-0.009676904	0.010929915	0.001464476
66h	pool_b	13868	3503	35	5	3	-0.09651453	0.024803285	0.042288632	0.046515567	-0.070570277	0.145052198	-0.009769013	-0.02732789	0.00507044	-0.051874655	-0.004807919	0.019064108	0.023269118	0.015333385	-0.02797307	0.009292181	-0.023233537	-0.018854467	0.034047908	-0.011519687	0.001590349	-0.020695964	0.015351401	-0.011431856	0.007623692	-0.011309734	-0.031187089	-0.012014555	0.003850914	0.00291336	-0.004804055	0.023269824	-0.007915413	0.010070529	0.002233347
66h	pool_b	15979	5081	37	5	5	-0.053030581	0.029944187	0.025741747	0.144532192	0.009505523	0.083251091	0.008273311	0.004914956	0.021941179	-0.049846105	0.009789077	0.057677893	0.000110837	0.060934649	0.006059839	-0.022565936	-0.015612579	0.017840846	0.017346592	-0.025426005	0.016550458	-0.026939427	0.033015092	-0.015255036	-0.030340889	-0.008256379	-0.036116547	-0.012938334	0.007561642	0.013974955	-0.006395765	0.014927285	0.002401906	0.011688636	0.016470641
66h	pool_b	13810	4536	38	5	6	-0.055381104	0.026308151	0.0204134	0.102172998	-0.012979077	0.11626988	0.001811402	-0.001218612	0.032061373	-0.025551203	0.00628893	0.011633173	-0.00209911	0.027994617	-0.003695502	-0.01195925	-0.023613343	0.003900701	0.02226181	-0.026336413	0.005080574	-0.021737548	0.021168129	-0.006073085	0.00625777	-0.014711925	-0.030281647	-0.003970461	0.006521608	-0.004538315	-0.004910341	0.009078005	0.035312661	0.003324625	-0.004059133
66h	pool_b	19130	4487	39	5	7	-0.02542246	0.040094866	0.042994771	0.111097939	0.026215409	0.090110003	-0.005327755	-0.011013902	0.016027656	-0.046061329	0.019084401	0.004349422	-0.000188243	0.011416554	-0.019373923	-0.005625013	-0.019906703	0.03617823	0.024423802	-0.009495701	0.012829281	-0.001033487	0.048618167	-0.013962055	-0.016175447	-0.003597815	-0.014943735	-0.018735925	0.010087556	0.000495082	0.009991072	0.021107348	-0.01853104	0.025764351	-0.004144338
66h	pool_b	8262	2755	40	5	0	-0.037805357	0.035281286	0.042910155	0.097299643	-0.049096012	0.117862459	0.011114289	-0.008681733	0.017436362	-0.057607156	0.016071628	0.034071539	0.013811938	0.043641913	-0.024248074	0.006350869	-0.032968385	-0.001510284	0.032453708	-0.019155521	0.007133745	-0.032827689	0.052402551	-0.004706834	0.02040037	-0.007715176	-0.046281759	-0.02806723	0.005817131	0.009513973	-0.013376317	0.012865868	-0.010321793	0.021998241	0.009038309
66h	pool_b	7575	2678	41	6	1	-0.062036716	0.018148007	0.033005875	0.055447092	-0.057173121	0.120790037	-0.02304577	-0.008247511	0.002958532	-0.081036407	0.018541712	0.020777441	0.025717903	0.019633942	-0.028754341	0.021014549	-0.038686626	-0.009471793	0.022034238	-0.000107028	0.009180201	-0.032480584	0.027044846	-0.005090985	0.007634377	0.001283697	-0.036217104	-0.01206313	0.008795235	0.017344887	-0.003140047	0.004196168	-0.006183774	-0.004416663	0.019529077
66h	pool_b	12654	3601	42	6	2	-0.011212219	0.030049815	0.043897678	0.105699948	-0.01595491	0.072014114	-0.00651618	-0.017622082	0.002570633	-0.079153252	0.019850389	0.012193765	0.014057384	0.017149307	-0.015559782	-0.007588787	-0.033200439	0.034773582	0.02331707	-0.017785538	0.001427915	-0.006209361	0.010781819	0.000577312	-0.021042102	-0.003627066	-0.036605	-0.022769017	-0.018302482	-0.002137827	-0.020187979	0.006295128	0.005821281	-0.026262877	0.000102758
66h	pool_b	9687	3044	43	6	3	-0.019687384	0.051020944	0.052422285	0.044112439	-0.005292864	0.088727687	-0.015294544	-0.021355487	-0.005639739	-0.07035757	0.020582997	-0.011842547	0.029437107	0.020532742	-0.025899276	0.002794954	-0.029900781	0.022067164	0.025115981	-0.003126041	0.003322754	-0.02297502	0.004227533	-0.007079432	-0.048094384	-0.007924039	-0.031348134	-0.015666461	0.011471569	-0.011345463	0.008300228	0.009955655	0.009706793	-0.003429789	-0.012816736
66h	pool_b	17008	3993	44	6	4	-0.081638165	0.029036845	0.029169494	0.084592755	-0.075811287	0.134230572	-0.014955241	-0.014739896	0.013255711	-0.058328824	0.012264473	-0.003850042	0.010538878	0.021466507	-0.024739844	0.007346835	-0.024585482	-0.025448319	0.027844342	-0.0197463	0.011712385	-0.016521857	0.011431175	-0.008996263	0.021622184	-0.005475699	-0.044017662	-0.012440932	0.0082513	0.000638908	-0.005692885	0.017936846	0.005204221	0.010743036	-0.000600274
66h	pool_b	9711	3041	45	6	5	-0.040934017	0.029052919	0.041486976	0.124121959	-0.047527216	0.107665945	-0.022195762	-0.020329056	0.007935426	-0.047611938	0.004266536	0.024088541	0.015729114	0.03813841	-0.014759501	0.007297311	-0.035785554	0.023376804	0.024801647	-0.023757169	0.001782231	-0.0159783	0.039487654	0.001760665	0.014217754	0.00987043	-0.028951785	-0.010416522	0.009847957	0.004238269	0.000792416	0.007708688	0.010068333	0.003087787	0.000780388
66h	pool_b	12794	3630	46	6	6	-0.041220549	0.032633281	0.034869844	0.11491965	-0.052133956	0.096080627	-0.009276175	-0.02110196	0.000958453	-0.04639536	0.002352694	0.025414526	0.012380051	0.035412713	-0.015767735	-0.000895947	-0.027122555	0.041114758	0.019185226	-0.012579452	0.013294908	-0.011894465	0.001574743	0.000932569	-0.046635639	0.012691295	-0.038969269	-0.018885808	-0.018900389	-0.038776739	-0.015971243	0.009069699	0.016283992	-0.00816459	0.008463835
66h	pool_b	10113	3117	47	6	7	-0.078689419	0.012582119	0.027814193	0.082153128	-0.067982425	0.139718971	-0.004292384	0.001491524	0.033569487	-0.051759177	0.003171626	0.020889143	0.00575302	0.028596228	-0.024960995	-0.021543463	-0.025124539	-0.018890261	0.025906387	-0.008067156	0.003680112	-0.03714615	0.025862901	-0.001641234	0.013446005	1.30E-05	-0.041279698	-0.02004884	0.009373658	0.026994488	0.011643964	0.017066232	-0.001720308	0.020222044	0.011888685
66h	pool_b	12197	3505	48	6	0	-0.04961747	0.028716147	0.031275478	0.113348171	-0.038810739	0.106005471	-0.013905977	-0.007434524	0.012811097	-0.021342379	0.019377742	0.033173874	0.015381918	0.056250957	-0.012534548	0.004976342	-0.022237006	0.04678009	0.017282806	-0.014143091	0.014861453	-0.024585445	0.038912845	0.00531164	-0.031766324	-0.002030343	-0.034911013	-0.024362997	-0.0232726	0.016780228	-0.009859355	0.006452814	-0.012150879	-0.010173588	0.018778299
66h	pool_b	14556	4162	49	7	1	-0.032467458	0.038508777	0.034328144	0.128521173	-0.010175036	0.085542118	-0.001004232	-0.009050879	0.008004062	-0.054832337	0.017459525	0.020262011	0.015867971	0.0318613	-0.000787946	-0.008000847	-0.023108958	0.037163313	0.018191063	-0.012701251	0.021385096	-0.012293757	0.010934412	0.004915842	-0.018433856	0.009001956	-0.039285162	0.000817398	0.012163473	-0.004704248	0.005400369	0.002137837	-0.008580495	-0.006110785	0.00500504
66h	pool_b	8758	2844	50	7	2	-0.050115099	0.027016196	0.033212074	0.087016372	-0.050022791	0.103954165	-0.004134137	-0.016468469	0.000535152	-0.059673525	0.015353645	0.01923027	0.020676985	0.043111828	-0.025241646	0.002970034	-0.028994283	0.000227961	0.023294712	-0.012772563	-0.000352802	-0.017225793	0.021888276	-0.007707094	0.018338804	-0.004207861	-0.038581938	-0.010719363	0.008841345	0.002759982	-0.009235886	0.012621932	0.012824623	0.014934975	-0.002401305
66h	pool_b	5184	2589	51	7	3	-0.064452953	0.031826833	0.023028605	0.078183683	-0.003277892	0.126642478	-0.005674197	0.005396023	0.023501087	-0.039442922	0.009390758	0.12511995	0.00504394	0.116655975	-0.001523481	-0.010801485	-0.015208697	0.028208534	0.017643092	-0.02597358	0.001809102	-0.052946382	0.007603874	-0.006007467	0.015997497	-0.016623261	-0.042383128	0.040558806	0.006738426	0.00254998	0.014890751	0.0012238	0.02685091	-0.001905547	-0.000997876
66h	pool_b	15743	4321	52	7	4	-0.040522493	0.032419923	0.036295605	0.100673792	-0.022475339	0.102068662	0.012503557	-0.017554255	0.014262856	-0.050491594	-0.002610205	0.022644115	-0.00263781	0.03385103	-0.008071232	-0.012964167	-0.017585266	0.024333686	0.022415917	-0.018758322	0.020079558	0.001587778	0.033438892	-0.020373132	-0.025740865	-0.000448901	-0.019648361	-0.014077756	-0.013362584	-0.020864657	-0.015030332	0.021356182	0.000188127	0.009554949	0.00118302
66h	pool_b	8993	2960	53	7	5	-0.006023407	0.046803132	0.037293246	0.121735128	-0.019531945	0.061695987	-0.010410959	-0.01554854	0.005617385	-0.062492063	0.01412938	0.031423767	0.033694566	0.045742543	-0.018172577	0.010024428	-0.025123255	0.011639139	0.025390734	-0.008486166	0.01347446	-0.020696529	0.030524391	0.006840285	0.00708793	0.006786656	-0.036887686	-0.011697198	0.005082175	-0.004516983	0.005173372	0.016874499	0.007405775	0.00011675	0.014812725
66h	pool_b	11455	3430	54	7	6	-0.042467217	0.031765674	0.029735883	0.098528705	-0.054926747	0.108018696	-0.017004163	-0.009483171	0.017861965	-0.052461397	0.012209839	0.02468865	0.015901471	0.015880205	-0.010269172	0.007260177	-0.031325456	0.048926109	0.02252605	-0.014258151	0.016538629	-0.035035496	0.027592015	0.004508592	-0.024397932	-0.012656523	-0.033149889	-0.021788759	-0.020888304	0.008641306	-0.001753558	0.011594123	0.00079326	-0.000757222	0.012410401
66h	pool_b	20398	4776	55	7	7	-0.019546426	0.041271746	0.044733503	0.082360048	0.030542657	0.072331717	-0.010082735	-0.008621877	0.014817442	-0.048376218	0.012967634	-0.001808955	0.007144755	-0.006255596	-0.018360676	-0.001897115	-0.014108536	0.030516711	0.023968772	-0.012591706	0.007036454	-0.000325652	0.002772299	-0.016500873	0.004480502	-0.002882045	-0.02755536	-0.012119378	0.007969701	-0.019499663	0.002244602	0.012339157	-0.00981818	0.011852336	-0.001856778
66h	pool_b	22392	5935	56	7	0	-0.02854617	-0.022899007	-0.035150566	0.067716284	0.053206743	0.106875417	-0.013614656	0.014487267	0.006220428	-0.026352931	-0.042413614	0.122242392	-0.000946665	0.113321677	0.004443908	-0.04226172	-0.005916394	0.030671411	0.012804611	-0.025653959	-0.02403525	-0.068623013	-0.002424906	-0.011703455	-0.002251755	-0.02361117	-0.058801221	-0.019616299	-0.017535002	0.018977638	-0.01297026	-0.018062774	0.013001266	-0.001680749	0.027396397
66h	pool_b	15653	4020	57	8	1	-0.136748339	0.026167391	0.025921888	0.059701583	-0.059020449	0.124926887	-0.015063453	-0.01173207	0.012206852	-0.078346729	0.010606629	0.025386073	0.006007959	0.027694146	-0.018705826	-0.011623049	-0.035034871	-0.023275676	0.026189833	-0.023654158	0.006623227	-0.012832657	-0.009153603	-0.009392923	0.022176394	-0.004817299	-0.029905226	-0.016834228	0.007886844	0.001085195	-0.007533769	0.015390884	0.004739906	0.013046281	0.000480491
66h	pool_b	21392	5606	58	8	2	-0.035354569	0.026499854	0.040496126	0.094865087	0.020766324	0.0921807	0.005054844	-0.007295737	0.011694088	-0.060300134	0.01031208	0.018098866	-0.008706576	0.038647837	-0.007567958	-0.025226552	-0.015645896	0.037758703	0.028730381	-0.024146978	0.015542072	-0.008851735	0.013306374	-0.015888224	-0.023163198	-0.002954678	-0.026411559	-0.002035987	-0.005324587	-0.015767598	-0.020666014	0.009812963	-0.012912656	0.002774558	-0.01744375
66h	pool_b	9266	3007	59	8	3	-0.078216202	0.026216975	0.02599822	0.059536034	-0.03631739	0.132554145	-0.019660047	-0.018441003	0.005021424	-0.061526613	0.01162998	0.027838992	0.012652129	0.027323679	-0.018134547	0.004862241	-0.02634973	-0.003239201	0.029985916	-0.010722909	0.008474811	-0.010253227	0.029196423	-0.002701563	0.015276663	-0.006676572	-0.027146641	-0.012126082	-0.034760323	0.014333496	0.003332714	0.024574575	-0.000365845	0.015312685	0.005401527
66h	pool_b	15004	4006	60	8	4	-0.03459772	0.031535558	0.036863961	0.138216917	-0.023941589	0.087177952	-0.011081781	-0.009462681	0.012357011	-0.066842581	0.02009646	0.033319854	0.008045204	0.04021999	-0.006218714	-0.001633146	-0.022057869	0.027841736	0.02436866	-0.009433753	0.011202316	-0.014935008	-0.014929146	-0.010588343	-0.057195121	0.006432776	-0.03847477	-0.017720582	0.008896223	0.003988146	-0.01269317	0.011948728	0.003008311	-0.001226519	0.013680233
66h	pool_b	10887	3709	61	8	5	-0.05172458	0.019336546	0.034698916	0.102827609	-0.015256195	0.119632057	-0.012784986	-0.0013153	0.005921209	-0.055457945	0.01298411	0.045288271	0.01557309	0.055557618	-0.01049453	-0.007974281	-0.012312376	0.025486463	0.011265212	-0.021207151	0.008667447	-0.022143965	0.010648225	-0.0129273	0.007324594	0.001469643	-0.036853163	-0.013020982	0.004437373	-0.004271975	-0.009336234	0.010574597	0.000364855	0.010787005	-0.005616653
66h	pool_b	17314	3915	62	8	6	-0.035979812	0.032176875	0.044079198	0.135242102	-0.037858438	0.094986463	-0.002528672	-0.017456473	-0.000442913	-0.048004026	0.020377497	-0.009390878	0.002055366	0.033414871	-0.021354666	-0.002760671	-0.033558617	0.047035362	0.008419336	-0.013750943	0.015281865	-0.004762141	0.049488192	-0.0096567	-0.020655428	-0.002771482	-0.030997605	-0.016289141	0.007464443	-0.002048391	-0.006018877	0.015953747	0.005853702	0.001982161	0.002759484
66h	pool_b	9481	3034	63	8	7	-0.046680737	0.036031993	0.037007802	0.126010792	-0.021393348	0.095695153	-0.011237624	-0.016732425	0.008379036	-0.047020526	-0.002738263	0.063163234	0.00967135	0.044739915	-0.021434602	0.00128853	-0.017756767	-0.001728604	0.024444416	-0.022296036	0.004544132	-0.015515671	0.043497984	-0.023215326	0.013300686	-0.000278712	-0.027226	-0.022183307	0.004994752	0.013898648	0.020126993	0.01276438	0.012730587	0.021373828	0.005767598
66h	pool_b	11329	3564	64	8	0	-0.044727995	0.009175223	0.03153678	0.113536554	-0.066030916	0.122397533	-0.01257859	0.010021522	0.002593903	-0.025021446	0.019786567	0.031254721	0.006692796	0.039280738	-0.017062587	0.003351353	-0.017120668	-0.008941701	0.022193045	-0.017926287	0.007023696	-0.035384795	0.039725216	0.000870634	0.003428997	-0.004298702	-0.040183294	-0.015844135	0.013010687	0.019341006	0.004341912	0.019933584	-0.007037087	-0.00844875	0.00492104
66h	pool_b	5739	2964	65	9	1	-0.050208457	0.032052546	0.013958833	0.11505238	0.014344251	0.103972775	-0.005557393	0.012848635	0.018542834	-0.048984484	0.02893931	0.126203537	0.002481829	0.098311606	0.000850925	-0.031444736	-0.001964104	0.043557377	0.023558591	-0.043832051	0.000399312	-0.054046555	0.035296842	-0.004685368	0.003981814	-0.006894262	-0.049928891	0.013497807	-0.044538201	0.014606968	-0.022154496	0.005455309	0.013375087	-0.012577431	-0.008252987
66h	pool_b	15384	3939	66	9	2	-0.019685828	0.035900273	0.046789105	0.083219973	0.013387378	0.096763973	-0.008326508	-0.012927603	0.009942663	-0.076356389	0.022159819	0.008052065	0.016083959	0.029321799	-0.018218024	-0.00849137	-0.02802879	0.032820996	0.021481263	-0.004075974	0.004868837	0.001070633	0.032627675	-0.012377176	-0.035399107	-0.003452421	-0.032948324	-0.018291766	0.009252979	-0.019069094	-0.000663696	-0.000106224	0.001991821	-0.001139921	0.023146704
66h	pool_b	18502	4784	67	9	3	-0.071200856	0.033757421	0.033785357	0.062545878	0.017350284	0.115535758	0.005912498	0.002942921	0.019305996	-0.070462628	-0.002728863	0.030095837	-0.002203384	0.042995996	-0.004518154	-0.017557613	-0.014908249	0.027242243	0.015956613	-0.021635737	0.023947548	-0.02471927	0.043454096	-0.009626562	-0.038038692	-0.005245045	-0.032436688	-0.005341608	0.012365244	-0.01053694	0.002508319	0.021892797	0.008872435	0.015662841	-0.000736169
66h	pool_b	8403	2651	68	9	4	-0.032924224	0.023029818	0.034486181	0.080792868	-0.066552829	0.114352334	-0.009630638	-0.01590723	0.004330823	-0.050555239	0.01846345	-0.00637763	0.031909661	0.028933504	-0.030400375	0.013613922	-0.027925164	-0.007617542	0.02276154	-0.005910683	0.010834676	-0.031625407	0.05779791	-0.011306713	0.022248344	0.015212412	-0.034487751	-0.012882412	0.008683675	0.00898569	-0.01929674	0.009720345	0.014829939	-0.010541592	0.005487641
66h	pool_b	9699	2958	69	9	5	-0.02835512	0.034770232	0.043786122	0.145657797	-0.056026825	0.090698085	-0.01206364	-0.015738764	-0.007474583	-0.050572021	0.022687992	0.014265592	0.025671613	0.047815652	-0.012334263	0.006916279	-0.032158603	-0.001986749	0.022314462	-0.006801704	0.006151717	-0.029249573	0.009578328	0.008557637	0.011875413	0.014030565	-0.037864319	-0.00676939	-0.02252821	-0.010748156	-0.01624658	0.019564822	-0.008554174	-0.006761992	0.008873938
66h	pool_b	12443	3802	70	9	6	0.013177192	0.041980334	0.040722333	0.020839252	0.035548757	0.062555845	0.044914275	-0.003229749	0.019474298	-0.033969822	0.01347196	0.027615263	0.025733364	0.032211685	-0.007510685	-0.007108257	-0.016564846	0.071426871	0.016146535	-0.027250566	-0.005773307	-0.053248467	-0.000671402	-0.012702529	-0.022995678	-0.003449337	-0.020999198	-0.010207114	0.008722074	-0.002867108	0.006886224	-0.002119287	0.00297655	0.002156281	0.014077834
66h	pool_b	17506	4264	71	9	7	-0.018227125	0.043538707	0.04307679	0.069376	0.025683091	0.092177273	-0.000967157	-0.008391031	0.003954337	-0.064889587	0.017740037	0.000653961	0.010158075	0.012400219	-0.024458789	-0.009484224	-0.028197786	0.035646988	0.015498	-0.003807726	-0.003336724	0.001822832	0.03673343	-0.019287289	-0.005459249	0.001653988	-0.027945815	-0.016082616	0.009107264	-0.024331775	-0.021136637	0.027411151	-0.007151426	-0.013791986	-0.010817914
66h	pool_b	13427	3745	72	9	0	-0.065182469	0.030449952	0.032145707	0.068915701	-0.026995335	0.130513934	-0.013235445	-0.009470997	0.014228295	-0.032928921	-0.002242843	0.053250632	0.011037279	0.045929179	-0.016890015	-0.015068634	-0.020151579	0.064316116	0.017502468	-0.022767193	0.013312762	-0.013721133	0.021568107	0.001560126	-0.006270374	-0.000610627	-0.03741896	-0.01340269	0.007350733	-0.017183558	-0.010500733	0.012831466	-0.0055142	0.007633724	0.016319861
66h	pool_b	12307	4674	73	10	1	-0.078599225	0.013981484	0.0184094	0.107741024	-0.016826162	0.122508364	0.005624145	0.001744543	0.037070323	-0.049036983	-0.002663217	0.082545937	-0.01187318	0.068123684	-0.001982348	-0.033014856	-0.010282965	0.012612214	0.007103325	-0.024378888	0.019240737	-0.047791194	0.040858075	-0.011013267	0.002112133	0.002842143	-0.029725229	-0.002974045	0.007207895	0.005657916	0.009868654	0.007339609	0.001561234	0.001357815	0.007231134
66h	pool_b	8108	2607	74	10	2	-0.045969886	0.055887619	0.031289248	0.127920291	-0.054804814	0.114054357	-0.024059888	-0.006877453	0.010540307	-0.06540213	0.009128042	0.05060592	0.029006838	0.045025342	-0.008660455	-0.003499898	-0.029890723	0.01895783	0.021154685	-0.009123836	0.013789813	-0.034739677	-0.011423473	-0.002761011	-0.047767776	0.004107202	-0.059369662	-0.006645908	0.009026402	0.009042153	0.02471455	-0.0082571	0.019660526	-0.002622859	0.028410919
66h	pool_b	9343	3207	75	10	3	-0.036715742	0.033828373	0.032547324	0.116634597	0.029254692	0.070767219	5.69E-05	-0.008134381	0.015131905	-0.044976342	0.019616546	0.051729538	0.014494235	0.033215191	-0.015417107	0.002451659	-0.021258573	0.00838622	0.013673625	-0.015453762	-0.008000934	-0.015471442	0.027149823	-0.003310132	0.009917893	0.008185317	-0.023816853	-0.004944669	0.011206128	-0.021569797	0.012925356	-0.001269457	-0.000720545	0.016773535	0.010430264
66h	pool_b	15114	3818	76	10	4	-0.090172839	0.031164946	0.028994919	0.079081785	-0.052564189	0.122480727	-0.004784123	-0.016600314	0.016194543	-0.060698384	0.011743827	-0.001434347	0.004431849	0.022982279	-0.022242144	0.000283148	-0.032072863	-0.021480573	0.022740925	-0.005866487	0.013664338	-0.011430011	0.019285411	-0.014061268	0.008291957	0.001110971	-0.01481709	-0.007658527	0.008913938	0.010227901	-0.021757142	0.018616253	0.019113745	-0.000579308	0.01222997
66h	pool_b	10059	3278	77	10	5	-0.150840102	0.032937295	0.022008117	0.063030839	-0.051775723	0.121778599	-0.01442671	-0.002441714	0.021120827	-0.02862016	-0.004466914	0.064533753	0.019062011	0.067731859	-0.024713811	-0.001901191	-0.019025246	-0.01715809	0.026175367	-0.023901012	0.003822773	-0.030575104	0.021787039	-0.007567094	0.019000031	0.001105456	-0.033936943	-0.010934598	0.008438909	0.016427606	0.024617047	0.003132867	0.018355962	0.010157723	0.023193544
66h	pool_b	7036	2868	78	10	6	-0.06489749	0.022040598	0.022991127	0.063886927	-0.01006799	0.137205267	-0.011578995	0.000205744	0.022376494	-0.071223289	0.008843416	0.077514455	0.00586401	0.076504932	-0.005620121	-0.015950511	-0.020163717	0.008825695	0.032395994	-0.026397773	0.000221518	-0.045150918	0.042039013	-0.009137876	0.007709721	0.002720833	-0.028805883	-0.001261044	0.009456057	-0.011858724	0.010454516	0.010183272	0.013175833	0.024431649	-0.000845603
66h	pool_b	10167	3340	79	10	7	-0.018991137	0.031540657	0.036133298	0.152173189	-0.022398909	0.055900637	-0.016357882	-0.007393493	-0.006400872	-0.049738885	0.00557852	0.039862854	0.015242495	0.029173332	-0.013427785	-0.000171745	-0.035555413	0.017834226	0.0230906	-0.010425633	0.003256901	-0.020126731	0.001746855	0.002736386	-0.039106973	0.008619046	-0.032145345	-0.024946786	0.014296577	0.017758658	0.012040122	0.002964883	-0.0147411	0.004953779	0.005107475
66h	pool_b	6464	2258	80	10	0	-0.049455671	0.036717888	0.041529884	0.074068961	-0.103209813	0.126097621	-0.017417458	-0.004804955	0.006435544	-0.062106965	0.034985576	0.011145619	0.032830329	0.007278345	-0.018317971	0.02645135	-0.028513752	-0.02414173	0.040490811	-0.008046401	-0.006650497	-0.044422798	0.044039761	0.021500379	0.024469823	0.000938694	-0.049768849	0.011624605	0.003796452	0.006623432	-0.000148828	0.002942289	-0.022595249	0.019150751	0.017595432
66h	pool_b	7429	2691	81	11	1	-0.029606226	0.024916424	0.035454914	0.122607834	-0.075234688	0.093396576	-0.014557225	-0.005760667	0.001120617	-0.053318351	0.021179406	0.02037759	0.027077479	0.038810249	-0.021841707	0.012758889	-0.03015316	-0.036772261	0.023697899	-0.010365203	0.00937554	-0.030508617	0.023197555	0.006987453	0.014240341	-0.002205427	-0.043631349	0.015606328	0.006100129	0.008194469	-0.003379022	-0.007598704	-0.012419583	-0.001091602	-0.003767181
66h	pool_b	15282	4077	82	11	2	-0.028356735	0.035612503	0.044635128	0.120823818	-0.020614097	0.100461304	-0.000823491	-0.00847594	0.01377283	-0.06614211	0.003902242	0.014635768	0.005836758	0.022673555	-0.008440425	-0.003876608	-0.020310868	0.022264248	0.017252539	-0.014156092	0.028528367	-0.012767343	0.038083498	-0.010353889	-0.001939326	0.001505628	-0.033791559	-0.006868828	0.004986528	0.016357661	-0.004014762	0.009445718	-0.009446298	0.010125189	0.01148968
66h	pool_b	12511	3576	83	11	3	-0.06372595	0.03103395	0.032885584	0.113634943	-0.060996464	0.112774849	-0.013962984	-0.013753779	0.007883219	-0.030954358	0.005927873	0.022057501	0.010278859	0.031609541	-0.021060962	-0.006954979	-0.030361039	-0.001194983	0.021452792	-0.009760832	0.018159712	-0.021436769	0.032297417	-0.005447538	0.011419229	-0.007233374	-0.030866791	-0.004472569	0.005468629	-0.001962761	-0.004758188	0.000503183	0.02209124	0.013551239	-0.005420807
66h	pool_b	10930	3440	84	11	4	-0.101766787	0.024983395	0.017172571	0.051852375	-0.031922906	0.133116887	-0.016247609	-0.01660982	0.005996103	-0.051624573	-0.002773777	0.073506825	0.007150974	0.034062563	-0.032895495	-0.001393121	-0.017282098	-0.008826572	0.025688728	-0.014403512	0.018151919	-0.003444321	0.000887827	-0.015057328	0.015898018	-0.003181106	-0.01851755	-0.012556556	0.007284166	-0.014524164	-0.016696946	0.029693802	0.004183961	0.016837913	0.001829046
66h	pool_b	11544	3422	85	11	5	-0.009832999	0.039608377	0.057121594	0.145663841	0.009658017	0.073738197	-0.001661364	-0.011345103	-0.004886851	-0.055774709	0.009274072	0.025213323	0.019101484	0.026501689	-0.006043632	-0.004815957	-0.019792975	0.005546293	0.019073804	-0.012075642	0.012147122	-0.011136159	0.032280425	-0.021838023	0.006152342	0.005004188	-0.031273503	-0.014942362	0.01039126	-0.004961124	0.013292388	0.025118519	0.003092701	0.020985514	-0.010511457
66h	pool_b	9050	2822	86	11	6	-0.019377168	0.022464279	0.050721517	0.127547643	-0.071814158	0.094362971	-0.009471505	-0.009694686	-0.002321959	-0.050765907	0.005617866	0.035814458	0.016014884	0.034539663	-0.0274256	3.19E-05	-0.026422057	0.044417511	0.013172489	-0.001926228	0.019549084	-0.024502393	0.055575135	0.001798429	-0.041384071	0.013173786	-0.044340994	-0.000912843	0.004883167	-0.000682862	0.006459732	-0.000408427	0.015414589	0.001236201	-0.008648609
66h	pool_b	9142	2694	87	11	7	-0.067830514	0.029168021	0.035339335	0.059797968	-0.04428686	0.104710041	-0.030622552	-0.014892507	-0.001438995	-0.052139061	0.020304047	0.013842055	0.021818065	-0.000392046	-0.022180343	0.00720485	-0.028687078	-0.014821456	0.025839124	0.002816397	0.00803223	-0.024517794	0.030459963	-0.008122682	0.017329778	-0.00947937	-0.027654257	-0.002034418	0.01125305	0.01362867	0.004001091	0.008017304	-0.007818568	-0.00890216	-0.003605545
66h	pool_b	9775	3164	88	11	0	0.015800194	0.040689118	0.054445327	0.036287394	0.004160939	0.06707648	0.021574001	-0.013945798	0.017294323	-0.055185302	0.022208212	-0.000785022	0.032358117	0.030729886	0.001374175	0.008248922	-0.021972871	0.031331393	0.025516432	-0.023746238	-0.016015961	-0.03178599	-0.009017732	-0.010217726	-0.043201627	0.006061165	-0.021762167	-0.016568689	0.009954666	-0.024412875	-0.008548372	-0.005805776	-0.010486392	-0.034282743	-0.0034822
66h	pool_b	7003	2352	89	12	1	-0.134283029	0.029903908	0.029553394	0.069042619	-0.083485411	0.079594988	-0.023295906	-0.016545729	0.006028995	-0.081772074	0.024452959	0.08520437	0.021192514	0.029871002	-0.029487121	0.008669971	-0.027608443	-0.010176379	0.01167887	-0.010197065	0.008759182	-0.023465609	0.054467232	0.00153528	0.025909693	0.009900611	-0.023480663	-0.019310832	0.002234665	0.012668881	-0.003689945	0.006022536	0.016800755	0.003981531	0.019468816
66h	pool_b	12122	3689	90	12	2	-0.015307828	0.038664284	0.040326597	0.07802763	0.030676399	0.099803322	-0.009322083	-0.003759406	0.011344324	-0.074266834	0.020990888	0.036658045	0.009935379	0.009662071	-0.012613926	-0.01356002	-0.027501858	0.027539501	0.014371973	-0.017134572	0.003129545	-0.010275636	-0.037093663	-0.022497504	0.003856775	-0.007380895	-0.028808541	-0.031517092	0.010633749	-0.006178598	-0.005040351	-0.000172927	-0.004425805	0.001155307	-0.001577954
66h	pool_b	17127	4362	91	12	3	-0.016081389	0.028045997	0.03716424	0.0813113	0.02982253	0.087175302	0.003925628	-0.009314645	0.017538266	-0.068373196	0.029093282	0.019235823	-0.000888511	0.013787364	-0.01518335	-0.023237049	-0.027992431	0.037260657	0.019006774	-0.019134555	0.005886761	-0.006779127	0.033262632	-0.012925548	0.003432061	-0.010830255	-0.023713898	-0.01813957	0.010093323	-0.011782018	-0.00112791	0.009016209	-0.004465013	0.013194901	-0.005696765
66h	pool_b	11015	3149	92	12	4	-0.139188213	0.031123022	0.041166503	0.064606434	-0.038111841	0.082901257	-0.016748685	-0.013927287	0.009101754	-0.050006133	0.010461819	0.053492718	0.012477572	0.059928556	-0.019596782	-0.006015366	-0.025209673	-0.01053167	0.0204016	-0.003347111	-0.003997365	-0.001059396	0.033479494	-0.010244501	0.020064806	0.001240268	-0.031686399	-0.015114532	0.005671714	-0.008323676	-0.006728944	0.012524319	0.001262271	0.004937207	0.014049344
66h	pool_b	18378	4557	93	12	5	-0.034525668	0.035749254	0.037921331	0.095797286	0.008765224	0.095309344	-0.006779117	-0.014150019	0.00514545	-0.061568344	0.017271401	0.016306457	-0.002850056	-0.003440754	-0.019163818	-0.01097741	-0.019630913	0.030293589	0.016219791	-0.015785207	0.013894828	-0.000678175	0.0117603	-0.007763222	0.001211871	-0.018423004	-0.032939536	-0.024205153	0.007814023	-0.009621278	-0.019790321	0.019460879	-0.001298197	0.005437548	-0.003965087
66h	pool_b	11327	3541	94	12	6	-0.055899235	0.038459516	0.037698161	0.058805971	0.002554056	0.123593946	-0.004291961	-0.020365089	0.007726607	-0.061739906	-0.000632595	0.045276832	0.008757623	0.024655537	-0.013841366	0.000141341	-0.033152359	0.005186125	0.024447645	-0.014247489	0.014051046	-0.015437458	-0.008734586	-0.018317714	-0.014240414	-0.007682005	-0.042792002	-0.019825079	0.005302471	-0.016429361	-0.011181982	0.007158648	0.000202468	0.013976195	-0.008432827
66h	pool_b	18347	4497	95	12	7	-0.016408751	0.036202033	0.032992367	0.170473713	-0.022441917	0.058935004	0.00256087	0.001152453	0.013197442	-0.04427635	0.007523926	0.040436337	0.009540072	0.030765866	-0.004387093	-0.013361411	-0.032189686	0.029363042	0.017955792	-0.020003725	0.01493787	-0.009551945	0.030985222	-0.004806336	-0.000545316	-0.007691592	-0.031368206	-0.016559136	0.009688591	0.007560159	0.019599079	0.022158168	-0.008805627	0.009191285	0.001197358
66h	pool_b	8266	2619	96	12	0	-0.112614848	0.023326608	0.031969046	0.067359632	-0.065199248	0.116816698	-0.030208116	-0.018697713	0.019268918	-0.067154408	0.006076899	0.052963844	0.018117114	0.069233835	-0.028849666	0.006060496	-0.022597593	-0.026442183	0.029817626	-0.006745807	-0.010033461	-0.019446198	0.045878241	0.007262689	0.010245088	0.00033795	-0.034589143	-0.023227647	0.007889756	0.014332772	-0.002908427	0.003006227	0.003271356	0.003631128	0.032081688
66h	pool_b	5210	1998	97	13	1	0.009052304	0.022304066	0.057675543	0.115738125	-0.07028056	0.091994844	-0.019901551	-0.009899648	-0.01761678	-0.059001224	0.01748743	0.064018974	0.028692406	0.047666037	-0.01503439	0.007566551	-0.024999434	0.006614229	0.028005929	-0.022097097	-0.00092068	-0.017849529	0.055164092	-0.000258983	0.001865774	-0.010199132	-0.035271618	-0.025279143	0.002304865	0.006205603	-0.020280745	0.016183932	0.00465025	0.025958376	0.005159583
66h	pool_b	7824	2695	98	13	2	-0.088460839	0.032262278	0.044860439	0.027399795	-0.039727034	0.120113462	-0.016302444	-0.011939381	0.003106681	-0.071780378	0.000662099	0.039164186	0.003590539	0.030028926	-0.028540818	0.008267184	-0.029396995	-0.019963965	0.026783207	-0.005737298	0.016660245	-0.018040671	0.043992571	-0.003909784	0.010860056	-0.001905474	-0.022172768	-0.021279364	0.006341363	-0.012601304	0.015655354	0.020484428	-0.01243201	0.014621428	0.006052393
66h	pool_b	7861	2309	99	13	3	-0.073126909	0.028225862	0.047053444	0.017613242	-0.081060348	0.144879052	-0.017360779	-0.019036348	-0.012394615	-0.056823763	-0.001914505	-0.00091579	0.030590128	0.005117112	-0.041383205	0.023727072	-0.028411056	-0.028969148	0.027773624	-0.003098504	-0.005170066	-0.026313011	-0.001294582	0.001389718	0.012544302	-0.008317911	-0.042425117	-0.000511677	0.004084634	0.019818651	0.01062616	0.012290492	-0.003911165	-0.01005472	0.002152924
66h	pool_b	13237	3650	100	13	4	-0.030565606	0.037733781	0.043146032	0.096819225	0.010901882	0.088462222	-0.015544061	-0.008513604	-0.001745407	-0.045197616	0.003638133	0.007347467	0.004182463	0.031779042	-0.019245114	-0.006122581	-0.031841825	0.02673745	0.023517233	-0.007717569	-0.000564306	0.0034271	0.010128117	-0.028066489	-0.017006582	-0.005386657	-0.028640315	-0.018023081	0.009870752	-0.019888106	0.001820831	-0.003713843	0.011080649	0.019363477	0.011536733
66h	pool_b	5432	2166	101	13	5	-0.074590383	0.035900161	0.042254368	0.046547335	-0.057743818	0.131387749	-0.02881081	0.004490908	0.009002792	-0.080209653	0.032598541	0.082002484	0.022353936	0.073991388	-0.029667659	-0.00964112	-0.025439234	-0.000826754	0.0296762	-0.000797642	0.00434601	-0.024645482	0.015702261	0.001505547	-0.00705494	-0.007971904	-0.014574824	-0.006182838	0.003167436	0.004543316	-0.005361262	0.016988026	0.009928998	0.005235771	-0.003430563
66h	pool_b	5859	2305	102	13	6	-0.058068363	0.036251242	0.041802492	0.067221142	-0.056321257	0.116359382	-0.028628758	-0.013174449	0.000876605	-0.061862319	-0.00101053	0.065050626	0.028742724	0.075756183	-0.026286636	0.002483469	-0.023733831	0.034122796	0.008664151	-0.004124077	0.021615258	-0.020419815	0.057695429	-0.017778802	0.013569487	-0.005763719	-0.025618557	-0.013709163	0.005250872	0.018319293	0.021982504	0.017982646	0.023432345	0.02050899	0.004404188
66h	pool_b	11065	3247	103	13	7	-0.041275326	0.026129728	0.044377502	0.138449576	-0.060482846	0.102858363	-0.014184408	-0.013773103	-0.002691478	-0.045151952	0.010220041	0.061684649	0.015856464	0.066799301	-0.012321446	-0.008233874	-0.020831264	0.041834071	0.023365444	-0.009103962	-0.003754861	-0.017159051	0.004165992	-0.000336553	-0.042595758	0.00147469	-0.040289651	-0.021733201	0.00522726	-0.009085171	-0.004403739	0.011669281	0.003826527	-0.008525914	0.008862179
66h	pool_b	10294	3309	105	14	1	-0.031873109	0.027062992	0.029816928	0.094169557	-0.033105283	0.112876314	-0.008632917	-0.012313933	0.013940797	-0.054295309	0.014727929	0.043510009	0.018502515	0.035856769	-0.016632668	-0.015400751	-0.024114764	0.044999621	0.019206852	-0.009530401	0.007826174	-0.020489799	0.028016826	-0.01034156	-0.045566366	0.007098036	-0.030176123	-0.021455672	0.007290175	-0.012297236	-0.019199485	0.012538411	-0.016945673	-0.004205763	0.013651426
66h	pool_b	11907	3684	106	14	2	-0.089392553	0.032146034	0.04480742	0.056999469	-0.030155227	0.120624735	0.006518072	0.003521626	0.012040509	-0.072727589	0.00282577	0.039220927	0.007193454	0.043553676	-0.020743205	-0.011016726	-0.021935853	0.011464691	0.026866776	-0.014100562	0.024136504	-0.025263972	0.009105862	-0.016214948	-0.038011599	-0.007119548	-0.041287	-0.019975754	0.012023778	0.012592719	0.014673819	0.017335765	0.0089159	0.028116722	0.001847912
66h	pool_b	8993	3023	107	14	3	-0.023429897	0.037825462	0.037322407	0.155114715	-0.028841232	0.092671684	-0.005066077	0.000417857	0.011025606	-0.041815845	-0.003079951	0.046290325	0.022884048	0.064095468	-0.002095186	0.005459166	-0.021795169	0.008051408	0.027054449	-0.010132417	0.00784742	-0.032993403	-0.007141679	-0.003240096	0.002001291	-0.00843672	-0.034478003	-0.01362179	0.006504149	0.012499275	-0.000960328	0.016552694	0.022287374	0.007739382	-0.012964122
66h	pool_b	4567	1842	108	14	4	-0.033044489	0.017598775	0.036798545	0.068859803	-0.073886185	0.109827003	-0.023063587	-0.013324505	-0.009578412	-0.012013668	0.011611095	0.052540961	0.041487779	0.060048409	-0.038445101	-0.002599179	-0.03049111	0.00465852	0.010570335	0.012676899	0.008397802	-0.031598153	0.039939803	0.00690543	0.02126572	-0.004737168	-0.040124319	-0.016269505	0.004994489	-0.010426889	0.027842397	0.02664561	0.018256741	-0.017278133	0.011661101
66h	pool_b	6484	2180	109	14	5	-0.091656029	0.041196296	0.035653861	0.048480591	-0.080772558	0.131246935	-0.017210356	-0.015991839	-0.003570675	-0.081033164	0.016764446	0.03721902	0.018810845	0.013577089	-0.037751326	0.012506299	-0.020501259	-0.018450915	0.026621985	0.008552823	-0.003373269	-0.017262649	0.01904942	0.00093796	0.022751856	0.011430722	-0.0380915	-0.012272244	0.004564872	0.035212151	0.036186046	0.03004847	-0.005707765	0.023812309	0.017661897
66h	pool_b	6020	2303	110	14	6	-0.085704902	0.034216915	0.037178815	0.036324836	-0.04421435	0.133335074	-0.022262837	-0.0159562	0.005621972	-0.065667601	0.01486463	0.062755066	0.029824562	0.059845695	-0.035596722	-0.007911922	-0.023860506	-0.001099839	0.036004591	-0.015555699	0.002702214	-0.03042301	0.002523801	-0.026753747	0.01135038	-0.007005837	-0.042701294	-0.029497832	0.006085991	0.015075825	-0.005715268	0.018299696	0.003453368	0.005598778	0.010646116
66h	pool_b	5485	2243	111	14	7	-0.014311156	0.031414357	0.057362387	0.128575664	-0.031843225	0.059557926	-0.028734349	-0.015665555	-0.008634152	-0.020580324	0.007915334	0.056619396	0.031888309	0.041692656	-0.016771908	-0.01335088	-0.034528191	0.032602614	0.017295095	-0.006224104	0.014904989	-0.037251981	0.030291667	0.000171866	0.007486143	0.006246733	-0.028456485	0.001500324	0.010924365	0.026401689	0.02410077	0.007621026	0.034403115	-0.002846609	0.003279227
66h	pool_b	13229	3543	115	15	3	-0.062118325	0.028907344	0.037372868	0.077590257	-0.051879431	0.105951483	-0.011211423	-0.008157852	0.001197403	-0.045281407	0.013451921	0.018892096	0.014798274	0.027103581	-0.018867564	-0.004965653	-0.023311883	0.037385842	0.024243929	-0.004280665	0.013786535	-0.028924265	0.033115566	0.014548406	0.005498189	-0.011526116	-0.049562588	-0.002398442	0.007075438	0.015214246	-0.009717864	0.014617811	0.005208236	-0.005752489	0.004673518
66h	pool_b	9690	2967	116	15	4	0.022520002	0.039789504	0.058471578	0.011475069	0.0418893	0.049380769	0.017637338	-0.009328265	0.001540807	-0.077754834	0.023982866	-0.00953315	0.031354541	0.008828527	-0.020699902	-0.005630691	-0.044358658	0.019556523	0.018676522	-0.027746417	-0.008382828	-0.025315669	-0.012631501	-0.016497043	-0.041894837	-0.003562073	-0.016934033	-0.021968626	0.012911555	-0.032974146	-0.000798298	-0.01710745	0.006725926	-0.001037785	0.002186953
66h	pool_b	9515	2835	117	15	5	-0.080854571	0.033159574	0.041583533	0.078203185	-0.045046925	0.117680074	-0.008095883	-0.018757511	0.004690798	-0.042080062	-0.00140696	0.015979671	0.015042971	0.021682587	-0.016532089	5.51E-05	-0.033878305	-0.016007676	0.016438168	-0.009758602	0.003808798	-0.042883419	0.016676788	0.003255497	0.003811021	0.004256601	-0.050027596	-0.030346758	0.006398451	-0.002518526	0.005894592	0.012609974	0.027759467	0.009524003	0.018504748
66h	pool_b	13264	3624	119	15	7	-0.015920928	0.037607477	0.042988345	0.134209828	-0.007645773	0.08235228	-0.010010426	-0.007584093	-0.006324469	-0.024027594	0.019190247	0.016158136	0.016472453	0.015128359	-0.01647321	0.004794362	-0.024773034	0.03614013	0.026443159	-0.007666117	0.005121609	-0.0227143	0.007585875	-0.00133016	-0.005233693	0.006977225	-0.026173804	-0.016208793	0.006240502	0.000190372	-0.00455885	0.016278983	0.009859747	-0.011495374	-0.008008237
66h	pool_b	12659	3327	121	16	1	-0.083200386	0.025452364	0.031503885	0.071258306	-0.079235998	0.148498489	-0.017700915	-0.013547391	0.011846338	-0.060016689	0.003201847	-0.000608275	0.023389748	0.008209198	-0.035871034	0.003810482	-0.023051265	-0.025298628	0.023016905	0.001271134	0.00961808	-0.029254928	0.021688244	0.003602553	0.005360458	-0.006693243	-0.035523907	-0.020008669	0.009637906	0.016750278	0.014522249	0.011504511	-0.000433098	-0.024231843	-0.00140045
66h	pool_b	5666	2102	122	16	2	-0.089763786	0.026708622	0.042514248	0.067721333	-0.05397851	0.125792549	-0.018368398	-0.014016047	0.004694192	-0.049672494	0.006907871	0.044287128	0.028943693	0.080851905	-0.034006228	0.00670284	-0.024570859	-0.014774771	0.035393357	-0.009304423	-0.000902646	-0.045616306	0.012551119	-0.018972283	0.021627581	-0.007996223	-0.039948438	-0.019644582	0.00952529	0.032523982	0.029455819	-0.00646942	0.032167355	0.031143065	0.004158493
66h	pool_b	11389	3262	123	16	3	-0.03313798	0.034236187	0.053142843	0.07283707	-0.061867585	0.120983291	-0.017321536	-0.019645725	0.000992763	-0.047296574	0.015274065	3.75E-05	0.014030604	0.022372379	-0.027225821	0.003598867	-0.036126531	0.034406567	0.019896033	-0.010558206	0.005995917	-0.017502661	0.015900289	-0.0042205	-0.030058997	-0.000796137	-0.035106699	-0.018962315	0.009880527	-0.005920205	-0.020044854	0.026884327	0.010250834	-0.000682855	0.000469444
66h	pool_b	9506	2992	124	16	4	-0.042782947	0.040828187	0.051588162	0.082700319	-0.052125443	0.124172082	-0.009175903	-0.019615042	0.001684383	-0.048222164	0.004352677	0.01658532	0.017056708	0.04096122	-0.026202646	0.004600661	-0.022475089	0.036037559	0.022149614	0.001562351	0.019525088	-0.020547489	0.059295282	-0.001443846	-0.017783804	0.002632785	-0.025060661	-0.01102923	0.005642355	0.025918736	0.001948074	0.015423195	0.005728235	0.015424428	0.004046156
66h	pool_b	13350	3671	125	16	5	-0.017755643	0.034718437	0.053844261	0.136301782	-0.019685197	0.091178489	-0.014728512	-0.016039146	-0.00343206	-0.075363054	0.014909318	0.030803583	0.012130208	0.037289269	-0.018535413	0.005344437	-0.026355866	0.039879711	0.022547695	-0.008203161	0.015288822	0.009051298	0.040643675	-0.012602983	-0.028248268	0.007288587	-0.027733987	-0.019045849	0.004010925	0.006777831	0.000115829	0.01135989	0.001148863	0.001119913	-0.00948985
66h	pool_b	6617	2264	127	16	7	-0.025579411	0.034653332	0.041898156	0.083690321	-0.064263199	0.094692316	-0.02293752	-0.017512151	-0.009311301	-0.048231135	0.017897004	-0.013005988	0.032875614	0.034242274	-0.041297646	0.008025429	-0.038717701	-0.024968275	0.027359202	0.002101796	0.004828513	-0.015449068	0.017207383	-0.001796326	0.022220626	0.004548063	-0.037405281	-0.011009544	0.006624929	-0.00747409	0.014032678	-0.00222138	-0.001425078	0.013434203	0.018768134
66h	pool_b	7444	2557	129	17	1	-0.04531939	0.026157558	0.040177999	0.03887695	-0.069372822	0.140961936	-0.01005721	-0.008323379	0.002833368	-0.057013339	0.011747497	0.03755735	0.021767355	0.015299732	-0.019345677	0.003760825	-0.02680847	-0.025045274	0.026371103	-0.010539255	-0.007180922	-0.018517917	0.017788059	0.000961232	0.01630644	0.012601241	-0.031455084	-0.017504214	0.007693081	0.0148708	0.004452712	0.02311694	-0.003435361	0.001354114	0.00195813
66h	pool_b	10291	3135	130	17	2	-0.042255166	0.039580622	0.040774939	0.070149233	-0.049275046	0.114978482	-0.009631717	-0.0221359	0.005040042	-0.067247951	-8.21E-05	0.001775181	0.026106738	0.013926874	-0.027473883	0.006572889	-0.040519884	0.034936117	0.018767873	-0.008433531	0.0123328	-0.010577422	0.040137386	-0.010064102	0.010791318	0.002784923	-0.023704332	-0.011164432	0.006969978	0.001122111	0.010553336	0.02427277	0.018059742	0.016340204	-0.003673489
66h	pool_b	5864	2270	131	17	3	-0.048911165	0.019079387	0.041651173	0.07184757	-0.108027483	0.101154953	-0.010202355	-0.007536757	0.009025333	-0.074507092	0.006407801	0.026196657	0.025435929	0.041544015	-0.020728219	0.009018174	-0.031775247	-0.014173619	0.025634707	0.011687388	0.009839877	-0.027788012	0.039532388	0.007907052	0.010726727	0.010757517	-0.033702192	-0.020378778	0.006826455	-0.001281862	0.023570955	0.011530199	0.022629109	0.007037357	0.024308501
66h	pool_b	13633	3880	132	17	4	-0.014717135	0.027685199	0.035998883	0.143197229	-0.034887835	0.073204388	-0.003430267	0.004087004	0.008848499	-0.036231024	0.00719597	0.018850455	0.019292065	0.034645004	-0.014613767	0.007302997	-0.020004787	0.029342488	0.019322385	-0.014628771	0.022658679	-0.032821842	0.03409634	-0.02678548	-0.002176346	-0.006652963	-0.022567599	-0.010573386	0.008217366	-0.002907182	0.015536229	0.008920225	0.012703764	0.010712085	0.014345832
66h	pool_b	9631	3067	133	17	5	-0.011688339	0.035449993	0.0496527	0.137672412	-0.041321472	0.088565325	-0.005552336	-0.003485138	0.004486408	-0.039648025	0.001677875	0.022828465	0.022172505	0.052006923	-0.01665163	0.002521584	-0.023373579	0.016513602	0.025158109	0.001071193	0.005262627	-0.011467854	-0.003903392	-0.000180008	-0.051774687	0.013386776	-0.034540338	-0.018411745	0.008094742	0.017372561	0.004454563	0.016818666	0.005824125	0.022223907	0.021695999
66h	pool_b	5676	2054	134	17	6	-0.018292762	0.041863575	0.0502941	0.14330497	-0.072808752	0.091750122	-0.023512393	-0.015154803	-0.012114804	-0.029282876	0.015734878	0.053135148	0.035634001	0.048127351	-0.005967399	0.016288034	-0.033962877	-0.015455003	0.026732008	-0.007986369	0.000903936	-0.014529247	-0.033054031	0.00059243	0.012830408	0.003957844	-0.041548309	-0.011881102	0.006517482	0.016439576	-0.00260005	0.019782236	0.019395735	0.007923201	-0.006185593
66h	pool_b	9215	2918	135	17	7	-0.039367417	0.043398974	0.044357243	0.105302381	-0.064009176	0.092623215	-0.007173503	-0.011521795	-0.003962848	-0.012334685	0.014579755	0.013705033	0.013663528	0.028944301	-0.025453024	0.003197795	-0.026703437	0.044185508	0.02355948	-0.014156287	0.016340473	-0.051171881	-0.037329714	0.018076244	-0.033036923	-0.003529245	-0.050247587	-0.01811233	0.004053502	0.039181987	0.023066484	0.005712801	0.03769421	-0.007512759	0.032145697
66h	pool_b	5768	2013	137	18	1	-0.039734378	0.036726163	0.040306779	0.048410725	-0.081909065	0.136784825	-0.027027364	-0.013073385	-0.009917762	-0.054601804	0.012553465	-0.003848878	0.032206252	0.012805772	-0.0278572	0.016105302	-0.028586536	-0.028088284	0.020110186	0.004005539	-0.003351672	-0.052622873	0.018547817	0.004236628	0.015990776	0.005788791	-0.052147081	-0.012380127	0.005520483	0.016071045	0.013458055	0.002015888	-0.018179741	-0.004879706	-0.00814095
66h	pool_b	10180	3198	138	18	2	-0.021469581	0.045639728	0.044955449	0.108713961	-0.04154448	0.103209398	-0.017824134	-0.002317645	0.006678193	-0.038279839	0.003616988	0.03467241	0.017306956	0.022597108	-0.007699232	-0.002100614	-0.029754796	0.043007986	0.015217586	-0.013451194	0.010500488	-0.022302201	0.032019118	0.014320742	0.007620169	-0.008437843	-0.038389465	-0.000122357	0.007490868	-0.008954557	0.033599288	0.023513749	0.015150715	-0.003831483	-0.006674962
66h	pool_b	7235	2675	139	18	3	-0.031640327	0.034610764	0.050984535	0.092085051	-0.02010589	0.098053256	-0.004101941	0.003928277	0.021209227	-0.043703831	0.010645887	0.033361763	0.030206026	0.05959376	-0.014707282	-0.004270675	-0.022987203	0.029109668	0.02861113	-0.004655124	-0.004567715	-0.041468558	0.024488254	-0.006105199	0.00914098	-0.00806721	-0.042705831	-0.025567617	0.009228476	0.013280603	0.011130049	0.018690709	0.035427171	0.001969318	0.006057325
66h	pool_b	9367	2958	140	18	4	-0.008639789	0.035837925	0.055190818	0.117196109	-0.028970244	0.095710741	-0.014083389	-0.014266914	-0.003162593	-0.013586881	0.018055921	0.032668759	0.015338152	0.017578198	-0.023982567	0.009661661	-0.035458043	0.025283069	0.022735266	-0.005623523	0.003235643	-0.005746011	0.043109334	-0.008687414	-0.041138076	-0.001817102	-0.030697814	-0.019786699	0.008705661	0.009123945	0.01567958	0.01889153	0.028129344	0.022279478	0.004525887
66h	pool_b	9424	2956	142	18	6	-0.020490889	0.038906404	0.04205899	0.134828428	-0.044208024	0.087724654	0.002315187	-0.000445007	0.008667947	-0.04778597	0.011690269	0.040279138	0.027165226	0.036831455	-0.011656	-0.003579338	-0.024347266	0.03844847	0.01448609	-0.008421468	-0.002410805	-0.038788795	0.026286006	0.000863165	-0.003112805	-0.007593881	-0.032157521	-0.011980905	0.012321001	0.01218954	0.01900749	0.005682026	0.031009779	0.005177542	0.010649698
66h	pool_b	8476	2837	143	18	7	-0.020904358	0.035876275	0.049621906	0.118852269	-0.037501589	0.088920986	-0.008397766	-0.007581001	0.011446441	-0.033913554	0.009574888	0.024953488	0.024117847	0.031410433	-0.020304774	0.003256236	-0.030608122	0.028484914	0.025461246	5.78E-05	0.000476545	-0.017535942	0.018910116	0.014906686	-0.03237989	-0.013410297	-0.043727733	-0.021389103	0.006192445	0.000587573	-0.013053839	0.022298602	0.017783471	0.019961104	-0.000270297
66h	pool_b	4540	1930	145	19	1	-0.056747183	0.041070122	0.049231199	0.05692955	-0.059092222	0.108999454	-0.024680584	-0.015231103	0.009764029	-0.06711763	0.01588068	0.066436619	0.022924123	0.091613723	-0.030158312	0.010384795	-0.025851153	0.023774753	0.028797361	0.005381496	-0.011705208	-0.023148452	0.026777757	0.010579519	0.0069029	0.000809647	-0.037675818	-0.000216321	0.007124485	-0.003482947	0.007194029	0.03294498	0.014315311	0.043781701	-0.008572856
66h	pool_b	8869	3354	146	19	2	-0.032344679	0.033685827	0.031154069	0.108896018	-0.018383535	0.10114222	-0.001892931	-0.005343211	0.017732415	-0.057587928	0.007682295	0.071402895	0.004238858	0.076496816	-0.011278735	-0.007522284	-0.010468588	0.037859445	0.022571808	-0.012396077	0.016739534	-0.016126787	0.042507321	-0.011827006	-0.040359498	0.004151069	-0.023394867	0.007958678	0.0094488	0.01745383	-0.016115444	0.013980392	0.013097547	-0.007849042	-0.011540236
66h	pool_b	5583	2246	147	19	3	-0.025897163	0.034353817	0.060180562	0.079278825	-0.049416355	0.095553655	-0.027624881	-0.020726008	-0.010346131	-0.046303947	0.02050046	0.03538089	0.02598318	0.037226231	-0.024436325	0.00613732	-0.035415258	0.022986114	0.016934952	-0.005799591	0.004388306	-0.018978402	0.027502318	-0.016033177	-0.048533437	-0.000819855	-0.041992426	-0.004917517	0.009456203	0.00257102	2.24E-05	0.016776558	0.015568953	0.002655154	-0.003373532
66h	pool_b	8869	2929	148	19	4	-0.014970833	0.037367027	0.045224526	0.139175614	-0.057367611	0.071093635	-0.015113814	-0.021001606	-0.0071066	-0.018230701	0.012112056	0.025487911	0.015613207	0.038023566	-0.01474971	-0.000670151	-0.019036806	0.027424914	0.020249947	-0.014136257	0.004509304	-0.01983129	0.040586762	-0.001615138	-0.031607419	0.000872224	-0.032639391	-0.015249368	0.010100983	0.013662859	-0.006638182	0.015875959	0.032362713	-0.002891268	0.005830609
66h	pool_b	7411	2516	149	19	5	-0.017182332	0.025041019	0.050151722	0.14098568	-0.069676506	0.087007199	-0.025298337	-0.014584113	-0.009948686	-0.047775365	0.009558006	0.016953792	0.030150247	0.042422468	-0.015727983	0.010310969	-0.029780752	-0.007251994	0.021961863	-0.010953219	0.015457554	-0.024004264	0.039647686	-0.001392936	0.013907344	0.005250901	-0.035546853	-0.010417564	0.006057868	-0.00753503	0.001002207	-0.00253425	0.027254981	-0.008065612	0.009778546
66h	pool_b	7207	2620	150	19	6	-0.011257689	0.040366239	0.043633785	0.056705177	0.015435816	0.06836513	-0.008226691	-0.010872492	0.005788791	-0.033266025	0.021799353	0.026533777	0.019959689	0.043888914	-0.011054128	-0.01829913	-0.025285279	0.023877621	0.025912745	-0.004403304	-0.007718193	-0.022914347	-0.005779017	-0.022302617	-0.002325315	0.007609168	-0.043819077	-0.016686047	0.009160018	-0.005642759	0.013344907	0.004523787	0.020051274	0.026347546	0.007723961
66h	pool_b	5699	2096	153	20	1	-0.037551316	0.030766931	0.040901051	0.139555675	-0.08991909	0.104861123	-0.017664851	-0.016940363	-0.00789768	-0.031905384	0.006086159	0.084713134	0.035595428	0.0526248	-0.026191504	0.007130352	-0.027173495	-0.027764154	0.032456766	-0.00016486	0.016867829	-0.023083907	0.02378843	0.001007134	0.010792087	0.012497916	-0.034872943	-0.010617663	0.011874423	0.041220386	0.011929067	0.010890099	-0.001499986	0.025854429	-0.002866229
66h	pool_b	7996	2831	154	20	2	-0.035727601	0.028411673	0.037974845	0.119883364	-0.052771539	0.094290053	-0.007418334	-0.011141693	0.000643733	-0.046383945	0.009348735	0.048898965	0.023637431	0.042192776	-0.019215448	-0.000415081	-0.0302952	0.016646472	0.026520225	-0.025713352	0.011975107	-0.017479442	0.030753627	-0.008253296	-0.020290202	0.001640339	-0.018283961	-0.012386173	0.008363279	0.014051205	-0.001258991	0.008263953	0.018886768	0.010398711	-0.006072403
66h	pool_b	5791	2212	155	20	3	-0.02958608	0.02509592	0.043070381	0.104610397	-0.071463779	0.091235063	-0.008520748	-0.015475393	0.006548603	-0.039202625	0.023747581	0.036812622	0.024020565	0.038392062	-0.036058351	0.009425526	-0.026987331	-0.024679134	0.020820764	-0.012263365	0.011863198	-0.022814733	0.025613477	0.021661178	0.012913351	0.001288476	-0.02604176	-0.023929543	0.010558366	0.021872277	-0.010633735	0.01439461	0.019951324	-0.000695169	0.006040284
66h	pool_b	9326	3066	156	20	4	0.006070551	0.03329142	0.040862246	0.051908061	0.013581217	0.070829676	0.00302328	-0.005378029	0.019690194	-0.03659583	0.02330581	-0.000616207	0.018428362	0.021227071	-0.005507806	0.014314392	-0.025011926	0.04511406	0.024141591	-0.032121651	-0.006775929	-0.009267252	-0.034100392	-0.006631573	-0.023376833	-0.002161171	-0.033045478	-0.026178169	0.008005953	-0.009465615	-0.007790225	0.016531065	0.041157493	-0.019223515	0.009751581
66h	pool_b	11237	3107	157	20	5	-0.019904773	0.030358597	0.054557359	0.094735584	-0.033711531	0.086024538	-0.018424529	-0.022178948	0.003573475	-0.050353843	0.023201984	-0.00352196	0.010229896	0.013040583	-0.023668019	0.012769087	-0.040786801	0.007050025	0.022605421	-0.010139014	0.007817673	0.00642032	-0.001956569	-0.010800353	-0.029789541	0.002442262	-0.026923079	-0.022057147	0.00395158	-0.033328432	-0.026143253	0.010584361	0.016150369	0.000296108	0.008908072
66h	pool_b	5852	2182	158	20	6	-0.046772756	0.032051916	0.047700155	0.051828261	-0.06409905	0.132459659	-0.019470492	-0.006615592	0.013389125	-0.045645458	0.025103838	0.012350075	0.036560215	0.0078742	-0.031446498	0.001658553	-0.038681986	-0.012564997	0.027044108	-0.010234094	-0.00244626	-0.046263585	-0.031236067	-0.005650467	0.01105771	0.009744624	-0.05421702	-0.003584479	0.004236051	-0.01289794	0.024537287	-0.008789691	0.021777139	0.011090325	-0.001703719
66h	pool_b	15566	4066	159	20	7	-0.011297574	0.021894702	0.045413396	0.106586944	0.041843388	0.077308167	-0.011875742	-0.005436159	0.020628468	-0.032870394	0.025064836	0.020172734	-0.000590409	0.023155511	-0.0128493	-0.012817484	-0.021466691	0.038722816	0.026008652	-0.017245173	0.000760314	-0.006244035	0.044146264	-0.013628261	-0.030396299	-0.00686826	-0.008163508	-0.01176143	0.010596324	-0.009476994	-0.003137345	0.0091398	0.021329756	0.019815464	-0.007866986
66h	pool_b	9559	3088	161	21	1	-0.029048493	0.04360175	0.040573336	0.144296058	-0.043221878	0.080729023	0.002303768	-0.006164728	-0.000182385	-0.03566506	0.014515407	0.012102825	0.009893686	0.043246644	-0.022575261	0.014782135	-0.028872866	0.017959465	0.024032724	-0.020468801	0.008588696	-0.009954186	0.000459472	0.002341012	-0.043107582	0.0035344	-0.046321749	-0.0022111	0.008107261	0.008867609	0.010512419	0.007850149	-0.001414256	0.02158123	0.015459562
66h	pool_b	12008	3514	162	21	2	0.016035346	0.048934954	0.05367822	0.017469461	0.034456544	0.05687699	0.047323562	-0.023355679	0.019594804	-0.068694048	0.023022136	0.005598636	0.011159887	0.00618873	0.006502257	0.007973585	-0.027846793	0.05591552	0.023015958	-0.0304511	0.001838351	-0.018099283	-0.016153693	-0.011352688	-0.038009526	0.010529104	-0.008365683	-0.022502691	0.00286584	-0.026016176	-0.013648543	-0.00321001	-0.007818763	-0.024502871	0.016356287
66h	pool_b	12504	3566	163	21	3	0.019227873	0.03784548	0.055047347	0.003952008	0.033691092	0.045806119	0.042415222	-0.019501672	0.01707504	-0.054868749	0.017127859	0.039561015	0.018061225	-0.043139821	0.001395539	0.001914692	-0.023640215	0.046513416	0.019011388	-0.03365569	-0.011104282	-0.012155343	0.011662726	-0.017493242	0.010105331	0.004272436	-0.011798631	-0.015604403	0.005528004	-0.046559141	-0.018860316	-0.003029553	0.000595022	-0.007310417	0.012085628
66h	pool_b	10574	3138	164	21	4	-0.086576892	0.041422723	0.047823306	0.038971578	-0.026973097	0.084317079	-0.01639333	-0.022486409	-0.007068873	-0.032238955	0.011193056	0.009483778	0.00035323	0.038346029	-0.025428955	0.006201112	-0.035683466	0.021578423	0.02527344	-0.008708279	0.00202693	-0.007424193	0.044345444	-0.004220048	-0.032976044	-0.009605902	-0.011801992	-0.031122869	0.013339191	-0.000134202	-0.012981517	0.037466798	0.020106071	0.01671727	0.014836695
66h	pool_b	5468	2053	165	21	5	-0.051145651	0.005536432	0.032612098	0.052317822	-0.069503465	0.109069964	-0.019095608	-0.008160876	0.000846827	-0.058350641	0.01997787	0.018980321	0.033800591	0.031790347	-0.019976158	0.007098071	-0.02240265	-0.034861477	0.03286357	-0.008756031	-0.00268639	-0.048335718	0.044393786	0.006405875	0.011840643	0.005767504	-0.039894986	-0.015618043	0.011232467	0.046968801	0.007775924	0.009993324	0.047817891	-0.003207509	0.031259405
66h	pool_b	8512	2797	166	21	6	-0.026196146	0.034499119	0.04639005	0.117175976	-0.023060112	0.097787782	-0.02283721	-0.016348806	-0.004710048	-0.024773694	0.015851563	0.039161128	0.018725752	0.049353108	-0.019688411	0.01018178	-0.024832992	-0.013470679	0.010552818	-0.017729529	0.018654212	-0.009597368	0.009469504	-0.005976639	0.001086031	0.009125815	-0.031568185	-0.012476167	0.006908375	0.009538062	-0.008548672	-0.007997562	0.000330086	0.004027077	0.009210836
66h	pool_b	14186	3797	167	21	7	0.024941597	0.038354058	0.051784475	0.009821836	0.073907367	0.051094444	0.012397051	-0.026975353	0.017954832	-0.036309902	0.039364184	-0.023912743	0.015073395	0.002117468	-0.013715953	-0.010085525	-0.028297768	0.036576168	0.024847671	-0.017432378	-0.008228858	-0.009288576	-0.006869879	-0.008448586	-0.014771231	0.004912743	-0.018588369	-0.015493139	0.009656778	-0.025158672	-0.01248957	-0.008234577	0.014676967	-0.034381028	0.002659955
66h	pool_b	8174	2777	169	22	1	-0.035693644	0.040242633	0.040505596	0.147248817	-0.047829756	0.073989144	-0.015028883	-0.021057001	-0.000192405	-0.031640303	0.026366069	0.039143134	0.015320534	0.040259417	-0.015030846	0.032781898	-0.018709183	0.005821665	0.015084075	-0.013178566	0.013889008	-0.007946346	0.032022629	0.003947411	-0.005936574	-0.00490089	-0.035160829	-0.024880408	0.006723834	0.007842258	0.012590827	0.000730538	0.002195521	0.025049145	0.018509407
66h	pool_b	8262	2785	170	22	2	-0.017478045	0.036805181	0.04779336	0.131807308	-0.008617401	0.07188938	-0.01858947	-0.009972645	-0.009910662	-0.036393468	0.019102706	0.009830565	0.022647125	0.043237332	-0.015029552	0.000516792	-0.028993896	0.00722834	0.022490734	-0.010720224	0.013765755	-0.020760965	0.010194978	0.006772344	0.012321409	-0.005369151	-0.040425448	-0.010454903	0.004356093	-0.022732662	0.000589702	0.003636284	0.006899146	0.022204641	0.010849526
66h	pool_b	17764	4287	171	22	3	-0.033021872	0.033481166	0.042144128	0.114104461	0.010932664	0.079540378	-0.010980775	-0.02534322	0.002657144	-0.050440789	0.015368167	0.015258059	0.004400864	-0.003171672	-0.017826053	-0.021635142	-0.025792547	0.033760056	0.024819535	-0.009965457	0.024345182	0.012503813	0.0302608	-0.028677775	-0.017059831	0.003469927	-0.014154156	-0.015980819	-0.010858129	-0.007859258	-0.015421903	0.017115114	0.008776139	0.012170502	-0.009864656
66h	pool_b	11128	3409	173	22	5	-0.066796003	0.024996201	0.03508034	0.095852679	-0.055435736	0.129045698	-0.007427336	-0.007163199	0.010743803	-0.032989134	-0.004760069	0.003815041	0.010918352	0.030755914	-0.016969582	0.007543031	-0.020253342	-0.014630097	0.017744789	-0.011359525	0.017708506	-0.025842168	0.044202964	-0.006167635	0.016669177	-0.001663245	-0.038618364	-0.015196401	0.005561746	0.008885112	-0.006144707	0.017658272	0.021024247	0.007059315	0.001747069
66h	pool_b	11723	3289	174	22	6	-0.041170307	0.037851105	0.03915786	0.068377469	-0.090846102	0.12437965	0.000909809	-0.003598843	0.025464271	-0.019764541	0.009209307	-0.025029913	0.02040819	0.005021863	-0.028932425	0.012763515	-0.024232576	-0.023745	0.021754896	-0.011445243	0.007843224	-0.054343712	0.02479275	0.004163205	0.011968429	-0.00510759	-0.046240647	-0.02009603	0.01071892	0.025066084	0.017942902	0.003305255	0.013714449	-0.004975168	0.015654154
66h	pool_b	6691	2307	177	23	1	-0.160544989	0.033226186	0.025244197	0.046394457	-0.075813617	0.078976126	-0.012293005	-0.01072387	0.003963522	-0.079245347	0.010330357	0.081316587	0.036061684	0.07102709	-0.023732274	0.005179432	-0.025539896	-0.005703107	0.020809613	0.013438099	-0.002375017	-0.038539193	-0.000848169	-0.003728179	0.004323803	-0.013233345	-0.031765469	-0.014130309	0.006057549	0.019233022	0.026129343	0.025892426	0.012161591	0.006072847	0.027449351
66h	pool_b	8867	2914	178	23	2	-0.043858145	0.041552904	0.041714163	0.096297595	-0.03184289	0.101077452	-0.010028214	-0.022407431	-0.004500882	-0.056416238	0.001905995	0.022926039	0.019700927	0.032389671	-0.028036951	0.000273049	-0.016627177	0.0151982	0.020317472	-0.012426791	-0.010923215	-0.001342166	0.012944203	-0.010974501	0.007594705	0.009157572	-0.045277189	-0.013029386	0.007873176	0.002691787	-0.012244515	0.015762414	0.009710608	-0.018096984	-0.005990779
66h	pool_b	12574	3585	179	23	3	-0.037902803	0.03356859	0.03860385	0.114665847	-0.025278308	0.090628881	-0.013657102	-0.022296892	0.002977517	-0.046091994	0.020110777	0.028340521	0.01206973	-0.002368661	-0.015705814	0.002675428	-0.033060715	0.009510025	0.026306752	-0.0156681	0.015696421	0.005162155	0.014108927	-0.012937672	0.011474211	0.007171139	-0.03500042	-0.014319676	0.00770031	-0.015643547	-0.010817868	0.014403258	0.005407719	0.014866044	-0.016433227
66h	pool_b	5206	2135	180	23	4	-0.050286074	0.025867464	0.044915775	0.065407915	-0.090446075	0.110233231	-0.026901948	-0.004770386	-0.016673882	-0.03351147	0.026425085	0.018881607	0.036719098	0.027596726	-0.026357068	0.015852575	-0.039553624	-0.025842562	0.025478807	-0.005392606	0.002204092	-0.057671408	0.047409345	0.002519182	0.008665342	0.001735732	-0.042550739	-0.007830199	0.010478889	0.021169767	0.03154125	-0.002528679	0.014661217	-0.019185364	0.0239068
66h	pool_b	12831	3711	181	23	5	-0.028217771	0.03087481	0.043039722	0.146512329	-0.020884059	0.090613173	-0.007856408	-0.012347753	0.00451744	-0.025751533	0.011161297	0.032534431	0.002220513	0.030265565	-0.012473339	-0.002076128	-0.035224854	0.017286209	0.020277214	-0.013330774	0.010880666	-0.00750332	0.006666457	-0.015699391	-0.000111148	-0.009332398	-0.040853419	-0.023569781	0.00496852	0.010729187	-0.007576519	0.010143135	0.027369346	5.94E-05	0.009713651
66h	pool_b	5200	1900	182	23	6	-0.072705795	0.018138118	0.04082201	0.057640307	-0.063276498	0.140579596	-0.023863816	-0.021860735	-0.009311714	-0.020740885	-0.002971749	0.068641068	0.026438299	0.053252416	-0.02225873	-0.003547557	-0.023226509	-0.043296888	0.026110239	0.005679306	6.59E-05	-0.012916122	-0.033662542	-0.003191383	0.01744454	0.00230435	-0.036766411	-0.010757248	0.007812418	0.031630778	0.014866118	0.016929704	0.047659982	-0.003758185	-0.007966804
66h	pool_b	6648	2511	183	23	7	-0.038277236	0.048661083	0.042454078	0.083525567	-0.053370883	0.107042461	-0.004632138	-0.002041697	0.005599362	-0.04145842	0.011803576	0.035723208	0.027162698	0.052519308	-0.019510892	-0.003607379	-0.02527069	0.046622299	0.021539709	-0.016457254	0.001734155	-0.034335679	0.047026159	0.002224043	-0.038238502	0.003041195	-0.041962263	0.001985165	0.01126121	0.010610495	0.000971859	-0.001950494	0.024732157	-0.000438701	0.009747611
66h	pool_b	6711	2568	185	24	1	-0.008690666	0.047699244	0.046890689	0.126790568	0.017205486	0.0539177	-0.00245121	0.015937066	0.001917677	-0.040897134	0.008264366	0.078513591	0.027804213	0.088122091	-0.017639291	-0.005391324	-0.020697539	-0.009966263	0.010693187	-0.010864066	-0.01738827	-0.059033655	0.005567437	0.000447669	-0.031977464	-0.012883216	-0.069628764	-0.022620462	0.005926717	0.043072922	0.058587212	-0.006126575	0.02700294	0.019134931	0.039483155
66h	pool_b	6861	2299	186	24	2	-0.058790621	0.030835591	0.047196904	0.038571165	-0.073556769	0.140017457	-0.014571496	-0.005937334	0.015134103	-0.058042581	-0.00599583	-0.000667145	0.028992239	0.019570273	-0.044671155	0.009642949	-0.031221758	-0.031994978	0.017192026	0.001821433	9.82E-05	-0.041830157	0.044786799	0.005638141	0.012345048	0.008092348	-0.048141569	-0.019028506	0.004334671	0.01315108	0.013315589	6.99E-05	-0.020464943	-0.000831979	0.022053145
66h	pool_b	10502	3072	188	24	4	-0.037320414	0.030604912	0.044925182	0.123991302	-0.034613918	0.08766058	-0.018496012	-0.006376699	-0.007993228	-0.021264718	0.012820441	0.028400731	0.0192925	0.034440069	-0.015768282	0.007529867	-0.023893967	0.0376196	0.025185889	-0.006870985	0.00964286	-0.004889239	0.028734218	0.000894327	-0.030395334	0.002874441	-0.021264694	-0.0116794	0.006860423	-0.00457061	-0.004865004	0.01181551	0.039127328	0.009924452	-0.010720443
66h	pool_b	6955	2458	189	24	5	-0.033885667	0.060277402	0.044716359	0.137294059	-0.037663474	0.085035356	-0.01526865	-0.012121194	-0.009820377	-0.024936113	0.010698068	0.036028953	0.026850804	0.035771552	-0.032667134	0.00737085	-0.033051413	0.026748021	0.014307897	0.001684896	0.011671305	-0.023171301	-0.000564799	0.028500474	-0.036909822	-0.00353442	-0.047688548	-0.010685088	0.001025001	0.021466157	0.02047711	0.003704134	0.030140428	0.003240865	0.024348551
66h	pool_b	8415	2858	190	24	6	-0.082452107	0.030507002	0.031496109	0.046574625	-0.03577991	0.121395093	-0.018806641	-0.008403249	0.015300509	-0.01764639	0.02171845	0.003817884	0.003138784	0.012065235	-0.019723708	-0.005824554	-0.023972274	-0.00842319	0.018250122	-0.009818805	0.004886277	-0.030947743	-0.013499744	-0.009545823	0.026919916	-0.022811983	-0.045596441	-0.012993377	0.009768163	0.001117077	0.008344024	-0.001252595	0.031383342	0.020831677	0.006512895
66h	pool_b	6335	2439	191	24	7	-0.059418636	0.020917199	0.020761173	0.079971044	-0.075097944	0.126921332	-0.013989543	-0.002044719	0.021821154	-0.016571768	-0.00155929	0.056800158	0.019732266	0.054424601	-0.017212457	-0.004761336	-0.02616794	-0.008676948	0.024306272	-0.014301763	-0.001869818	-0.052065556	0.065732271	0.00049937	0.015823255	0.006212431	-0.045083109	-0.01082431	0.007509552	0.014269635	0.020587504	0.001598101	0.014623804	0.007382816	-0.009225982
6h	pool_a	5511	2389	2	1	2	0.047697431	0.03892155	0.057291599	-0.020580088	-0.066222505	-0.026785708	0.029557099	-0.027391889	0.023448623	-0.003597889	0.028089194	-0.017417525	0.01966644	-0.016617766	0.035076055	0.005039109	-0.00299256	-0.034742273	0.011560512	-0.166115128	-0.012998804	-0.002785272	-0.02342566	0.001737538	0.022124456	0.005403872	-0.009715501	0.000675492	0.007163875	-0.012028147	0.004508653	-0.006463297	-0.006379219	0.013571916	0.006010494
6h	pool_a	5588	2624	5	1	5	0.056718096	0.01166227	0.034784024	-0.012699919	-0.01796578	-0.018716235	0.033779556	-0.010385512	0.029009422	0.006880421	0.028180274	0.030607497	0.00772993	0.020364062	0.039317898	0.005861137	0.012080432	-3.96E-05	0.004759955	-0.155578658	0.001357252	-0.025293693	-0.037330509	0.015287615	0.018958464	0.012202639	0.011359469	0.019025683	-0.019924832	-0.026702551	-0.016085593	-0.009746857	0.02006806	0.015603249	-0.041335715
6h	pool_a	5252	2139	6	1	6	0.061241182	0.049165066	0.06905762	-0.038435784	-0.06331777	-0.046872604	0.018751961	-0.033315769	0.00807791	-0.025326939	0.048732356	-0.024070787	0.030395235	-0.049337851	0.010021682	0.030534715	-0.002672043	-0.025065758	0.008957276	-0.144181061	-0.011391383	0.015156654	0.029020116	0.024289758	0.036204135	0.023273438	-0.007747878	-0.019940151	0.01199236	0.00710197	-0.016892442	0.006617896	-0.034356561	-0.019612197	0.025048982
6h	pool_a	4210	2056	7	1	7	0.054256764	0.037224673	0.050427157	-0.043671171	-0.081597876	-0.027261519	0.028630267	-0.022455981	0.018519538	0.01472816	0.02478558	-0.021364984	0.014116581	-0.005009487	0.019742247	0.017187218	-0.007704417	-0.020341533	0.003570494	-0.152706271	-0.012137246	-0.023815075	-0.03915994	0.01811201	0.024098046	0.004928413	0.012916121	-0.013588669	0.008680291	0.018080658	0.046850827	-0.0091544	-0.003407645	0.006387639	0.01362856
6h	pool_a	5185	2304	8	1	0	0.048269377	0.031003118	0.051715238	-0.020396472	-0.070038462	-0.00764982	0.025011471	-0.031258662	0.026338695	0.005016629	0.020951717	-0.000819455	0.022228645	-0.015896598	0.023609853	0.027776153	0.022251454	-0.037773368	-0.002216421	-0.136830556	-0.004690411	-0.01334433	-0.026393843	0.023092616	0.00574801	0.001912327	-0.013368226	-0.006551376	0.006692642	-0.017145364	0.036181736	-0.003989468	-0.054000382	-0.017375434	0.033376229
6h	pool_a	3428	1906	9	2	1	0.061026155	0.039216522	0.026407083	-0.035280254	-0.005114102	-0.008055317	0.001495581	-0.017709253	-0.003516123	-0.047253125	0.040189762	0.110501296	-0.009157273	0.097632708	0.018285996	-0.011401576	-0.002827376	-0.030837788	0.005980048	-0.227359066	-0.012974625	-0.026814399	-0.031644225	0.014541462	0.009104518	-0.004526183	0.014882384	0.05757142	0.008043275	0.037598039	-0.01143048	-0.023254883	0.00806068	0.019135318	-0.023739367
6h	pool_a	5948	2465	10	2	2	0.058872096	0.03252453	0.066368652	-0.009426804	-0.077615694	-0.030833128	0.022476153	-0.021037579	0.026369439	-0.032148321	0.034003552	-0.023687215	0.036471708	-0.057591883	0.024928524	0.039720516	0.00885617	-0.024082862	0.009650951	-0.129065256	-0.024840612	-0.002252463	-0.026422512	0.034268333	-0.000189126	0.005855342	-0.019968289	0.037011267	0.00622547	0.020688929	0.010764875	0.00987105	-0.030837304	-0.014211855	0.010994062
6h	pool_a	4536	2033	13	2	5	0.065992797	0.046230542	0.060587165	-0.037445672	-0.043945041	-0.039921506	0.017046807	-0.019198861	0.003404047	-0.029104564	0.051537956	-0.034465103	0.044969079	-0.003330733	0.016581824	0.02977534	-0.00506348	-0.034448905	0.01479996	-0.141672386	-0.011402348	0.014812611	-0.021609637	0.020192984	0.010509549	0.029672266	-0.003723301	0.007310326	0.003548358	-0.002990731	-0.008917986	-0.004938881	0.040354497	0.000206985	0.019139264
6h	pool_a	9316	3251	14	2	6	0.059113452	0.042421221	0.054644906	-0.032467021	-0.015145456	-0.039188546	0.006753037	-0.02911177	0.001889441	-0.037502713	0.04274424	-0.048095009	0.016012756	0.00406514	0.012705277	0.027540843	-0.002161384	0.018975777	0.004072094	-0.145246117	-0.006319104	0.012598896	-0.021782578	0.008619235	-0.060621326	0.016376456	-0.011358055	0.029911618	-0.008146356	-0.018272682	-0.004254061	0.003648936	-0.006997047	-0.014321346	0.007346169
6h	pool_a	5802	2410	15	2	7	0.063744757	0.04004086	0.055211896	-0.030167337	-0.033034864	-0.01205506	0.016147582	-0.030909522	0.003719911	-0.029870092	0.021755135	0.005235414	0.033709725	-0.023484485	0.039365812	0.02553809	0.003388979	-0.007975612	0.005174178	-0.137510448	-0.005167157	0.00458794	-0.028654654	-0.008924684	0.005174027	0.00868376	-0.00095624	0.013876731	0.009086394	-0.038339539	-0.005659232	0.008066853	-0.010073384	0.012464879	0.014129922
6h	pool_a	5521	2413	16	2	0	0.004507451	0.038369402	0.031718186	-0.024673259	-0.010800918	0.036980488	0.022843301	-0.029546411	0.036806836	-0.013319163	0.028736809	0.009304917	-0.000959591	0.01785982	-0.007918645	0.015776562	0.019492739	-0.033848983	0.008584841	-0.132095752	-0.002907549	0.006032253	-0.022621081	0.003190599	0.010423301	0.008728064	0.002904073	-0.014879835	0.01253011	0.002574837	0.013587518	0.011547658	-0.019305452	-0.011772381	0.006016955
6h	pool_a	7277	2724	18	3	2	0.060277986	0.037917537	0.058910654	-0.046092509	-0.039075835	-0.02710964	0.004723719	-0.03197225	0.015855933	-0.076077995	0.050089502	-0.012686586	0.033856906	-0.040927127	0.010754852	0.023772601	-0.005604543	-0.024259171	0.010997059	-0.135228993	0.001710466	0.019010912	-0.02431968	0.015023138	-0.058725762	0.010541221	-0.011157803	-0.007005317	0.004272457	-0.001695635	0.001287722	0.001752223	-0.021842017	0.020665449	0.005237738
6h	pool_a	11042	3514	19	3	3	0.071245727	0.04155602	0.058739173	-0.052899696	0.031185934	-0.044741574	0.018202731	-0.030882397	0.00387046	-0.060673909	0.048607179	-0.053942756	0.031853718	-0.040091616	0.015410049	0.014781533	-0.007962363	0.014917882	0.014195338	-0.1076887	-0.009130229	0.030226693	-0.030194689	-0.002200627	0.002581958	0.023691084	-0.012409737	0.012623576	0.011001537	-0.031317406	-0.006925986	-0.011637925	-0.010536555	0.016494297	-0.02446819
6h	pool_a	7528	2855	22	3	6	0.05606906	0.060795556	0.063653186	-0.033783917	-0.005595543	-0.034375995	0.025776558	-0.0326772	0.001387285	-0.060398481	0.040623132	-0.046669267	0.045690232	-0.015213642	0.020887417	0.019564207	-0.005660242	-0.025551031	0.007844705	-0.114452423	0.004719717	0.023525969	-0.029699537	0.012494646	0.004267492	0.022547179	-0.009448925	0.008326707	0.011379772	-0.011223929	-0.000788219	-0.006146798	-0.015050479	0.010609227	0.005848156
6h	pool_a	4944	2114	24	3	0	0.052932088	0.058322835	0.056282667	-0.031111353	-0.069890017	-0.022866972	0.00313528	-0.02879435	0.018759754	-0.053977335	0.031534026	-0.042037491	0.030794538	0.011019609	0.007582137	0.031496554	-0.014158012	0.005275098	0.002175412	-0.103612798	-0.004733427	0.020769975	-0.027468685	0.005270508	0.006327473	0.014921826	-0.008563416	0.01127124	0.005422888	-0.010990092	0.001749868	-0.010353735	-0.014363645	0.014879903	0.005209487
6h	pool_a	10777	4778	25	4	1	0.041144152	0.030269652	0.020551262	-0.016299212	0.002565499	-0.018378603	0.036959046	-0.008768209	0.036921017	-0.026008355	0.034579956	0.062689136	-0.008312201	0.024046878	0.042265118	-0.017865963	0.013183482	0.015767116	0.006092498	-0.182123465	0.008732948	-0.024724771	-0.014438709	-0.003940393	-0.031811384	-0.000546142	0.001409878	0.079070395	0.012298068	-0.03274123	-0.009317305	-0.007967432	-0.004157706	-0.008721499	-0.030311208
6h	pool_a	7136	2720	26	4	2	0.064722024	0.043025544	0.060772391	-0.043841608	-0.020145253	-0.032410447	0.031130651	-0.016539194	0.008739881	-0.059942817	0.041006274	-0.022184897	0.030777075	-0.050789548	0.010106585	0.025560455	-0.003394307	-0.008787561	0.013641326	-0.11453174	-0.016531795	0.021368947	-0.018447476	0.010195309	-0.016684226	0.017848225	0.002481664	-0.000738075	0.005146087	-0.018778114	-0.027647342	0.01029781	-0.001871437	0.008919176	0.001960965
6h	pool_a	3823	1838	27	4	3	0.067201292	0.050431832	0.075602213	-0.048449793	-0.03364152	-0.050994906	0.003284428	-0.027389967	-0.020827729	-0.060185125	0.045158337	0.001815241	0.041211285	-0.015368792	-0.002924998	0.025356153	-0.009297561	-0.030808778	0.013693539	-0.155576986	-0.015468393	0.020363583	-0.028519454	0.030027937	0.019720962	0.011863665	0.009673692	0.033252295	0.01319735	-0.022196308	-0.014340492	-0.001170959	-0.008418246	0.021697369	-0.020620999
6h	pool_a	6208	2534	31	4	7	0.05752058	0.053417209	0.055862956	-0.042627526	-0.085967662	-0.035132984	0.024621774	-0.036352827	0.012614837	-0.079492554	0.037305818	-0.043783507	0.030725638	0.018337936	0.005209853	0.032326362	-0.005116713	-0.00035088	0.001820366	-0.162223527	-1.62E-06	0.006117959	-0.020332212	0.014776063	-0.056373557	0.026541292	-0.005391566	0.010802612	-0.019142567	0.003229067	0.010466425	-0.010331894	-0.01666637	-0.00546781	0.032140498
6h	pool_a	5219	2196	32	4	0	0.061017679	0.056202498	0.050600008	-0.051204104	-0.037706985	-0.038754059	0.016911021	-0.032763901	-0.000743172	-0.0558018	0.048214325	-0.047512421	0.039746555	0.013797562	0.01660532	0.036526414	0.000719303	-0.011399765	0.015780865	-0.120176577	-0.004831972	0.003109532	-0.022767988	0.017924027	0.020658746	0.018094877	-0.002145823	0.010511142	0.007944901	-0.043137306	-0.009939208	0.010413223	-0.013642746	-0.010407473	0.029779463
6h	pool_a	7260	2903	33	5	1	0.058182355	0.052652267	0.047801864	-0.039023813	-0.010139677	-0.044271019	0.018419825	-0.029175274	0.003561605	-0.040242597	0.041865537	-0.043856913	0.022036889	0.00540721	0.017814527	0.022726121	-0.006734436	0.027183567	0.007699183	-0.123395153	4.46E-05	0.00925726	-0.020373332	0.014722188	0.020300791	0.021693107	-0.002273816	0.031543296	0.008439305	-0.007499393	0.01109281	0.008295457	-0.008587017	-0.011169013	0.008469322
6h	pool_a	5047	2288	36	5	4	0.06723463	0.035806054	0.040065254	-0.035486229	-0.057540938	-0.030768268	0.011852193	-0.019713643	-0.001795042	-0.023647664	0.035703691	-0.010556077	0.020664346	0.019518644	-0.001571574	0.017593031	0.001314318	-0.003739869	0.000526198	-0.117233238	0.003089188	-0.00948741	-0.031659091	0.017018136	-0.061565523	0.010384319	-0.007819783	0.028679153	0.01223038	-0.06394168	0.011120775	-0.021190805	-0.016200174	0.010898848	-0.001644982
6h	pool_a	7051	3272	37	5	5	0.045897984	0.026357991	0.027796025	-0.012698762	-0.008181643	-0.01830965	0.048034953	-0.02521094	0.033334928	-0.023047085	0.023805588	0.039601393	-0.005099857	0.048092989	0.042977938	-0.014995947	0.018105636	-0.014277792	-0.003787735	-0.209664641	0.0095642	-0.043533173	-0.031257869	-4.33E-05	-0.004697704	-0.005514894	0.006574978	0.033648075	0.012248745	-0.00498447	-0.004751475	-0.009639584	0.014392446	0.011065682	-0.018213721
6h	pool_a	5773	3036	38	5	6	0.052666064	0.020469106	0.027823419	-0.019980437	-0.015264774	-0.02007367	0.042651607	-0.008643	0.02335087	-0.055140317	0.039702977	0.091407072	-0.003299129	0.062535734	0.03647197	-0.011496529	0.014013352	0.009055265	-0.001101084	-0.204724069	0.00437676	-0.054715877	-0.021866196	0.01098947	-0.004406474	0.002736807	0.010335381	0.097406845	0.013625379	-0.00466102	-0.009852901	-0.010241381	0.008007607	-0.002088404	-0.02754938
6h	pool_a	5207	2198	39	5	7	0.062065146	0.047902486	0.059562125	-0.048323013	-0.045510684	-0.009514353	0.011376296	-0.029240975	-0.005063526	-0.080540612	0.050242313	0.007431783	0.039655266	-0.030039541	0.017948198	0.016174342	-0.005751215	-0.039150306	0.001926383	-0.160796792	-0.006674735	0.017869578	-0.030186875	0.015037223	0.003000907	0.02602978	0.013303768	0.032391123	0.006545213	0.004921825	0.013705246	-0.02705295	-0.020401106	0.030930726	0.002221529
6h	pool_a	4509	2147	41	6	1	0.056898405	0.036516621	0.050533952	-0.030803804	-0.064906919	-0.029203291	0.010998713	-0.021122043	-0.009705513	-0.045532598	0.044424932	0.031176406	0.014216229	0.027395996	-0.005111445	0.027011852	-0.005002878	0.010745521	0.005218471	-0.154023296	-0.017739625	0.005072887	-0.025460688	0.024702093	-0.090500104	0.024188855	-0.014526428	0.030190926	-0.066121893	-0.01244435	0.007508039	0.00734966	0.007345702	-0.020854541	0.014673681
6h	pool_a	4618	2077	43	6	3	0.073765441	0.045943263	0.065864553	-0.040723614	-0.031057695	-0.036457227	0.010123019	-0.038376427	-0.015200306	-0.065304762	0.041175627	-0.018107769	0.027790422	-0.001425666	0.003222495	0.025226703	-0.014486755	-0.014996255	0.006399065	-0.111823771	-0.00260427	0.029201833	-0.028273569	0.023381562	0.032837247	0.012211067	-0.018383156	0.027365729	0.008981715	-0.002741302	0.001232109	0.003284874	-0.024469029	0.016440573	-0.009661526
6h	pool_a	4534	1992	45	6	5	0.071857143	0.045858386	0.067334608	-0.026455502	-0.050063798	-0.03211563	-0.00565756	-0.032914681	0.002084001	-0.065381248	0.035236124	-0.018334935	0.049088036	-0.009436956	0.012681817	0.023925047	-0.0087934	-0.011637467	0.009618271	-0.136812089	-0.011747139	0.023014319	-0.027406212	0.020274939	-0.001096014	0.022931705	-0.012397216	0.009308887	0.0080153	-0.008551457	0.002755903	0.000667421	-0.017503821	0.001508848	-0.016850553
6h	pool_a	7285	2689	47	6	7	0.061691343	0.04390954	0.063594463	-0.027710181	-0.020121054	-0.038252471	0.019673993	-0.038440108	0.00035811	-0.016757324	0.048505399	-0.036488372	0.03879532	-0.024093825	0.038999982	0.035029897	0.001846513	-0.00428132	0.005443017	-0.139620381	-0.018666695	0.03420571	-0.033774122	0.016709791	0.00860894	0.013260573	-0.000321585	0.016693528	0.005442773	-0.03493122	-0.008865664	-0.001888872	-0.006982195	-0.007967484	-0.006096865
6h	pool_a	10393	3523	49	7	1	0.033599245	0.03725988	0.053550854	-0.001728119	-0.021742235	-0.011333541	0.010077476	-0.028911021	0.020006219	-0.056307955	0.051479923	-0.029145268	0.008372896	-0.008061463	0.004113204	0.023950336	-0.007591516	0.010396373	0.007841187	-0.138943553	0.007554906	0.02485155	-0.012080649	0.011051795	0.007880757	0.02745922	-0.005085795	0.027271906	-0.025816066	-0.018249118	-0.026372729	-0.002373938	-0.016352427	0.024929623	-0.009034949
6h	pool_a	8244	2830	50	7	2	0.062573255	0.055203699	0.058298508	-0.043092684	-0.030468961	-0.029625947	0.007291154	-0.02761371	-0.000445724	-0.055191136	0.038569456	-0.042660791	0.035927474	-0.006916255	0.014802996	0.031528675	-0.011651501	0.018096546	0.012817925	-0.155224457	-0.007670181	0.014271295	-0.027657928	0.024591416	-0.058973508	0.008218991	-0.002937162	0.014532606	0.009944261	-0.013019718	0.005173872	-0.016251188	-0.034842847	-0.02249793	0.005266236
6h	pool_a	6042	2830	51	7	3	0.055329493	0.043413708	0.048710701	-0.047895719	-0.055436554	-0.01726849	0.030297053	-0.014418503	0.019771812	-0.057650492	0.034831796	-0.023329174	0.02617712	0.001907946	0.025491128	0.024408744	-0.002207666	-0.02432141	0.006127493	-0.118216397	0.003316161	-0.028760629	-0.02522985	0.025834948	0.024969983	0.009780854	-0.003432151	0.120343015	0.008261864	-0.012166106	0.025700728	-0.005536298	0.022178973	-0.014001165	0.010705831
6h	pool_a	5273	2383	52	7	4	0.055285132	0.030898093	0.043085455	-0.030684235	-0.053228648	-0.025083171	0.04483619	-0.02412966	0.015113957	-0.05575258	0.043458577	0.002342019	0.017614997	0.009395554	0.026871582	0.004113329	0.001830719	-0.025695727	0.010364478	-0.109276834	-0.014296869	-0.019949179	0.009426911	0.008141344	0.015081656	0.026319326	-0.012081469	0.045631396	0.009084894	-0.038067717	-0.012690179	-0.001372291	0.010702429	-0.012270853	-0.004022728
6h	pool_a	4370	2026	53	7	5	0.055479943	0.035656482	0.068643532	-0.016692213	-0.064044441	-0.038702632	0.014932386	-0.032296397	0.013228447	-0.063884196	0.046435844	-0.018111229	0.043831216	0.013311147	0.011705046	0.016494381	0.017272206	-0.033554086	0.002934929	-0.132382478	-0.020908693	0.022071157	0.002894262	0.016090914	0.00873886	0.029644563	-0.008504226	-0.017645309	0.017545369	-0.009791985	-0.004405471	0.005058069	-0.000100093	0.007785355	0.012401138
6h	pool_a	5603	2290	56	7	0	0.044194747	0.037498115	0.046924183	-0.036229296	-0.077027157	-0.00560271	0.025597836	-0.033197677	0.010132793	-0.040130428	0.028068761	-0.056541578	0.017919748	-0.006938154	0.009028986	0.024256952	-0.010746925	-0.038199355	0.014588516	-0.111161246	0.00217531	-0.02061624	-0.027476761	0.013926755	0.025956745	0.007931634	-0.011587692	0.025554332	0.007929625	-0.003552669	0.002394101	0.019910177	-0.022377105	-0.046878535	-0.002249241
6h	pool_a	5177	2304	57	8	1	0.060664998	0.052863988	0.058314738	-0.043906685	-0.020638274	-0.031486544	0.00516493	-0.03125392	-0.016784078	-0.054443685	0.050093187	-0.01587755	0.031104881	-0.036218941	0.011911358	0.020265497	0.002240769	0.008342934	0.010509782	-0.168624581	-0.007612897	0.00326945	-0.025643717	0.011285528	0.004093966	0.020251765	-0.005346888	-0.000677028	0.012277123	-0.005544753	0.013635168	-0.010423398	-0.006174431	0.001275763	0.004864962
6h	pool_a	8170	3402	58	8	2	0.051968565	0.03794354	0.035665579	-0.018660305	-0.023181353	-0.016481027	0.038661907	-0.017698712	0.032231219	-0.059036459	0.034947255	0.02658591	-0.010635559	0.019366	0.037207271	-0.005277515	0.020022302	0.004317939	0.006977242	-0.187275437	0.006964799	-0.007920147	-0.029608898	0.008056186	0.008058814	-0.003638845	0.009398709	0.058189472	0.011526699	-0.007232919	-0.01762828	-0.019155447	-0.006260201	0.003570836	-0.014985727
6h	pool_a	6038	2316	59	8	3	0.067702804	0.064047808	0.082516491	-0.049751907	-0.042398007	-0.044511013	0.004844248	-0.025588935	-0.013937993	-0.056744148	0.055149081	-0.055084657	0.054864762	-0.025072324	0.002663666	0.041199406	-0.00678805	-0.042001736	0.007242676	-0.159987389	-0.012140259	0.021283072	-0.032743363	0.025380896	-0.052378777	0.025353087	-0.00632413	0.020453042	0.008971937	0.003443447	0.008111333	-0.007707197	-0.014145501	0.003788411	-0.00332982
6h	pool_a	4498	2214	61	8	5	0.0551066	0.03986877	0.041865208	-0.043397523	-0.048135324	-0.018878734	0.038506616	-0.016927606	0.008187906	-0.046356444	0.038492739	-0.004456086	0.033723793	0.007552088	0.033031022	-0.000983578	0.003494511	-0.039138644	0.000170565	-0.145930541	-0.001397767	-0.045144969	-0.019306695	0.01282104	0.017792856	0.02441935	-0.009196997	0.0658988	0.011565723	-0.007169383	0.003260658	-0.004283892	-0.016450638	-0.012245882	0.001182831
6h	pool_a	6025	2353	62	8	6	0.059679862	0.043520069	0.065957375	-0.040613719	-0.060768545	-0.031443924	0.019148051	-0.018143266	-0.007901887	-0.058982954	0.030592143	-0.033640246	0.030681148	-0.006649793	0.007295861	0.030629802	-0.01075907	0.019324575	-0.008026592	-0.177761522	-0.01455774	0.001882723	-0.02169768	0.012780893	-0.052020819	0.030311711	0.000999377	0.013257981	-0.007184139	0.026383758	0.021512572	-0.01210889	0.002680478	0.023194526	-0.00506117
6h	pool_a	5542	2324	63	8	7	0.064923241	0.049016058	0.054431336	-0.04165725	-0.047048052	-0.042468852	0.009037847	-0.021783327	0.004261023	-0.07177618	0.052863174	-0.005782574	0.036323992	-0.022817186	-0.001290012	0.026975443	-0.000911845	0.011546926	0.009296277	-0.165899539	0.005608406	0.008841083	-0.026450517	0.012783637	0.019837966	0.028205125	-0.00719768	0.009391834	-0.015171584	0.00057919	0.010230774	-0.002133663	-0.017673853	0.018759098	0.003947772
6h	pool_a	8133	3328	65	9	1	0.060250379	0.039890105	0.05025532	-0.025890086	-0.021395906	-0.033479688	0.018887748	-0.020492797	0.018902887	-0.033097263	0.045032968	-0.00023899	0.0134273	-0.002229771	0.029454996	0.020903726	0.001627605	0.036047692	0.010458662	-0.141810693	-0.004229483	0.010098466	-0.003100856	0.014965742	-0.048955271	0.021007216	-0.005918104	0.06266191	0.011684527	-0.032351777	-0.006602027	0.00547566	-0.003543279	0.02025766	-0.010035932
6h	pool_a	7494	2815	66	9	2	0.062085336	0.053740479	0.065651376	-0.040825849	-0.017172922	-0.040331777	0.019181956	-0.031907959	-0.002466056	-0.051699932	0.045653976	-0.051487768	0.036700862	-0.018237358	0.022746971	0.021065888	-0.006779645	-0.017416687	0.006862616	-0.138244961	0.0026209	0.023637962	-0.026505594	0.008442577	-0.018931355	0.009594739	0.003257448	0.001366816	0.013722583	0.003250571	-0.018784104	-0.002070283	-0.027475981	0.006800283	-0.004478142
6h	pool_a	4301	2218	67	9	3	0.050937242	0.041461354	0.037825671	-0.026513481	-0.044322561	-0.022411097	0.032198921	-0.013640292	0.030295228	-0.039994035	0.028218858	0.018460725	0.009996898	0.034349423	0.029504319	-0.001394301	-0.001296772	-0.024007464	-0.0046277	-0.169935226	-0.004740203	-0.043116597	-0.028324648	0.024378705	0.028728089	0.00264396	-0.005244889	0.073590146	0.014892871	-0.002634483	0.01630357	-0.01381846	0.019757025	0.018843006	-0.024721876
6h	pool_a	9684	3451	69	9	5	0.055499762	0.040566809	0.058390851	-0.023140417	-0.012028417	-0.022382035	0.010954263	-0.029733557	0.021241648	-0.027315282	0.052483752	-0.048429292	0.025202682	-0.004403937	0.012461484	0.022325126	0.005265554	0.006346834	0.007966893	-0.117865002	-0.001840249	0.028164396	-0.026019599	0.006208277	-0.025987214	0.014674735	-0.002888998	0.007455882	-0.024845836	-0.024683271	-0.017142968	0.013113417	-0.001660081	-0.014043606	-0.000518405
6h	pool_a	4720	2036	72	9	0	0.059397043	0.037508082	0.065716251	-0.020547289	-0.06474445	-0.021186198	0.025233933	-0.023192992	0.017602801	-0.016161619	0.057485448	-0.019329876	0.030400384	0.004675829	0.003091518	0.039894832	0.000908424	-0.01804069	0.001301478	-0.140572803	-0.027651375	-0.004924868	-0.032302394	0.018813396	0.015963667	0.021844365	-0.010704335	-0.007471755	0.00842988	-0.003526039	-0.002192506	0.006125775	-0.025513924	0.00566592	0.005467448
6h	pool_a	10774	4065	73	10	1	0.045291375	0.028937138	0.029832715	-0.010799063	-0.002478783	-0.02587451	0.027746684	-0.019842067	0.027270641	-0.040800315	0.041760058	-0.012548618	-0.002884847	0.018042546	0.04400818	-0.000794635	0.0048812	0.008225482	0.006856249	-0.17415229	0.013412598	0.006426859	-0.032164553	0.008632448	0.003959689	0.003793515	0.011043902	0.028277171	-0.01573576	-0.021633351	-0.009970292	-0.007644407	-0.006026183	-0.007062404	-0.021369151
6h	pool_a	5674	2586	76	10	4	0.058346348	0.050411037	0.051587207	-0.046300715	-0.035911195	-0.028014774	0.007907392	-0.009988012	-0.002167754	-0.034211963	0.036097089	0.002654254	0.033277329	-0.009389357	0.017888103	0.022532064	-0.011806456	0.002243896	0.007714557	-0.131434728	-0.008143403	0.023761762	-0.032555874	0.003740809	-0.047478479	0.019584704	-0.005388315	0.062047995	-0.04441143	-0.013808468	0.00877656	-0.005128324	-0.012559228	0.026679511	0.0105186
6h	pool_a	8130	2998	78	10	6	0.054326826	0.051072691	0.057020033	-0.025453863	-0.020140223	-0.022181579	0.040401473	-0.028855367	0.013370417	-0.055828833	0.038618941	-0.013553554	0.025502203	-0.025553097	0.031848065	0.016412924	-0.006583185	-0.020125842	-0.00246888	-0.160843541	-0.006422104	0.014770695	0.013205713	0.008204747	0.023445879	0.012855714	0.005891477	0.034662306	0.006187054	-0.02654539	-0.008619159	-0.017787914	-0.008391185	0.007536092	0.002737425
6h	pool_a	5975	2436	79	10	7	0.062849527	0.04434286	0.06623226	-0.051012365	-0.027662988	-0.028900515	0.010256206	-0.028148321	-0.009690576	-0.052674601	0.053595251	-0.004739099	0.03322166	-0.039382219	0.017084617	0.018722729	-0.012876359	-0.011789821	0.007308069	-0.155480265	-0.013323946	0.019168646	-0.025618568	0.007096073	0.009617806	0.020792302	0.002079506	0.01218827	-0.036489135	-0.013439187	-0.0078206	0.004570792	-0.01975102	0.000366918	-0.017389916
6h	pool_a	4377	2069	80	10	0	0.050175615	0.026499625	0.044227435	-0.02293782	-0.061841928	-0.03456728	0.019993326	-0.027207002	0.008949311	-0.008101886	0.043238749	-0.013103063	0.035923505	-0.030627942	0.00734724	0.035584952	-3.11E-05	-0.029908192	0.000582243	-0.115108306	-0.010044312	-0.016051931	-0.015254778	0.02774337	0.02431202	0.019652697	-0.012820264	0.036025572	0.005108795	-0.049377216	0.011846189	-0.002484938	0.006665979	-0.022263293	0.025844156
6h	pool_a	5158	2295	82	11	2	0.043550953	0.04206352	0.044064977	-0.037568912	-0.051537033	-0.027094402	0.013107692	-0.019251994	0.009010506	-0.073084685	0.028387831	-0.007192468	0.022244012	-0.030682815	0.009072849	0.031339532	0.001824798	-0.033687005	0.00237681	-0.147833108	-0.011878862	0.009974433	-0.033341008	0.022873792	0.025140472	0.015178232	-0.013354793	0.028881665	0.007540854	0.003832081	0.010819601	-0.042678398	-0.003651986	0.019889273	0.023818907
6h	pool_a	8014	3071	84	11	4	0.05894697	0.044292804	0.058379211	-0.039721976	-0.000514168	-0.038022698	0.011594321	-0.026445197	0.001159953	-0.052802131	0.04575883	0.030693618	0.03721187	-0.074198941	0.012342377	0.023161146	-0.011226061	0.01588954	0.013519138	-0.113014814	-0.00330458	0.019086102	-0.028863523	0.020372334	-0.013406221	0.017441593	-0.016340305	0.046553179	0.007172921	-0.04825396	-0.004371208	0.004409328	-0.010775356	0.021958903	-0.01396293
6h	pool_a	7492	2919	87	11	7	0.053784634	0.050821377	0.053185961	-0.028029051	-0.016829025	-0.031438031	0.018489384	-0.045907599	0.013468026	-0.045719654	0.050057737	-0.025704259	0.027221433	-0.023988783	0.009890776	0.01942166	-0.00672107	0.031432417	0.008813816	-0.109897148	-0.005184369	-0.002540587	-0.025201313	0.018577468	-0.001793527	0.01707825	-0.004638704	0.015085846	0.006705935	-0.021901278	-0.007512478	0.003878616	-0.009327792	0.012059876	0.005680168
6h	pool_a	4815	1993	90	12	2	0.066108442	0.048633471	0.055944961	-0.055394606	-0.055497862	-0.013907843	0.013568105	-0.031421689	-0.02341416	-0.080614364	0.040642371	0.000522166	0.044587211	-0.031254239	0.004988163	0.031836586	-0.002303964	-0.013177699	0.012499183	-0.188714522	-0.014933834	0.003726207	-0.027479598	0.012775838	0.015948655	0.038699215	0.005018853	-0.012973452	-0.017109293	-0.012278009	0.013571153	-0.003626642	-0.003235469	0.014279012	0.013799668
6h	pool_a	5490	2344	92	12	4	0.057733726	0.042185946	0.035231594	-0.035752614	-0.02944252	-0.040220377	0.012259509	-0.037637437	-0.004892382	-0.034282697	0.042828001	-0.036520027	0.011173061	0.023910524	0.009006159	0.016196448	-0.015321782	-0.020077309	0.017092517	-0.119710207	-0.001073535	0.005891567	-0.029337635	0.030774207	0.010992363	0.013539057	-0.004080144	0.020378525	0.006809717	-0.048963225	-0.002692202	-0.018127843	0.008391823	0.011345852	0.003057313
6h	pool_a	5614	2333	94	12	6	0.057519383	0.045609264	0.044557828	-0.045976705	-0.05670752	-0.02858912	0.034248842	-0.016909992	-0.002461852	-0.055482757	0.035968194	-0.005372038	0.029644817	-0.057336201	0.007697581	0.028472099	-0.00135907	-0.016567702	0.005696925	-0.172151653	-0.010200026	-0.006705296	-0.029353644	0.010600353	0.011683858	0.019866435	0.000550852	-0.012156067	0.006022634	0.031988143	0.022414335	-0.017048307	0.004419173	-0.016731546	0.01824602
6h	pool_a	4065	1943	98	13	2	0.05193059	0.044817113	0.051962229	-0.043703874	-0.077490224	-0.026226081	-0.00283215	-0.026732483	-0.002506223	-0.060204269	0.037607958	-0.014824501	0.03834497	-0.047343284	0.011102766	0.034348192	-0.010932732	-0.024214716	0.003099465	-0.133458909	-0.008647485	0.01215164	-0.034779947	0.028848241	0.025057994	0.021977489	0.00843208	0.012056904	0.008790386	-0.020305528	0.007722504	-0.015586314	-0.001886452	0.013953351	0.027104316
6h	pool_a	3780	1892	105	14	1	0.035490657	0.039834466	0.048268565	-0.056729156	-0.044146143	-0.006876856	0.006376873	-0.024964944	0.020695216	-0.027629944	0.043321192	0.026295883	0.027588195	-0.014333684	0.016801431	0.028142485	-0.001103049	-0.004227396	-0.004081628	-0.147153259	-0.004144212	-0.003003994	-0.022884613	0.020150162	-0.078581085	0.014209228	-0.003493872	-0.011110936	-0.018020714	-0.005750941	0.024845073	-0.012792985	-0.016796911	0.041186173	0.025402855
6h	pool_a	5356	2229	107	14	3	0.050710418	0.045064471	0.044191317	-0.027489767	-0.061254712	-0.005187091	0.032047658	-0.031640966	0.017895495	-0.021071302	0.046578954	-0.031081332	0.026354254	-0.012638164	0.007136955	0.021527594	0.008648474	-0.039626172	-0.001967319	-0.143167608	-0.00833306	-0.049285362	-0.026466525	0.004529336	0.022465585	0.026267814	-0.00954425	0.035853391	0.012390898	0.012767433	-0.008177332	-0.005318108	0.000863904	-0.012568204	-0.010761855
6h	pool_a	5765	2566	111	14	7	0.060620259	0.051972006	0.063775374	-0.029159446	-0.038485439	-0.046769691	0.020537685	-0.032186136	0.019080238	-0.0127413	0.027947078	-0.018072846	0.036569166	0.002802089	0.038506883	0.018998134	-0.00404514	0.03279448	0.008865633	-0.107788894	-0.006486198	0.017572703	0.003099961	0.022230216	-0.072701414	0.010308303	-0.013050323	0.026166316	0.004978243	-0.010290089	0.004921571	0.012015767	-0.0269006	0.02310032	0.010623489
6h	pool_a	10443	3571	114	15	2	0.05858476	0.03698566	0.055967691	-0.031173361	-0.009600892	-0.033688891	0.019486077	-0.026347779	0.01905804	-0.035583054	0.048787546	-0.051355536	0.016079935	-0.022669305	0.025383532	0.02244263	-0.012228061	0.008912922	0.008890219	-0.119263262	-0.006509752	0.053757653	-0.029603445	0.007194444	0.006637987	0.014940223	-0.004440592	0.001250442	-0.005209996	-0.048119721	0.003349946	0.00437845	-0.00449555	0.010203225	-0.006935233
6h	pool_a	6962	2616	121	16	1	0.065866008	0.048622413	0.059289681	-0.029781474	-0.040578561	-0.033716427	0.013175838	-0.027746543	0.002871838	-0.040095354	0.028052652	-0.034027456	0.031306217	-0.010339058	0.007249677	0.032091894	0.004032973	-0.028048922	0.00052508	-0.132514079	-0.000521392	0.017944359	-0.030322078	0.013150389	-0.041072024	0.019514687	-0.005310127	0.001235607	0.003751634	-0.022543878	-0.016194505	-0.003726294	-0.020168134	-0.032844061	-0.014090619
6h	pool_a	7944	2826	122	16	2	0.067937626	0.046933329	0.05910878	-0.045025956	-0.02662678	-0.030979308	0.009930364	-0.025550231	0.002231727	-0.025280255	0.041431657	-0.064544192	0.030479971	-0.038778971	0.009109822	0.036458612	-0.015381881	-0.009814435	0.011357613	-0.137962731	0.000955789	0.01701739	-0.029416626	0.00768543	-0.057915473	0.022089434	-0.009994334	0.010608993	0.017000843	-0.051678459	0.008862	-0.003724407	0.000229984	-0.006053031	-0.00179795
6h	pool_a	4325	1983	123	16	3	0.057151727	0.022653461	0.040769268	-0.038770529	-0.074831147	-0.01859812	0.025818133	-0.020947117	-0.007297219	-0.047408542	0.033592378	-0.044748697	0.044754281	-0.024257741	0.013997965	0.02852745	-0.010245105	-0.033732379	-0.006580477	-0.116507934	-0.011706624	0.009526151	-0.026154298	0.010008072	0.031884153	0.026388321	-0.020087459	0.01348568	-0.081743568	-0.008884153	0.017898071	-0.005470846	-0.01854702	-0.021948929	0.019370639
6h	pool_a	4807	2073	129	17	1	0.062113241	0.052412131	0.052844582	-0.044803553	-0.029092047	-0.030318224	0.010787905	-0.035272112	-0.014400257	-0.036239658	0.039204649	0.004853018	0.029279056	-0.007089847	0.004039121	0.032311368	-0.014588915	-0.034766141	0.014227935	-0.130539087	-0.009028451	0.032835859	0.033122454	0.022235821	-0.012918491	0.025975976	-0.016073864	0.012562155	-0.020087434	-0.011042666	-0.01564554	-0.014843005	-0.004608538	0.047570491	0.018627662
6h	pool_a	4011	1911	130	17	2	0.068298847	0.042473134	0.055826968	-0.044480607	-0.064246255	-0.024471588	0.023748506	-0.020089031	-0.001466612	-0.022337774	0.041547057	-0.04696442	0.039060673	-0.01375508	0.001498742	0.038191187	0.001080892	-0.033552222	0.008096774	-0.119460875	-0.018062542	-0.019572798	-0.021414008	0.01906666	-0.024270863	0.028840053	-0.022118454	0.007836787	0.012491477	-0.04105051	0.011937275	-0.001950946	0.011922205	-0.006057838	-0.008372399
6h	pool_a	4504	2180	132	17	4	0.065131021	0.036171539	0.037103116	-0.029794349	-0.05710052	-0.042026606	0.017912218	-0.021229404	0.01544111	-0.040427199	0.037708072	-0.009489791	0.015450811	0.006696682	0.027467874	0.013528948	0.005652186	-0.016107891	0.01086116	-0.14215451	-0.01853691	-0.011350711	-0.025362814	0.012817953	0.012627226	0.013515287	0.006103829	0.002377854	-0.044996772	0.031805158	0.012134976	-0.008006152	0.002635456	0.003593595	-0.003693983
6h	pool_a	5795	2465	134	17	6	0.057220128	0.04459494	0.058542671	-0.023329584	-0.024431491	-0.01763825	0.003362734	-0.029824146	0.011498532	-0.012272513	0.036683193	0.000620071	0.035058541	-0.03768481	0.010526241	0.02398789	-0.009792694	-0.021181223	-0.006117754	-0.111607391	-0.00684698	0.024311459	-0.029760801	0.016850379	9.48E-05	0.01106222	-0.016749313	0.008418985	0.01317847	-0.008732637	-0.004777606	0.005112987	-0.004453196	-0.01144153	-0.017031696
6h	pool_a	3624	1832	149	19	5	0.045580922	0.047682646	0.053265191	-0.050351772	-0.077549702	-0.022965705	0.02230634	-0.02399273	0.001885773	-0.025526934	0.035940069	-0.011290411	0.049630216	-0.006579009	0.010087676	0.046660786	0.005662284	-0.033494092	0.013324109	-0.08929359	-0.010267169	-0.000565718	-0.02646953	0.005087265	0.018206701	0.021751811	-0.010312738	0.012622404	-0.063317044	-0.079387558	0.009021417	-0.021110536	0.023642798	0.004341633	0.014438171
6h	pool_a	4263	2077	154	20	2	0.065300359	0.041572187	0.063077667	-0.070527432	-0.029906093	-0.026876296	-0.005941918	-0.027905111	-0.002642325	0.017520542	0.041539213	0.003291214	0.034950297	-0.045370781	0.008770029	0.027096289	-0.009772632	0.030133848	0.017398121	-0.147252176	-0.001970679	0.010202986	-0.01799464	0.006408113	0.013678282	0.011074016	-0.001441189	0.016371262	0.008862935	-0.012389712	0.035117056	-0.00559067	0.012865464	0.025564066	-0.00274284
6h	pool_a	4576	2038	156	20	4	0.065100201	0.045753845	0.054742398	-0.059196734	-0.010046893	-0.022543235	0.025972487	-0.024279616	-0.003145054	-0.017736423	0.044845613	-0.045205436	0.035885555	-0.008097167	0.002562246	0.032129138	-0.006847695	-0.016792035	0.006463282	-0.124844587	-0.003211515	-0.003677214	-0.030444947	0.018059946	6.06E-05	0.008985167	-0.002078738	-0.01330237	0.015316312	-0.049854722	0.024861107	-0.010852428	0.02218881	0.020419057	0.006255562
6h	pool_a	3754	1827	159	20	7	0.054059696	0.03475572	0.048502003	-0.046368106	-0.060083727	0.007916434	0.007534415	-0.022968435	0.007982601	-0.036261576	0.058724282	0.0352957	0.023528812	0.000740677	0.018994981	0.02420189	0.006664681	-0.021541466	0.000449722	-0.131821022	-0.00065641	-0.016766939	-0.032057412	0.015778991	0.029420419	0.028557281	-0.006255348	0.022520679	0.000578642	0.009463034	-0.010192437	0.005994172	-0.001142845	0.015951514	-0.014430432
6h	pool_a	4405	2054	163	21	3	0.059508078	0.032157701	0.056595903	-0.03859704	-0.040517354	-0.041134967	0.000875129	-0.020910635	0.004265519	-0.021204871	0.038872645	0.047543255	0.034350109	-0.061713441	0.020212054	0.025381632	-0.0046377	0.024277564	0.013499503	-0.140273366	-0.006132602	0.006414085	-0.031407825	0.001676601	-0.002974371	0.012881183	-0.009605336	0.008084782	0.008610055	0.007491261	0.00304646	-0.001288018	0.010599291	0.024556339	-0.015569052
6h	pool_a	5628	2499	164	21	4	0.055822441	0.042422376	0.054293035	-0.037025499	-0.022011146	-0.042218513	0.019802391	-0.040863899	0.013128117	0.016104538	0.027474763	-0.031080237	0.027289768	0.000666214	0.012710424	0.026087989	-0.010807342	0.056364008	0.004243059	-0.091633885	-0.00597302	0.021686234	-0.030188344	0.019050399	0.033771059	0.037557512	0.002849974	0.009400121	0.004787923	-0.021650491	0.036286362	-0.010547406	0.028314763	-0.00075407	-0.004956494
6h	pool_a	4292	2126	171	22	3	0.050132237	0.040168453	0.052411725	-0.032124054	-0.039420278	-0.031363914	0.020183331	-0.022929235	-0.000555328	-0.040515427	0.036130208	0.019584043	0.027506601	0.001185136	0.02013608	0.019257041	-0.012406445	-0.023205223	0.004025824	-0.107776431	-0.015585266	-0.020795379	-0.020473695	0.010783235	0.019847307	0.004088702	0.002066151	0.050854606	0.004890193	0.006002746	0.000176245	0.007614245	-0.007552776	-0.001365248	-0.004074771
6h	pool_a	3667	1867	173	22	5	0.052541195	0.015730992	0.036044528	-0.035865874	-0.067014277	-0.032094542	0.031228891	-0.021147773	0.007208441	-0.029602252	0.045558063	0.01736427	0.033959955	0.020905707	0.011245909	0.025913008	0.000276541	-0.00140395	-0.004812	-0.135446718	-0.019422035	-0.046976364	-0.024733159	0.026754111	0.03205421	0.012488129	0.012128539	0.053222932	0.010500283	-0.004019791	-0.021125129	-0.024774755	0.004939948	0.010556141	0.010480367
6h	pool_a	4606	2059	178	23	2	0.063895335	0.050540685	0.066205895	-0.065828746	-0.026641407	-0.036381053	0.029609438	-0.026318947	-0.004715634	8.69E-05	0.057444485	-0.049090239	0.035385246	-0.017650117	-0.008329862	0.024104396	-0.012431084	-0.026247551	0.006341027	-0.124773215	-0.008332652	-0.003055132	0.020041491	0.017773609	0.01200349	0.021591704	0.012635529	-0.004591656	0.012124837	-0.020178971	0.001826002	4.70E-06	-0.013562021	-0.015194245	0.004191505
6h	pool_a	3686	1823	180	23	4	0.056727028	0.041670146	0.05909466	-0.051926429	-0.03626886	-0.021564635	0.023422089	-0.017172097	0.006544262	-0.009468308	0.043896222	0.004872068	0.039302793	-0.034164336	0.01810708	0.021144059	-0.026509519	-0.027999934	-0.006978506	-0.132236631	-0.015982628	0.042798498	-0.018049254	0.019451868	0.024772166	0.023985929	0.004730847	0.012257409	0.013451008	-0.021477971	7.80E-05	-0.002105445	0.048826962	0.010522051	0.000350075
6h	pool_a	4601	2079	182	23	6	0.055441464	0.039185854	0.068570549	-0.027504859	-0.046473706	-0.040380157	0.008516618	-0.026259253	0.004258218	0.004338783	0.046767232	-0.038200708	0.036202568	-0.029466844	0.011151564	0.041653319	0.004693499	-0.020455947	0.006206401	-0.130881117	-0.018834853	0.000765212	0.025891821	0.019209655	0.011095868	0.011011246	-0.027156905	0.003116023	0.010423828	-0.018196437	0.014747395	-0.003999468	0.014155243	-0.015539706	-0.002469764
6h	pool_a	4177	1940	189	24	5	0.060712234	0.040040795	0.061294	-0.024727869	-0.064165034	-0.042569806	0.005424897	-0.020989016	0.004907582	-0.013230677	0.046251087	-0.026526385	0.026370232	-0.030892881	0.008455926	0.031492184	0.004350625	-0.020470557	0.019514706	-0.128274688	-0.007259074	-0.01716764	-0.03004955	0.019203908	0.025656724	0.010593231	-0.030192032	0.05054754	0.009935032	0.007534332	-0.004120814	-0.001105233	0.037717207	-0.014806868	0.004612761
6h	pool_a	5338	2272	191	24	7	0.058003979	0.035980422	0.062703148	-0.053151193	-0.055886039	-0.008041035	0.038533505	-0.024814927	0.017027591	-0.000669367	0.040384226	-0.026140574	0.01570701	-0.005066451	0.032170145	0.013035299	-0.004994119	-0.021869969	-0.007998186	-0.126645321	0.001018008	-0.025255969	-0.01860518	-0.004395755	0.015971697	0.007231391	-8.66E-05	0.028357722	0.008669066	-0.015025366	-0.024113281	1.76E-05	0.008130307	-0.007768764	0.002860409
6h	pool_b	9397	3591	1	1	1	0.055043851	0.038464402	0.054871986	-0.019712792	-0.031254176	-0.031134587	0.033365923	-0.020770223	0.030159707	-0.023301319	0.041887452	-0.052337351	0.040701649	-0.027638631	0.12229545	0.011707994	-0.018329235	-0.0157243	0.022043512	-0.040251593	0.005753494	0.021155194	-0.004777352	0.00829728	0.009358903	0.013050273	0.000786963	0.063257078	0.009265393	-0.008306107	-0.011616453	0.008538069	-0.052296365	0.017129527	-0.00046129
6h	pool_b	6581	2697	2	1	2	0.042434224	0.035480326	0.062269937	-0.038426772	-0.055225699	-0.003950133	0.027377157	-0.025462192	0.01479418	-0.036015137	0.032393293	-0.066007871	0.034133463	-0.048129426	0.116467713	0.003585021	-0.030801788	-0.025546883	0.030350046	-0.009964307	-0.006111272	-0.028602371	-0.030689143	0.005466934	-0.002796511	0.006092283	-0.004937118	0.004001993	0.010836017	-0.003814336	0.011989694	0.015755003	-0.032114268	-0.055043078	-0.001962725
6h	pool_b	6672	2892	3	1	3	0.053675437	0.049043235	0.071849919	-0.046650302	0.000841856	-0.047959543	0.024059363	-0.031765577	0.014867372	-0.009476576	0.035659366	-0.037828959	0.040453035	-0.018375454	0.089351163	0.010606488	-0.026606958	0.031826029	0.039762779	-0.031947572	0.011377087	0.020683891	-0.000729876	0.007399771	0.013374758	0.009302577	-0.012145842	0.012062772	0.012154551	-0.031896495	0.014569039	0.008587277	-0.021132906	-0.008136192	-0.017938605
6h	pool_b	10304	3604	4	1	4	0.067694171	0.050237818	0.075690447	-0.032349756	0.003696281	-0.040384841	0.007197959	-0.027728718	0.018088702	-0.015610691	0.046288442	-0.058206072	0.050735911	-0.053843192	0.098285434	0.013501678	-0.026523989	-0.004679913	0.023303551	-0.023832286	-0.00033491	0.053252396	0.010521468	0.00586377	-0.002819651	0.012335796	-0.011725091	0.005538434	0.010465368	-0.052415109	-0.00106506	0.011748195	-0.022946882	-0.004543927	-0.01383161
6h	pool_b	6503	2996	5	1	5	0.041738752	0.037627901	0.043870054	-0.016585554	-0.035664355	-0.022404887	0.049513901	-0.009864392	0.034988662	-0.01306808	0.029220511	0.003092542	0.02434614	0.020107225	0.132295705	0.009972328	-0.00739759	-0.001869528	0.016312643	-0.045254169	0.025181946	-0.001033949	-0.035278896	-0.00270493	0.018812603	-0.002138164	-0.008412328	0.034259713	-0.047011618	0.011993351	0.006973284	0.007053626	0.037723646	-0.00077379	-0.021484645
6h	pool_b	6031	2548	6	1	6	0.046011333	0.045083966	0.069841052	-0.037824104	-0.033530194	-0.034911555	0.027226216	-0.024939608	0.016923769	-0.015624216	0.044881286	0.003278886	0.032811971	-0.008257756	0.168470613	0.019056784	-0.02432555	-0.02643559	0.017534284	-0.022325659	-0.001631303	0.005904775	-0.035966683	-0.002970107	-0.002525288	-0.011345874	-0.012161739	-0.023346475	0.014981043	-0.011108085	0.006781789	0.018231324	-0.021026461	-0.036303048	0.00703645
6h	pool_b	8796	3449	7	1	7	0.051260485	0.047175644	0.056453146	-0.022042671	-0.021955783	-0.023520664	0.021112423	-0.031453854	0.037049172	-0.015408388	0.039659871	-0.057972061	0.034148488	-0.018242029	0.097141235	0.011226435	-0.014695517	0.018225243	0.017295643	-0.02897411	0.013617804	0.02970633	-0.006070368	0.01525257	-0.074409343	0.0037684	-0.006209026	0.011481819	0.009238803	-0.010905214	-0.001416167	0.016442293	-0.02981552	0.000682532	-0.004598417
6h	pool_b	5120	2283	8	1	0	0.056083578	0.043091535	0.064503374	-0.017968737	-0.053704159	-0.029751354	0.004762781	-0.02640849	0.021672761	-0.025330979	0.057350327	-0.016442586	0.04209787	-0.028934961	0.125288496	0.01893411	-0.037388985	-0.01609774	0.023952397	-0.019931904	-0.001657894	0.003311968	-0.033923768	0.010872452	0.026270624	0.004662636	-0.002371325	-0.006941417	0.012791604	-0.005712987	0.023356635	0.006478821	-0.063310947	-0.039646737	-0.009983331
6h	pool_b	3724	2307	9	2	1	0.044734828	0.045748407	0.044263207	-0.029708233	0.013646767	0.000967595	0.019154492	-0.006243212	0.034392177	-0.027182978	0.032805525	0.116745065	0.008606699	0.101316568	0.176093881	-0.000944261	-0.020573147	-0.016507631	0.014491915	-0.02936429	0.018473697	-0.040618544	-0.036810914	-0.002297257	-0.014047035	0.003089861	0.000850179	0.105509562	0.009899802	0.027572017	-0.011954695	0.018341509	-0.008216731	0.014415912	-0.017001886
6h	pool_b	3677	1977	10	2	2	0.039071472	0.040238357	0.058006286	-0.050389858	-0.042783469	-0.02340681	0.02232942	-0.020392199	0.009155624	-0.048390683	0.04942359	0.030425104	0.036886431	-0.006334922	0.132354501	0.006266194	-0.029523925	-0.030650078	0.02268308	-0.01399834	-0.002199044	-0.051709464	-0.033187154	0.000457012	0.022246172	0.003521501	0.0013787	0.065333634	0.011771268	-0.003274368	-0.001525982	0.002302401	0.014412936	0.041094317	0.001668577
6h	pool_b	4408	2452	11	2	3	0.036795967	0.060292389	0.063282381	-0.031250432	-0.026903925	-0.033848421	0.04535415	0.008086836	0.042704991	-0.027080425	0.021994457	0.088124271	0.026155504	0.069888685	0.091590864	0.001701563	-0.019394857	-0.02075871	0.008647003	-0.031800021	0.020573075	-0.058716543	-0.02628602	0.013025996	0.026458439	5.87E-05	-0.001469139	0.113850318	0.010740921	0.016182936	0.084278543	-0.005359634	0.028065436	0.013116029	0.031196773
6h	pool_b	4279	2130	13	2	5	0.04456996	0.039082158	0.067454544	-0.051793268	-0.074030803	-0.00106828	0.024539222	-0.030922269	0.015583047	-0.027854805	0.035491267	-0.036381923	0.04662363	-0.011401652	0.092505913	0.034619646	-0.013785026	-0.033802722	0.02016812	-0.009110332	0.002529546	-0.030369506	-0.033155257	0.010732501	0.00403449	0.005656507	-0.005322027	0.013849201	0.013413303	-0.011201629	0.01902441	0.012325285	-0.020382695	-0.008658396	8.47E-05
6h	pool_b	8628	3350	14	2	6	0.05244122	0.049829533	0.05065084	-0.025980355	-0.013421476	-0.03297991	0.030163204	-0.018286962	0.032663657	-0.008688179	0.030682492	-0.054037545	0.01764501	-0.003038229	0.120154678	0.007340097	-0.018404431	-0.028773388	0.034018788	-0.033283787	0.006461539	-0.001270473	-0.007808102	0.003772682	-0.002185843	-0.010612674	0.003485384	0.009234578	0.011134021	-0.014612712	-0.009931974	0.020084715	-0.022858352	-0.01007691	0.000287693
6h	pool_b	4088	2041	16	2	0	0.049320944	0.032254444	0.061270364	-0.042732744	-0.052721866	-0.021420604	0.061252902	-0.022230898	0.027044051	-0.063072908	0.027612852	0.042871128	0.031593612	0.02352654	0.164559922	0.015401568	-0.019271707	-0.035116201	0.016318236	-0.035415511	0.017621655	-0.031939885	-0.032919734	-0.001379598	0.004132499	-0.011136946	0.011731315	-0.022032619	0.003285185	-0.002387852	-0.001350861	0.020401295	-0.039018898	0.018288434	0.010721158
6h	pool_b	8287	3164	17	3	1	0.052149439	0.050787566	0.071793532	-0.026152948	-0.007677366	-0.037537098	0.013714029	-0.044273826	0.019846954	-0.044289231	0.035163146	-0.065117079	0.033150325	-0.024394754	0.105915451	0.018535483	-0.023629278	-0.001179798	0.028854293	-0.019014463	0.011309241	0.041000721	-0.043464609	0.013624095	0.005016906	0.004535628	-0.008068292	0.02877337	0.012076945	-0.02908843	-0.018357975	0.011774396	-0.027613336	-0.034834717	-0.00051809
6h	pool_b	7667	2982	19	3	3	0.055552401	0.046993261	0.061993453	-0.041272496	-0.037352034	-0.036187009	0.004270057	-0.03071242	0.017146797	-0.03949704	0.051459018	-0.069335289	0.044791476	-0.019078084	0.098736432	0.026898111	-0.024511025	-0.018229775	0.018501503	-0.025790403	0.009497153	0.040405618	-0.031643648	0.001350549	-0.058646407	0.003303666	-0.002408342	0.01348756	0.006758681	-0.026841122	0.007154889	0.010525659	-0.006831636	-0.016278893	-0.003214012
6h	pool_b	4351	2068	20	3	4	0.052617153	0.032624294	0.057725489	-0.023425651	-0.084627982	-0.032791882	0.024796687	-0.024826309	0.018400012	-0.061588543	0.046618655	-0.005850557	0.049801953	-0.050371251	0.127678567	0.019690653	-0.033411676	-0.015833389	0.027921748	-0.025755919	0.006085098	-0.018177187	-0.029180982	0.0003257	0.023308698	-0.010414671	-0.011969028	0.011964467	-0.059788347	-0.024619126	0.004458464	-0.007644396	0.016319096	0.028805017	0.013166563
6h	pool_b	8219	3046	21	3	5	0.054088369	0.046598578	0.07425283	-0.01057012	-0.056459014	-0.027886118	0.000986639	-0.023859255	0.017067737	-0.021568163	0.03374518	-0.020775864	0.035635105	-0.031536584	0.167832788	0.016418228	-0.024140554	0.008971011	0.02179107	-0.0207748	-0.000486481	0.006612484	0.03295085	0.008344941	0.008764722	0.00742226	-0.007393071	0.001039234	-0.008895444	-0.015388231	0.000952795	0.016653826	-0.010124405	-0.015962721	-0.011275324
6h	pool_b	4954	2216	22	3	6	0.04192701	0.048324663	0.078114959	-0.033769755	-0.062595586	-0.037186774	0.014997006	-0.022831457	0.028892309	-0.037837573	0.05158362	-0.062101389	0.044043298	-0.006051172	0.10277538	0.006996368	-0.023221976	-0.010341504	0.031737928	-0.014159059	-0.000832062	0.00598713	-0.033277133	0.008036409	0.010220186	0.013591018	0.003812548	0.005958822	0.012354891	-0.057639209	0.027943258	0.003836473	-0.00032289	-0.006451446	-0.003312069
6h	pool_b	10949	3577	23	3	7	0.05750902	0.055545444	0.071414635	-0.049487495	-0.003475203	-0.041781831	0.034146136	-0.024507252	0.005456057	-0.0126363	0.04221082	-0.073368759	0.047727448	-0.037181932	0.103640404	0.023708322	-0.02891133	0.002964021	0.023614859	-0.030731233	-0.000533392	0.032377397	-0.029875539	0.005444458	-0.008768332	0.019524985	0.002132511	0.002481459	0.007085143	-0.031630943	-0.001314573	0.017641653	-0.042347987	0.00475641	0.003317196
6h	pool_b	8301	3147	24	3	0	0.053573361	0.040031862	0.066156826	-0.041661193	-0.059656671	-0.037511376	0.046178784	-0.020340237	0.023603586	-0.02352109	0.037331292	-0.039304896	0.037202968	0.00276291	0.075524357	0.010836187	-0.009006252	0.073596136	0.019695586	-0.029741652	0.001582235	-0.009332071	-0.032234529	0.004941058	-0.078871303	-0.00338185	-0.002708156	0.010672601	0.013238007	-0.045127274	0.010251095	0.010999958	-0.02203913	-0.014477397	0.004575015
6h	pool_b	10180	5126	25	4	1	0.030113528	0.019974877	0.027855843	-0.010125979	0.013603538	-0.016736549	0.056998988	0.007655287	0.04744172	-0.02898571	0.028045376	0.090499229	-0.009464648	0.050398059	0.166549847	-0.034961098	-0.002728902	0.00459233	0.017941149	-0.0475736	0.0194802	-0.052502704	-0.033097838	-0.005554749	0.001787388	-0.01033422	0.002808276	0.104095085	0.012394253	-0.006492883	-0.005838088	0.002641185	0.002169373	0.004650957	-0.024113473
6h	pool_b	6312	2659	26	4	2	0.063409609	0.049422712	0.066705636	-0.023436925	-0.024132781	-0.044459519	0.010036803	-0.029600647	0.016194751	-0.051180548	0.048719938	-0.002301982	0.026479742	-0.038073357	0.117663987	0.015052781	-0.038736163	0.020826697	0.034971599	-0.034947975	0.005411551	0.040581216	0.008433368	-0.000592594	-0.005758328	-0.001710837	-0.021516393	-0.00351128	0.009574168	-0.003709485	-0.011648145	0.021881433	-0.017349088	0.004119941	-0.011737386
6h	pool_b	6475	2703	27	4	3	0.053751615	0.056125786	0.068106575	-0.040595174	-0.045133626	-0.037260076	0.048277565	-0.022235944	0.01776529	-0.020352755	0.052984594	-0.074130236	0.053029435	-0.062253564	0.087651686	0.024369793	-0.028201557	-0.028711632	0.018725528	-0.034439584	0.005007655	-0.01090462	-0.033159957	0.000133749	0.005158019	0.005611678	-0.026268382	0.022785653	0.007856799	-0.013575228	-0.013900737	0.015039967	-0.011975975	0.008662387	-0.003551949
6h	pool_b	6749	2743	29	4	5	0.035103044	0.042654951	0.066850363	-0.026095664	-0.079412286	-0.013968429	0.009592473	-0.036536737	0.036177609	-0.038320547	0.015937363	-0.070017266	0.043363795	-0.019933323	0.127103854	0.021600286	-0.016352408	-0.033633872	0.02830414	-0.017370656	-0.000552654	-0.027902712	-0.040240543	0.014265885	0.018504088	0.013530336	-0.011473588	0.031272988	-0.039940012	-0.005149047	0.010240051	0.014124665	-0.003731381	-0.033530572	0.012183624
6h	pool_b	7237	2974	30	4	6	0.058855825	0.036571972	0.07214184	-0.037733466	-0.01154015	-0.025967962	0.012610841	-0.031997943	0.021286889	-0.023325894	0.038343056	-0.019907405	0.037827604	-0.038094995	0.122599852	0.015842088	-0.01900418	0.008670504	0.022864597	-0.034183125	0.004028281	0.038212604	-0.031523983	0.010452462	0.008303732	0.019385407	-0.0092744	0.007262159	0.006376142	-0.031270692	0.012890807	0.012748003	-0.003694842	-0.001470371	-0.010572547
6h	pool_b	6196	2554	31	4	7	0.05763779	0.059523574	0.071732009	-0.04055518	-0.018888539	-0.02407997	0.008602264	-0.029182505	0.008352466	0.00045635	0.025652821	-0.059149087	0.049855075	0.002452338	0.151186867	0.030315775	-0.03064636	-0.043009746	0.032091697	-0.018780087	0.004485151	0.024440625	-0.031608372	0.005033323	0.011786684	0.012806582	-0.024823847	0.002647812	-0.021053768	0.011022388	0.029653474	-0.002461809	-0.035309105	0.014102111	0.008022208
6h	pool_b	8571	3198	32	4	0	0.046584427	0.047072467	0.075127562	-0.01529423	-0.010297893	-0.038438174	0.009453571	-0.035459965	0.033490626	-0.01822115	0.038516212	-0.045906106	0.038885253	-0.001766652	0.088996248	0.015290326	-0.025343431	0.018675708	0.019822898	-0.022833013	0.015219348	0.040305878	-0.035584262	0.009267878	0.001867409	0.000314071	-0.012157094	0.011438782	0.004503671	-0.033300077	-0.005615296	0.014540727	-0.024798131	-0.044675768	-0.002466315
6h	pool_b	10764	3753	33	5	1	0.043400226	0.058912382	0.067274653	-0.02853598	-0.002185849	-0.034323239	0.003075145	-0.018180269	0.030160657	-0.030441941	0.041670864	-0.072300201	0.045281748	-0.03117095	0.096134831	0.016063742	-0.019642095	0.018438098	0.033831818	-0.016467987	-0.005914248	0.021825495	-0.033059244	0.008154278	0.013810004	0.007028666	-0.014984715	0.019491831	0.012822919	-0.038083569	0.011503661	0.010085428	-0.02514037	-0.036125936	-0.002817701
6h	pool_b	6697	2780	34	5	2	0.060544618	0.046774681	0.080719651	-0.037438172	-0.01139312	-0.039555767	0.011427537	-0.02887567	0.022435514	-0.053759306	0.054212208	-0.05247148	0.038945041	-0.034262169	0.1033933	0.02546997	-0.031450398	-0.008526475	0.030363607	-0.029574332	0.000948485	0.030887998	0.000175458	0.001044779	-0.00851805	-0.002719739	-0.001811664	0.005733566	0.012832163	-0.026037932	-0.012492512	0.011371508	-0.010708609	-0.00469818	-0.00546922
6h	pool_b	5244	2377	35	5	3	0.059599175	0.035881115	0.072614095	-0.023554111	-0.038179211	-0.046661333	0.01832193	-0.0339081	0.020949716	-0.025335125	0.050318771	-0.042594919	0.042023796	0.016439492	0.09795709	0.015450379	-0.030735521	0.010501745	0.0305498	-0.010627007	-0.010429943	0.008581875	-0.04192455	-0.002052249	0.01452924	0.006890731	-0.011636392	0.021029061	0.008080525	-0.015455084	0.008600743	0.023534926	0.008598257	-0.013693175	-0.018149311
6h	pool_b	9454	3501	36	5	4	0.055042311	0.055308552	0.070851813	-0.039956743	0.002670424	-0.040023298	0.029005725	-0.03440066	0.03704914	-0.009239951	0.044646779	-0.077811795	0.029010441	-0.019642438	0.098102448	0.007094805	-0.026635968	0.014442918	0.017178138	-0.028278494	0.005773983	0.028547383	-0.033236355	0.003530107	0.004394633	0.000525036	0.002676694	0.0212722	0.010765373	-0.029933319	0.01195484	0.009132939	0.008887376	-0.009173779	-0.015517883
6h	pool_b	13621	4839	37	5	5	0.041268441	0.029274178	0.049763833	-0.011726714	-0.017399354	-0.018275753	0.048503426	-0.00634193	0.051919751	-0.022871082	0.037229833	-0.016520776	0.003106958	-0.00701007	0.142992505	-0.006557477	-0.011376092	-0.008033679	0.014633217	-0.048581391	0.019055278	-0.003514513	-0.003395052	-0.005078051	0.004705166	-0.000733931	0.001947369	0.018458918	-0.02122652	-0.033484033	-0.023307055	0.014871505	-0.006999719	-0.010496658	-0.014721559
6h	pool_b	11591	4453	38	5	6	0.047150372	0.0365312	0.049209686	-0.029152698	0.005878991	-0.02066076	0.039852494	-0.012016812	0.036076339	-0.048964357	0.047542604	-0.007328037	0.023209249	-0.007875901	0.12515183	-0.011087249	-0.01342622	0.01587554	0.021536058	-0.042052734	0.015280402	0.021970269	-0.015674275	-0.006808358	-0.052583186	-0.00622777	0.00039328	0.032242766	0.004892428	-0.018308558	-0.016584021	0.011723334	-0.017906302	-0.001017482	-0.018617953
6h	pool_b	7470	3057	39	5	7	0.051955783	0.048836503	0.07559924	-0.025211105	-0.00812958	-0.030968474	0.032070765	-0.03434526	0.03101029	-0.00672163	0.03967241	-0.037012837	0.053216647	-0.019572382	0.112439599	0.00967947	-0.026743186	-0.003874535	0.023907721	-0.030407099	0.005085466	0.034003777	0.014039294	0.002253788	0.002358057	0.011385707	-0.014207642	0.013483129	0.006470036	-0.046391324	-0.001426132	0.013245073	0.019474362	0.003738206	-0.007426421
6h	pool_b	5272	2449	40	5	0	0.055117369	0.042998456	0.058990469	-0.03094815	-0.025733276	-0.039707279	0.028777216	-0.028297677	0.032857344	-0.029952559	0.04997278	-0.009554525	0.041304371	-0.033284383	0.129984059	0.025058241	-0.029988908	-0.018974113	0.024143855	-0.029290302	0.006814388	-0.034111749	-0.030291329	-0.003758558	0.006584086	-0.005925549	-0.014973677	-0.006968569	0.008190585	-0.013121407	-0.004160377	0.001939264	-0.034783812	0.008604469	0.002475066
6h	pool_b	6099	2642	41	6	1	0.058730327	0.053896165	0.051994939	-0.049919446	-0.03748621	-0.042172774	0.014738264	-0.029546827	0.023251455	-0.03265947	0.049955165	-0.063174162	0.033615937	-0.014637118	0.117841347	0.019865809	-0.033823328	-0.005792521	0.031748739	-0.030599437	0.01061487	0.004532179	0.004188786	0.007763715	0.030124109	0.016877071	-0.014714429	0.014313708	0.010874491	-0.024469878	0.002674434	0.014784636	-0.013974231	-0.037337638	0.00264595
6h	pool_b	7293	2837	42	6	2	0.06065433	0.049843174	0.079528358	-0.035766259	-0.027425823	-0.022946879	0.001643628	-0.028673105	0.018244637	-0.047260504	0.053237665	-0.049234708	0.036220564	-0.047127654	0.102943017	0.017898209	-0.034305359	-0.000544066	0.030253677	-0.01725784	0.014329702	0.025003992	-0.029009229	0.00816367	0.00068639	0.00645781	-0.01329077	0.010732929	0.0102966	-0.039869634	-0.017641806	0.010301326	-0.022169329	-0.007132981	-0.003552486
6h	pool_b	4960	2317	43	6	3	0.057436733	0.048107723	0.077483698	-0.049297769	-0.012886859	-0.041604036	0.025844364	-0.033938778	0.009089357	-0.032326296	0.047988224	-0.040793406	0.039170231	-0.035929707	0.06876769	0.034876879	-0.037776435	0.006999623	0.01295898	-0.009638868	0.013974859	0.001179895	-0.033855996	0.015707805	-0.007149845	0.017573354	-0.005089231	0.01652959	0.013094884	-0.023560332	0.006287484	0.017591034	0.000460391	0.034922084	0.014971924
6h	pool_b	8092	3043	44	6	4	0.059061598	0.046811228	0.074611873	-0.040708546	-0.027559785	-0.033686945	0.023902156	-0.02391652	0.018762191	-0.009074496	0.059403932	-0.072472844	0.054688402	-0.024547421	0.122978026	0.030972101	-0.023579467	-0.025101502	0.032207685	-0.024897057	0.004713055	0.004927402	-0.007617634	0.009170349	-0.052905385	0.015235367	-0.019110439	0.022744587	0.009335257	-0.004526662	-0.009507165	0.014900963	-0.027342873	-0.023445262	-0.004775777
6h	pool_b	4428	2185	45	6	5	0.059606324	0.043711419	0.077393956	-0.038470114	-0.070551634	-0.031874306	0.006798454	-0.028416749	0.013662463	-0.035275233	0.047047332	-0.017600515	0.054175435	-0.002444541	0.112021357	0.021312954	-0.026854959	-0.008780534	0.027142514	-0.024088152	-0.012173734	0.022168213	0.011546476	0.008953616	0.017771696	0.01788272	-0.009769582	0.006590867	0.003452352	-0.008227212	-0.001725229	0.019143755	-0.037591784	0.009764221	-0.00219065
6h	pool_b	5622	2522	46	6	6	0.049389836	0.047284661	0.07498128	-0.046607281	-0.07702705	-0.047223186	0.024318407	-0.036136424	0.022014002	-0.05815431	0.047407412	-0.042984038	0.050638097	0.016919817	0.092174117	0.016278894	-0.017644115	-0.006169726	0.018473296	-0.019754368	0.009433279	0.018147558	-0.033651611	0.000688325	0.024108666	0.00610856	-0.007309346	-0.001502419	0.009174221	-0.06357741	0.023604625	0.028522835	-0.00525888	-0.021536619	0.006815542
6h	pool_b	13594	4348	47	6	7	0.044100179	0.047022799	0.053724039	-0.022285833	0.009363771	-0.037247601	0.033983126	-0.020033525	0.025248437	-0.00777302	0.035523508	-0.063391183	0.026488207	-0.027460525	0.086461293	0.018314406	-0.015895941	0.001630525	0.020538307	-0.036573832	0.009597066	0.024098647	-0.005917478	0.012570083	0.011908088	0.006289608	-0.00476979	0.001824378	-0.016696716	-0.025529484	-0.012175943	0.017626913	-0.024097446	-0.016898797	-0.0027199
6h	pool_b	3232	1842	48	6	0	0.049066708	0.012788409	0.049310534	-0.039977314	-0.075131627	-0.007770819	0.055050356	-0.016155719	0.01576509	-0.02331719	0.041473266	0.064657249	0.019185693	0.081435854	0.127380188	-0.001702907	-0.014632997	-0.021833455	0.038914254	-0.030890919	0.02006265	-0.060806168	0.018195031	-0.002575869	0.011991082	0.004414503	0.003288846	0.031882157	-0.078427277	0.0283522	-0.015217596	0.009173532	-0.00220276	0.002607201	0.00060581
6h	pool_b	5666	2580	49	7	1	0.034884693	0.036654736	0.060223243	-0.049685663	-0.033037361	-0.031963566	0.03286494	-0.02569795	0.012267382	-0.035637988	0.043457762	-0.024711511	0.036901018	-0.000922745	0.121370737	0.015350641	-0.027272339	-0.022157299	0.03170327	-0.027749655	7.06E-06	-0.005085414	-0.037468891	0.004491148	0.014370116	0.006057766	0.008537361	0.026361362	-0.044244027	-0.018346355	-0.00849772	0.012325909	-0.001626878	-0.000355436	-0.002133265
6h	pool_b	7639	2945	50	7	2	0.046816766	0.049667815	0.078426713	-0.033464812	-0.01831442	-0.029753039	0.016011302	-0.033831039	0.024246678	-0.02766726	0.036340425	-0.045319134	0.041959808	0.018729333	0.09553829	0.027772697	-0.035779298	0.013693953	0.029366877	-0.019671759	0.006152437	0.033104179	0.01454127	0.00820945	-0.06853114	0.013808883	0.001902033	0.028748783	0.008645693	-0.034366372	-0.010502344	0.028218255	-0.014438643	-0.001872572	-0.020196803
6h	pool_b	5567	2956	51	7	3	0.047231194	0.03626846	0.054726112	-0.027148207	-0.047225389	-0.024480638	0.028383705	-0.008921276	0.034260254	-0.019304928	0.037267504	0.017830295	0.032185452	0.025172754	0.102375511	0.019361079	-0.024283977	-0.012424325	0.016077469	-0.037819585	0.005129527	-0.007709505	-0.035077906	0.019378692	0.009396494	-0.014292028	0.005196249	0.164622829	-0.077340683	-0.007413952	0.005326446	-0.000886981	0.009823251	0.013569742	0.00839113
6h	pool_b	6845	3011	52	7	4	0.045150682	0.01654575	0.059697713	-0.017108644	-0.044616313	-0.01400631	0.055984844	-0.020141973	0.052693499	-0.039855632	0.037318272	-0.002393953	0.023468552	-0.008982258	0.096339965	0.004129104	-0.012491799	0.005252718	0.018000443	-0.056261679	0.007707707	-0.021515339	0.002891386	-0.000324088	0.019072636	-0.001903584	0.017713558	0.028918408	0.003741945	-0.027193093	0.003524762	0.005642409	0.014349067	-0.010976085	-0.015887876
6h	pool_b	7236	2883	53	7	5	0.059927008	0.046194614	0.079288499	-0.03658434	-0.047865879	-0.028951041	0.005257253	-0.037813787	0.034076466	-0.019562035	0.038777666	-0.057463979	0.054670743	-0.035283611	0.108595567	0.015830642	-0.01191486	-0.018532601	0.016241876	-0.031266882	-0.00793586	0.00511055	-0.031399124	0.009963732	-0.049264068	0.009915747	-0.007671102	-8.94E-05	0.013288209	-0.027376821	0.015841753	0.022103967	-0.006320964	-0.034309545	-0.005563263
6h	pool_b	9951	3619	54	7	6	0.057995956	0.046767431	0.062711022	-0.031334063	-0.029650573	-0.032241439	0.022843856	-0.014626341	0.025281591	-0.033144063	0.040229522	-0.050001472	0.032522298	-0.045426212	0.125742998	0.007797737	-0.022563914	-0.012264448	0.020568217	-0.027860326	-0.001486995	0.034716311	0.001830881	0.003931763	0.000852293	0.012690389	-0.003439105	-0.009334104	-0.042482166	-0.027734003	-0.010314987	0.011156821	-0.021421322	-0.020343081	-4.08E-05
6h	pool_b	6078	2686	55	7	7	0.058885861	0.041302619	0.070238651	-0.053659965	-0.027584765	-0.055552709	0.03749353	-0.019426543	0.012387878	-0.026536714	0.044635973	-0.035670408	0.04232009	-0.03856118	0.085718523	0.024348359	-0.027982061	0.034631869	0.023665833	-0.02020147	0.007216194	0.007793579	-0.02599601	0.010439202	0.012423656	0.016521529	-0.003017581	0.002128075	0.011097449	-0.052887835	0.012338979	0.007480801	-0.024278219	0.007965392	-0.002584333
6h	pool_b	3279	1834	56	7	0	0.039178183	0.045432779	0.070165519	-0.010007585	-0.078212365	-0.040802662	0.02295146	-0.023910817	0.016768891	-0.023277143	0.030062886	0.043677259	0.018169263	0.054346268	0.104815093	0.009832241	-0.013544357	-0.004146709	0.022885179	-0.012860139	-0.000414352	-0.038258769	-0.034745526	0.008315874	0.013456056	0.000157949	-0.001586289	0.045291361	0.014282037	-0.027561255	0.036194384	-0.001973293	0.015061573	-0.033536874	-0.029603215
6h	pool_b	7856	3108	57	8	1	0.063452138	0.04460054	0.062291842	-0.0212814	-0.019204812	-0.026055863	0.02302247	-0.020106236	0.020369557	-0.033203805	0.055317254	-0.00704677	0.038061657	0.007330289	0.144527048	0.004969954	-0.03157364	0.034224655	0.02276545	-0.033906069	-0.004552263	0.016810619	-0.024802778	0.002180903	-0.068723687	-0.000851836	-0.009243731	-0.001480028	0.010640723	-0.02419094	-0.00010069	0.013050569	-0.010583544	-0.013652638	-0.021245419
6h	pool_b	7443	3527	58	8	2	0.031211714	0.02211129	0.031070755	-0.020159999	-0.023650637	0.003716733	0.047325112	-0.003706839	0.04243551	-0.042823613	0.031662805	0.027544157	0.003198149	0.019912708	0.157095887	-0.001634077	-0.014358823	-0.015648177	0.014483395	-0.055913556	0.007281402	-0.039284504	-0.005824928	0.000450111	-0.007218219	-0.00889355	0.007667693	0.063221825	-0.026263408	-0.009081789	-0.016368219	0.000957371	-0.022814323	0.027860353	-0.029406296
6h	pool_b	8087	2994	59	8	3	0.056391632	0.055818335	0.077573403	-0.033194704	-0.041152966	-0.028350334	0.011580889	-0.020665758	0.010238478	-0.006965139	0.050764652	-0.042297234	0.044812156	-0.027074102	0.149079691	0.03443064	-0.031030501	0.003639047	0.028096388	-0.024968609	0.010697641	0.010684513	-0.005842308	0.008634626	-0.064531336	0.006692465	-0.011197651	0.016052067	0.010911171	-0.019394427	0.008118127	0.014836212	-0.031673997	0.012004272	-0.003928763
6h	pool_b	12919	4309	61	8	5	0.053110095	0.043004959	0.060880245	-0.023908129	0.007751132	-0.04909172	0.031235464	-0.026396325	0.03086248	-0.011320168	0.051505122	-0.061952857	0.031377454	-0.017906676	0.099294128	0.01712342	-0.022709332	0.02396907	0.024445123	-0.033141053	0.01388769	0.036605191	-0.03442065	-0.003035156	0.006368958	0.004872708	-0.010058701	0.028739511	0.012440813	-0.030870539	-0.018305294	0.020989453	-0.00037366	-0.021500984	-0.017261327
6h	pool_b	18964	5183	63	8	7	0.043223889	0.043744993	0.070903093	-0.02326664	0.024853188	-0.039578344	0.037935122	-0.031165961	0.023396404	0.009980821	0.043776621	-0.062253652	0.034158902	-0.051327348	0.097191308	0.007329567	-0.012129947	0.021797746	0.011968085	-0.038781588	0.012745482	0.040456856	-0.035711941	-0.008528624	0.013170686	0.003463453	-0.001277913	-0.004607806	-0.002774528	-0.031762399	0.001593254	0.018929752	-0.014982235	0.001411612	-0.009941046
6h	pool_b	8965	3352	64	8	0	0.059143238	0.047516017	0.072045123	-0.025667439	-0.009848009	-0.053160399	0.026049642	-0.023511822	0.017107271	-0.004122355	0.041843946	-0.041747574	0.029030848	-0.024483018	0.116062	0.027708135	-0.0214634	-0.006573336	0.021059768	-0.029248306	0.002353409	0.025521957	-0.03027913	0.006635736	0.012822297	0.017739336	-0.000894504	-0.00098136	-0.024877795	-0.006739651	0.002836835	0.003391474	-0.037904679	-0.010559916	-0.011501532
6h	pool_b	11327	4121	65	9	1	0.050198941	0.046476068	0.063233438	-0.039023453	-0.013461294	-0.038968615	0.028685393	-0.016789991	0.028648591	-0.047076798	0.052762083	-0.049001369	0.044729752	-0.025609394	0.101602694	0.016884002	-0.020847217	-0.008881151	0.028356016	-0.034234348	0.008547525	0.012016099	-0.030558263	-0.00358607	-0.048240892	0.011280819	0.005205354	0.043899278	-0.020256604	-0.033560792	-0.023235622	0.006661987	-0.02205354	-0.015403081	0.008896028
6h	pool_b	6137	2599	66	9	2	0.051761971	0.037992626	0.063605322	-0.022496823	-0.0544343	-0.027277957	0.017527807	-0.021624176	0.039243589	-0.033706036	0.051331708	-0.057948885	0.033595577	-0.02630044	0.124934916	0.018646808	-0.029961833	-0.033703327	0.029439331	-0.025658802	0.001002526	0.00366724	-0.03697733	0.017521924	0.020883594	0.010407507	-0.023088594	0.010228336	0.005753499	-0.012285292	0.000765732	0.01669254	-0.007339549	0.007256356	0.002569056
6h	pool_b	8137	3347	67	9	3	0.04367081	0.035498228	0.052799308	-0.019505961	-0.010940835	-0.010881198	0.045719092	-0.018299097	0.045218433	-0.022335969	0.039551859	-0.013936513	0.024326602	0.007221351	0.126262516	-0.005518396	-0.021997861	-0.008030187	0.02449268	-0.03583208	-0.006723334	-1.28E-05	-0.029652567	0.005324553	0.020669229	0.007106892	-0.005642441	0.044104136	0.013974766	-0.029806539	-0.009207331	0.004447966	-0.00015619	-0.009020648	-0.021647278
6h	pool_b	4222	2105	68	9	4	0.041551909	0.044976678	0.073692883	-0.024240237	-0.080385342	-0.053854562	0.016157551	-0.040704173	0.032495677	-0.021001912	0.041872907	-0.000970463	0.035484015	0.060256963	0.086885294	0.022741043	-0.03566898	0.029119995	0.03044368	-0.010885414	-0.001280472	-0.008354684	-0.028520231	-0.004886891	0.028973149	0.006274138	-0.010431472	0.018361032	0.008332566	-0.028054215	-0.011596019	0.013551856	-0.015483664	-0.010431224	-0.037632293
6h	pool_b	4715	2290	69	9	5	0.028348622	0.039402735	0.053589724	-0.032352477	-0.089682433	-0.025467527	0.050276555	-0.02472128	0.0236218	-0.015137851	0.026970741	-0.004204921	0.033426833	0.032500086	0.109177742	0.000662994	-0.013273069	-0.011467137	0.01391082	-0.039496649	0.003467928	-0.022789216	-0.047818901	0.003093193	0.025777498	0.005689012	0.000577748	0.031870165	0.015530514	-0.03060629	0.024280628	-0.008285145	0.015506505	-0.005311643	-0.004572256
6h	pool_b	4602	2267	70	9	6	0.050661848	0.049481502	0.082336378	-0.045261139	-0.05997228	-0.01802494	0.01002516	-0.022666827	0.020159218	0.008273256	0.040433926	0.002407088	0.051179077	-0.017522859	0.143893292	0.034645579	-0.029768777	-0.032368176	0.023719603	-0.00741707	0.005846362	-0.037130985	-0.022360441	0.010252014	0.00542553	0.00973959	-0.010693227	0.082633723	0.007919052	-0.018890961	0.04646394	0.012311547	-0.014293828	0.011537702	-0.015143301
6h	pool_b	6795	2727	72	9	0	0.051990103	0.042470946	0.065124063	-0.051369775	-0.047930002	-0.022974756	0.047084357	-0.034077569	0.023782322	-0.01123034	0.042978967	-0.060100506	0.03283906	-0.010525137	0.110094407	0.01479746	-0.020725788	-0.024164012	0.024531269	-0.022527012	0.002986154	-0.022139757	-0.031443846	0.008765089	0.01141403	0.014606231	0.004530682	-0.019092975	0.007495639	-0.002615975	0.002620702	0.012843258	-0.045549657	0.00238018	0.006016589
6h	pool_b	13193	4797	73	10	1	0.040438335	0.037155913	0.047172094	-0.014236725	0.001095981	-0.033053751	0.043299331	-0.013359843	0.048294554	-0.022564429	0.037659328	-0.030349624	0.009605324	0.000777303	0.1283388	-0.011631293	-0.012330353	0.013240209	0.024114386	-0.048758118	0.014478646	0.010690885	-0.033253486	0.002942237	-0.002695235	-0.000392165	0.002735916	0.015408723	0.007241255	-0.044048797	-0.006192966	0.019370463	-0.024379945	-0.010397967	-0.028648452
6h	pool_b	9619	3470	74	10	2	0.054712196	0.055534362	0.071445625	-0.02631286	-0.017159158	-0.037967485	0.012278483	-0.023914425	0.026301064	-0.034827545	0.042831201	-0.062372262	0.036371549	-0.019368724	0.103786201	0.017751886	-0.026408148	0.032791759	0.021341566	-0.025034033	0.003602257	0.029316527	-0.036304587	-0.003796782	0.015787923	0.008833389	-0.00843675	0.013139689	0.012477956	-0.032921008	0.007328581	0.009854464	-0.026211789	0.00423899	-0.013552129
6h	pool_b	5535	2493	75	10	3	0.051643181	0.037881123	0.069378456	-0.034262928	-0.040621801	-0.026308154	0.015685697	-0.028872865	0.018779321	-0.028285682	0.044234495	0.008752599	0.03265782	-0.023983744	0.146616334	0.003856762	-0.03979659	0.017587478	0.033116334	-0.024546622	0.006570475	0.020584232	-0.034443667	0.008026144	0.008158713	0.015371201	-0.000786754	0.055768833	0.009751564	-0.027985682	0.012071903	0.009303746	0.008053656	-0.003523015	-0.038004517
6h	pool_b	10000	3729	76	10	4	0.058188366	0.044909254	0.067465091	-0.042211705	0.003552039	-0.037671742	0.020023068	-0.02730582	0.030176024	-0.014822307	0.049485194	-0.058626884	0.039754109	-0.018899098	0.105825065	0.017719891	-0.022655111	0.025863326	0.029936942	-0.028263764	0.00730401	0.027051791	-0.012961126	0.002635547	0.02304179	0.016806476	-0.017334492	0.03959751	0.008023877	-0.032557637	-0.011007828	0.006899433	0.00438678	0.012421276	-0.006926574
6h	pool_b	14600	4614	77	10	5	0.057004192	0.044728579	0.068677656	-0.028438308	0.016116948	-0.034998678	0.024843741	-0.025570609	0.029785502	-0.022459773	0.050317501	-0.072845305	0.036877013	-0.023154621	0.089956814	0.006955723	-0.020348625	0.024880063	0.019092416	-0.038125294	0.004149599	0.034691377	-0.018277575	-0.000890974	-0.021409859	0.001285187	-0.001103187	0.007209551	-0.010551892	-0.035856107	-0.005797779	0.021593389	-0.005693455	-0.033634742	-0.020082959
6h	pool_b	3001	1874	78	10	6	0.049828771	0.03355447	0.04629688	-0.039344087	-0.024171755	-0.013734559	0.026063433	-8.82E-05	0.022637154	-0.032279785	0.054539714	0.124633747	0.018467642	0.094687125	0.159233884	-0.007203136	-0.021469069	0.003011088	0.026729662	-0.033007239	0.012558959	-0.025390574	0.02762443	-0.002916661	0.009209849	-0.010697938	0.011502626	0.082503122	0.004040925	0.030852333	-0.003901345	0.00456155	0.016256923	-0.012011242	-0.037306015
6h	pool_b	9870	3716	80	10	0	0.051889158	0.050392119	0.068759404	-0.030684813	-0.011228266	-0.032989861	0.019629013	-0.032610603	0.021980414	0.003897386	0.04198046	-0.049321423	0.02782643	-0.03603853	0.078168183	0.008900882	-0.021233316	0.019341213	0.012021964	-0.0299928	0.009429375	0.029899022	-0.031247481	-0.002574039	-0.006131975	0.003279947	-0.011501511	0.022953274	0.011828135	-0.03994882	0.001669936	0.017278995	-0.040246052	-0.003236408	-0.027364782
6h	pool_b	5146	2635	81	11	1	0.063528162	0.047163177	0.064840734	-0.043723147	-0.047289084	-0.036810778	0.025493967	-0.010245374	0.00988207	-0.027254295	0.043443774	-0.006237411	0.042587898	-0.017427287	0.095615092	0.005467061	-0.017552766	0.012100877	0.023807788	-0.014069857	0.002669399	0.000440252	-0.042892397	0.003220211	0.007345593	0.007073379	-0.002502233	0.09297342	0.006357136	-0.030169278	0.034973384	-0.002177759	-0.013897922	-0.010942492	0.000676373
6h	pool_b	6068	2772	83	11	3	0.050733974	0.055798607	0.074095514	-0.02144149	-0.038386294	-0.020912067	0.017322511	-0.029855597	0.035977408	-0.009338917	0.034192918	-0.02913896	0.035221408	-0.028991015	0.083486285	0.030080941	-0.018218089	-0.019597007	0.013421902	-0.045260953	0.022861102	0.002035148	-0.038427247	0.009705425	0.013263099	0.009442451	-0.01133418	0.050795359	0.015179113	-0.030138201	0.016752372	0.012760659	-0.017774862	0.002639316	0.02072046
6h	pool_b	3179	1936	84	11	4	0.057817255	0.034950921	0.055584857	-0.028939398	-0.044489049	-0.027408036	0.011883102	-0.005519794	0.030404309	-0.046764566	0.038082204	0.090237105	0.041397156	0.04460545	0.104757483	0.015863788	-0.035954834	-0.023576184	0.0235634	-0.009080244	0.001746475	-0.031168067	0.044544171	0.010111423	0.006496814	0.004993023	-0.00511973	0.164306008	0.000893312	-0.025636698	0.017711089	-0.007063	0.011384345	0.014574847	-0.003186006
6h	pool_b	5686	2560	86	11	6	0.05874924	0.039978838	0.074081804	-0.046873066	-0.03695893	-0.038838645	0.01463515	-0.033513014	0.008967834	-0.001999958	0.02419951	-0.064330567	0.034554825	-0.012553104	0.095706765	0.012946844	-0.019262308	-0.018529532	0.016537975	-0.024806234	0.000835815	0.016578149	-0.028625455	0.009353152	0.013986422	-0.00835956	0.003442616	0.009852744	0.007276338	-0.040378644	-0.004136755	0.015520574	-0.012259452	-0.015006926	0.000843691
6h	pool_b	6288	2692	87	11	7	0.044085619	0.038016569	0.071692143	-0.030941258	-0.068927591	-0.022677308	0.039207906	-0.016528067	0.023561467	-0.017605165	0.041721284	-0.03549275	0.036607256	-0.041725337	0.098828099	0.026536344	-0.012564823	-0.021957598	0.023129507	-0.015734977	-0.004339119	-0.003429973	-0.028774728	0.003393423	0.019489166	0.012174753	-0.002356	0.02054637	0.009150023	-0.012355266	0.008149393	0.010584595	-0.017216844	-5.56E-06	-0.022006384
6h	pool_b	7745	3076	88	11	0	0.036271185	0.037964756	0.069247864	-0.010885881	-0.07358932	-0.03678337	0.026240889	-0.026206415	0.046973973	-0.013676818	0.039347274	-0.059892834	0.030760122	-0.0291736	0.094833169	0.023928506	-0.012369757	-0.011519059	0.019457495	-0.030834415	0.004045204	-0.013456182	-0.033108603	0.007130809	0.020122261	0.009487724	-0.011842322	0.004764847	0.011129685	-0.023232129	0.000164817	0.021848222	-0.051227446	-0.007267608	-0.006544913
6h	pool_b	4352	2050	89	12	1	0.03705066	0.038874234	0.0609938	-0.060308558	-0.073726462	-0.01687743	0.032384843	-0.019299228	0.020744763	-0.040404466	0.053669331	0.036019088	0.045142725	-0.053864612	0.161305148	0.033001187	-0.024311786	-0.031152766	0.027363455	-0.007011551	0.003740546	-0.065678353	-0.033271292	0.003390909	0.011196318	0.01905063	-0.003608109	0.00579795	0.009243136	-0.007508173	0.022859138	0.006429144	-0.025317797	0.011920907	-0.002309648
6h	pool_b	5007	2171	90	12	2	0.05100534	0.037177892	0.06260312	-0.032792915	-0.052935417	-0.00685106	0.010531531	-0.022042351	0.021641915	-0.031696556	0.054493842	0.038568211	0.047077035	-0.004747537	0.185856558	0.014726677	-0.026460724	-0.020542984	0.023869225	-0.018882924	0.011488767	0.024925488	0.006274838	-0.006889586	0.010454389	0.009815084	-0.003399468	-0.013797034	-0.055026701	0.003886647	-0.006750804	0.015750928	-0.00501372	0.002654744	-0.014397076
6h	pool_b	6723	2683	91	12	3	0.057336714	0.049830676	0.068012938	-0.044438476	-0.056775831	-0.02339652	0.023684651	-0.023336438	0.017464174	-0.034677177	0.0381791	-0.025035905	0.043039964	-0.056655616	0.161710873	0.014541429	-0.017531484	-0.042309318	0.024782013	-0.020987212	0.000230177	-0.018102557	-0.028726172	0.005136999	-0.000877795	-0.000673675	-0.0157172	0.015608111	0.01249514	0.000472265	0.007294632	0.01991857	-0.025096934	-0.044032484	-0.006318634
6h	pool_b	6641	2760	92	12	4	0.039613574	0.049965062	0.070974312	-0.025196469	-0.030246204	-0.040633115	0.030333078	-0.027810704	0.034102863	-0.017916894	0.038967967	-0.043118686	0.0306658	0.012121023	0.076087041	0.028201944	-0.031503962	-0.007266812	0.025816956	-0.01869372	-0.006200786	0.005022493	-0.033479764	0.003995651	0.031019454	0.018534094	-0.002786048	0.027496394	0.007340956	-0.043955241	-0.013904027	0.018648363	-0.004501971	-0.05010182	-0.024938364
6h	pool_b	5016	2281	93	12	5	0.046905555	0.049645214	0.065262483	-0.046225758	-0.041930404	-0.042189564	0.015848513	-0.034886489	0.005635717	-0.038232596	0.052643616	0.019947444	0.039302675	-0.01754338	0.18363382	0.027662245	-0.027389476	-0.02271384	0.028264082	-0.023236591	0.00415156	0.003065838	-0.031425378	0.000231974	0.00639996	0.013956853	-0.025189714	-0.014937344	0.011390036	0.018196478	0.011623609	0.011620343	-0.006249095	-0.018397045	-0.010537094
6h	pool_b	11363	3732	94	12	6	0.060164175	0.041849102	0.073445367	-0.045874429	-0.013116911	-0.034057188	0.030487422	-0.016899105	0.016397787	-0.017548813	0.050570085	-0.05280934	0.046052577	-0.060679508	0.137953855	0.027122093	-0.027424374	-0.015121665	0.023063136	-0.019573235	-0.000608316	0.028579722	-0.007046969	0.00524884	-0.04859972	0.009147142	-0.009866524	0.001494898	-0.04579265	-0.023969863	-0.008578914	0.006852904	-0.016451727	0.001137461	0.004147023
6h	pool_b	5842	2503	95	12	7	0.058126963	0.057700794	0.053267732	-0.042249837	-0.024051004	-0.030107548	0.021095653	-0.024320046	0.024618111	-0.026734298	0.037413037	-0.018911838	0.042067236	-0.016134555	0.138270227	0.033242388	-0.040106792	-0.024665121	0.022321563	-0.023236165	0.0115813	-0.001114495	-0.02769797	0.004069019	-0.007114908	0.01593678	-0.011853687	0.018479268	0.004763335	0.009404415	-0.00524898	-0.000362457	-0.025345817	-0.010212384	0.017539529
6h	pool_b	4155	2124	98	13	2	0.060779769	0.039011299	0.070410732	-0.056987397	-0.046628766	-0.025116914	0.04687159	-0.024274437	0.023885111	-0.031444099	0.048574013	-0.041881515	0.039918942	-0.020454808	0.087790329	0.025178668	-0.022826404	-0.027112215	0.027397827	-0.020094656	0.006779074	-0.045215871	-0.037111629	-0.000186856	0.003453978	0.003453726	-0.009924483	0.016519187	-0.055423522	-0.052746764	0.024415692	-0.000283594	-0.014078933	-0.00124925	0.000245983
6h	pool_b	4048	1997	100	13	4	0.053990738	0.042118652	0.076682894	-0.030151662	-0.069349092	-0.036431029	0.016072579	-0.023509159	0.019759623	-0.052887625	0.044482554	0.008357597	0.034874946	0.013055414	0.110501648	0.029529561	-0.041176392	0.043403337	0.033803841	-0.008510781	-0.017345239	-0.000508858	-0.029457891	0.022059765	-0.088546895	0.031225949	0.006190669	0.026246021	-0.070819019	0.01969856	0.017603694	-0.010143545	-0.004349604	0.01352382	0.000874889
6h	pool_b	6273	2733	102	13	6	0.057087893	0.051016853	0.079763937	-0.045297917	-0.008434163	-0.046473351	0.01978447	-0.032697409	0.02230487	-0.021589499	0.055584621	-0.052518665	0.050020443	-0.014427005	0.076944211	0.018677761	-0.030671914	0.027771329	0.015197211	-0.016028705	0.008452821	0.01080708	-0.006538049	0.010115208	-0.007341447	0.007256259	-0.016060967	-0.008054977	0.014292258	-0.028095328	0.022576999	0.004623495	-0.02231187	-0.020184666	-0.005305002
6h	pool_b	4065	2046	105	14	1	0.049603425	0.038301891	0.056357119	-0.040738394	-0.067515631	-0.027305014	0.044759708	-0.023254177	0.020473719	-0.052462374	0.054778155	0.000384812	0.04042724	-0.037993889	0.136884226	0.019363029	-0.023529089	-0.036449884	0.028908673	-0.028214706	0.010938275	-0.023363809	-0.031899481	-0.002780885	0.006370167	-0.00047711	0.000694802	-0.018772632	0.008526372	-0.019878232	-0.00745551	0.018906392	-0.00665094	-0.003272576	-0.001496464
6h	pool_b	5297	2298	106	14	2	0.054555704	0.050752089	0.083310769	-0.041164705	-0.029709584	-0.042700836	0.014379853	-0.038866621	0.012084297	-0.028501346	0.038310186	-0.064837258	0.066305899	-0.041515938	0.088337468	0.022580583	-0.03176383	-0.030066765	0.025107732	-0.014888629	-0.007469184	0.025423778	0.032570752	0.013673051	0.019128965	0.009092779	-0.018638373	0.011845748	0.009426051	-0.03550963	0.01123567	0.00842342	-0.005161065	-0.053511643	0.012544126
[truncated: 1,061,168 more chars]
