# Supplementary material for: Single cell RNA-seq identifies the origins of heterogeneity in efficient cell transdifferentiation and reprogramming
Source: eLife. 2019 Mar 12;8:e41627. doi: 10.7554/eLife.41627 (PMC6435319; doi:10.7554/eLife.41627)
Supplement: Supplementary file 5. [file elife-41627-supp5.txt]

cell type (efficiency)	reprogramming efficiency	logit reprogramming efficiency	cell type (Atlas)	Myc expression	Myc component
CD3+T	0.00022	-8.421662987	CD4+ T cells, CD8+ T cells	0.94	0.00258975
DP-T	0.0033	-5.710527354	Double positive thymic cells		-0.117473743
Granulocyte	0.0013	-6.644090169	Granulocytes	0.39	-0.50530245
IgD-B	0.00036	-7.929046462	B cells CD19+,B cells CD43-,B cell (naive),B cell (resting)	0.85	-0.085523487
IgM-B	0.0017	-6.375425581	pre-B cells		-0.070217602
MEF	5.00E-04	-7.600402335	MEF		-0.022586386
Macrophage	0.004	-5.517452896	BMDM	2.23	-0.228753052
CLP	0.157	-1.680721153	Common lymphoid progenitor	5.33	0.123531719
CMP	0.11	-2.090741097	Common myeloid progenitor	7.21	0.161774595
GMP	0.25	-1.098612289	Granulocyte-monocyte progenitor	6.91	0.174970789
HSC/P	0.11	-2.090741097	Hematopoietic stem cells (MPP1)	7.20	0.143039425
keratinocytes	0.01	-4.59511985	Keratinocyte		0.131404547
HSCs	0.15	-1.734601055	Long-term HSC	4.56	0.091468237
MEP	0.09	-2.313634929	Megakaryocyte erythroid progenitor		0.206714048
MPP	0.25	-1.098612289	Hematopoietic stem cells (MPP2),Hematopoietic stem cells (MPP3)	7.23	0.16795245
neural stem cells	0.036	-3.287572356	Neural progenitor cell		0.078821386
pancreatic beta cells	0.0015	-6.500789045	Pancreatic cell (beta)		-0.053053029
pro-B	0.1	-2.197224577	pro-B (fraction B), pro-B (fraction CC`), pro-B cells		-0.011390777
pro-T	0.062	-2.716615564	Double negative 2a (DN2a) thymic cells, Double negative 2b (DN2b) thymic cells		0.0965623
tail fibroblast	0.0074	-4.898847763	Tail fibroblast		-0.04295144
